# Supplementary material for: Quercetin hybrid-hydrogel microparticles modulate gut microbiota and improve memory in an antibiotic-induced dysbiosis rat model
Source: Sci Rep. 2025 Nov 25;15:42429. doi: 10.1038/s41598-025-26608-7 (PMC12661057; doi:10.1038/s41598-025-26608-7)
Supplement: Supplementary file 1 — Supplementary Material 1 [file 41598_2025_26608_MOESM1_ESM.xlsx]

## Sheet: Alpha and Beta Diversity index
Shannon Index
SampleID	Group	TimePoints	ShannonIndex
Control1(15)	Control	Day15	3.74493
Control2(15)	Control	Day15	3.51545
Control3(15)	Control	Day15	3.41504
Abx1(15)	Abx	Day15	3.58444
Abx2(15)	Abx	Day15	3.86357
Abx3(15)	Abx	Day15	3.18639
FQ-35.1(15)	FQ-35	Day15	3.38058
FQ-35.2(15)	FQ-35	Day15	3.47222
FQ-35.3(15)	FQ-35	Day15	3.49426
Control1(30)	Control	Day30	3.36301
Control2(30)	Control	Day30	3.60641
Control3(30)	Control	Day30	3.79166
Abx1(30)	Abx	Day30	3.61722
Abx2(30)	Abx	Day30	3.68402
Abx3(30)	Abx	Day30	3.90873
FQ-35.1(30)	FQ-35	Day30	3.40583
FQ-35.2(30)	FQ-35	Day30	3.48785
FQ-35.3(30)	FQ-35	Day30	3.80485
Kruskal-Wallis rank sum test: ShannonIndex by Group
Kruskal-Wallis chi-squared = 2.1404, df = 2, p-value = 0.3429
BrayCurtis - PCoA Axis points
SampleID	Group	TimePoints	PC1	PC2
Control1(15)	Control	Day15	0.0986785	-0.131777
Control2(15)	Control	Day15	0.0980477	-0.164293
Control3(15)	Control	Day15	0.083607	-0.126945
Abx1(15)	Abx	Day15	-0.178548	0.186146
Abx2(15)	Abx	Day15	-0.25697	0.0395383
Abx3(15)	Abx	Day15	-0.171627	0.0404506
FQ-35.1(15)	FQ-35	Day15	-0.373863	0.0805992
FQ-35.2(15)	FQ-35	Day15	-0.361179	0.102489
FQ-35.3(15)	FQ-35	Day15	-0.204344	0.0368514
Control1(30)	Control	Day30	0.282576	0.444665
Control2(30)	Control	Day30	0.104156	-0.145799
Control3(30)	Control	Day30	0.0992941	-0.0973774
Abx1(30)	Abx	Day30	0.310047	0.405491
Abx2(30)	Abx	Day30	0.143677	-0.155184
Abx3(30)	Abx	Day30	0.0932536	-0.0708813
FQ-35.1(30)	FQ-35	Day30	0.101414	-0.0727929
FQ-35.2(30)	FQ-35	Day30	0.047714	-0.15731
FQ-35.3(30)	FQ-35	Day30	0.0840654	-0.213869
Kruskal-Wallis rank sum test : Distance by Group
Kruskal-Wallis chi-squared = 6.9808, df = 2, p-value = 0.03049
Kruskal-Wallis rank sum test : Distance by TimePoints
Kruskal-Wallis chi-squared = 1.2976, df = 1, p-value = 0.2546
Permutation test for adonis under reduced model
Number of permutations: 9999
adonis2(formula = bray_curtis_dist ~ Group * TimePoints, data = metadata, permutations = 9999)
	Df	SumOfSqs	R2	F	Pr(>F)	sig
Group	2	1.0345	0.12409	1.0888	0.044	*
TimePoints	1	0.601	0.0721	1.2652	0.001	***
Group:TimePoints	2	1.0004	0.12	1.0529	0.1308
Residual	12	5.7007	0.68382
Total	17	8.3366	1
Signif. codes: 0 ‘***’ 0.001 ‘**’ 0.01 ‘*’ 0.05 ‘.’ 0.1 ‘ ’ 1
Pairwise Permanova - Group Results
Pairs	Df	SumsOfSqs	F.Model	R2	p.value	p.adjusted	sig
Control vs Abx	1	0.492528	1.00123	0.0910108	0.514	1
Control vs FQ-35	1	0.555293	1.14113	0.102425	0.006	0.018	*
Abx vs FQ-35	1	0.503882	1.04566	0.0946671	0.191	0.573
Pairwise Permanova - TimePoints Results
pairs	Df	SumsOfSqs	F.Model	R2	p.value	p.adjusted	sig
Day15 vs Day30	1	0.601032	1.24316	0.0720958	0.009	0.009	*
																>
