# Supplementary material for: Quercetin hybrid-hydrogel microparticles modulate gut microbiota and improve memory in an antibiotic-induced dysbiosis rat model
Source: Sci Rep. 2025 Nov 25;15:42429. doi: 10.1038/s41598-025-26608-7 (PMC12661057; doi:10.1038/s41598-025-26608-7)
Supplement: Supplementary file 2 — Supplementary Material 2 [file 41598_2025_26608_MOESM2_ESM.xlsx]

## Sheet: Day15-Shared and exclusive taxa
Control(15)	Abundance	Abx(15)	Abundance	FQ-35(15)	Abundance
835bf1944ae60b5b22d3d517b3588d4e;d__Bacteria; p__Bacteroidota; c__Bacteroidia; o__Bacteroidales; f__Prevotellaceae; g__Prevotella	6357	a72ab251856121ae011b507a50eaa163;d__Bacteria; p__Bacteroidota; c__Bacteroidia; o__Bacteroidales; f__Prevotellaceae	5573	0b5557c28e514f09ee0f86f502f022ab;d__Bacteria; p__Planctomycetota; c__Planctomycetes; o__Pirellulales; f__Pirellulaceae; g__p-1088-a5_gut_group; s__uncultured_bacterium	6062
9d3523a649c2136a18debe3583d34a9c;d__Bacteria; p__Firmicutes; c__Bacilli; o__Lactobacillales; f__Lactobacillaceae; g__Lactobacillus; s__Lactobacillus_panis	4874	8f3688696cdfefeb1a7947bed2afb39e;d__Bacteria; p__Bacteroidota; c__Bacteroidia; o__Bacteroidales; f__Prevotellaceae; g__Prevotella	4290	5abddfd00a541c60cf9e31ff893b3e34;d__Bacteria; p__Fusobacteriota; c__Fusobacteriia; o__Fusobacteriales; f__Fusobacteriaceae; g__Fusobacterium	4130
286f53ca12d0aa7a803ceef33d197575;d__Bacteria; p__Bacteroidota; c__Bacteroidia; o__Bacteroidales; f__Prevotellaceae; g__Prevotella	3613	81e922d36432748fc70f83cfd3ff9e7b;d__Bacteria; p__Firmicutes; c__Bacilli; o__Lactobacillales; f__Lactobacillaceae; g__Lactobacillus; s__Lactobacillus_faecis	3930	2bd0c3d5805c1808279f7744a479c93e;d__Bacteria; p__Firmicutes; c__Bacilli; o__Lactobacillales; f__Lactobacillaceae; g__Lactobacillus; s__Lactobacillus_faecis	4120
0dd12fc18eebf8e66add67cd3adbd66a;d__Bacteria; p__Bacteroidota; c__Bacteroidia; o__Bacteroidales; f__Prevotellaceae; g__Prevotellaceae_UCG-003; s__uncultured_bacterium	3386	df38d5d36faa75e8516047d96897bd7c;d__Bacteria; p__Bacteroidota; c__Bacteroidia; o__Bacteroidales; f__Bacteroidaceae; g__Bacteroides	3908	ca7a9497edb00cdce4c6a547fdfa47d9;d__Bacteria; p__Bacteroidota; c__Bacteroidia; o__Bacteroidales; f__Prevotellaceae; g__Prevotella	3620
5f03764b93d8d03a55127f185e5b7683;d__Bacteria; p__Bacteroidota; c__Bacteroidia; o__Bacteroidales; f__Prevotellaceae; g__Prevotella	3130	0b5557c28e514f09ee0f86f502f022ab;d__Bacteria; p__Planctomycetota; c__Planctomycetes; o__Pirellulales; f__Pirellulaceae; g__p-1088-a5_gut_group; s__uncultured_bacterium	3748	e9c347f6dcb64c87b79fbe7a0427a0f4;d__Bacteria; p__Bacteroidota; c__Bacteroidia; o__Bacteroidales; f__Prevotellaceae; g__Prevotella	3568
14c3ca068368ab531fadb069bc2cccd3;d__Bacteria; p__Firmicutes; c__Bacilli; o__Lactobacillales; f__Lactobacillaceae; g__Lactobacillus	2741	f0cf648d9ff965b7d7472152ac2d0b32;d__Bacteria; p__Bacteroidota; c__Bacteroidia; o__Bacteroidales; f__Bacteroidaceae; g__Bacteroides	3624	ce99174fe804dd498efdb32e440d7d1e;d__Bacteria; p__Bacteroidota; c__Bacteroidia; o__Bacteroidales; f__Prevotellaceae; g__Prevotella	3260
050f20b0633d84e922a2a525a2e98f21;d__Bacteria; p__Firmicutes; c__Clostridia; o__Lachnospirales; f__Lachnospiraceae; g__Lachnospiraceae_NK4A136_group	2537	94265908ef9ecb2c2bc2cb6197f9315f;d__Bacteria; p__Bacteroidota; c__Bacteroidia; o__Bacteroidales; f__Prevotellaceae; g__Prevotella	3460	adc758044ec6add092562303a2694c94;d__Bacteria; p__Bacteroidota; c__Bacteroidia; o__Bacteroidales; f__Bacteroidaceae; g__Bacteroides	2710
f6b24a17d468ddb5597cdf1ec82cb3a3;d__Bacteria; p__Firmicutes; c__Clostridia; o__Oscillospirales; f__Oscillospiraceae	2527	fb2d4ca1f3b4f695e9bc5d3a2dc7b6a6;d__Bacteria; p__Bacteroidota; c__Bacteroidia; o__Bacteroidales; f__Prevotellaceae; g__Prevotella	3384	9d7c8b5d27c05c62b10d77a4568d8cd0;d__Bacteria; p__Proteobacteria; c__Gammaproteobacteria; o__Enterobacterales; f__Enterobacteriaceae; g__Klebsiella	2602
58df7703001491fb1090740bc556b2e3;d__Bacteria; p__Bacteroidota; c__Bacteroidia; o__Bacteroidales; f__Prevotellaceae; g__Prevotella	2481	fcced929b99aac564c9395e4c64c744e;d__Bacteria; p__Firmicutes; c__Negativicutes; o__Acidaminococcales; f__Acidaminococcaceae; g__Phascolarctobacterium	3218	9d65fba6b8fb78ad61a6bbfecee3e2fb;d__Bacteria; p__Firmicutes; c__Bacilli; o__Lactobacillales; f__Lactobacillaceae; g__Lactobacillus	2290
1587de13fcab8f42d7d0a6445ac4d90a;d__Bacteria; p__Proteobacteria; c__Gammaproteobacteria; o__Enterobacterales; f__Enterobacteriaceae; g__Escherichia-Shigella	2465	75f8788c7bd310f707b93fa35092f57e;d__Bacteria; p__Bacteroidota; c__Bacteroidia; o__Bacteroidales; f__Prevotellaceae	3025	46fde3320db466164aa0d95bc77aec94;d__Bacteria; p__Firmicutes; c__Bacilli; o__Erysipelotrichales; f__Erysipelatoclostridiaceae; g__Erysipelatoclostridium	2057			Color code represents:
1f98c4139c03e07e0333d20ceaf68e67;d__Bacteria; p__Firmicutes; c__Clostridia; o__Clostridiales; f__Clostridiaceae; g__Clostridium_sensu_stricto_18	2252	bd4df68471542944496f10c144d06ee6;d__Bacteria; p__Bacteroidota; c__Bacteroidia; o__Bacteroidales; f__Prevotellaceae	2959	7e8da6edd36d985f9f24a1b09eff8fa2;d__Bacteria; p__Bacteroidota; c__Bacteroidia; o__Bacteroidales; f__Prevotellaceae; g__Prevotella	2034			Black color- Exclusive taxa in each corresponding group
b74195f8f77b709d89a4b1c3b945b091;d__Bacteria; p__Firmicutes; c__Clostridia; o__Peptostreptococcales-Tissierellales; f__Peptostreptococcales-Tissierellales; g__Anaerosalibacter; s__poultry_manure	1832	bc8e7c2732cda581f1550587f5e379bb;d__Bacteria; p__Bacteroidota; c__Bacteroidia; o__Bacteroidales; f__Prevotellaceae	2850	445a067df677d1561f90a122910c3ac3;d__Bacteria; p__Firmicutes; c__Bacilli; o__Erysipelotrichales; f__Erysipelatoclostridiaceae; g__Erysipelatoclostridium	2017			Red color- shared taxa between Abx and FQ-35 - 15 shared taxa
a0bf8a9f33675987ba62f4673d05b9ae;d__Bacteria; p__Desulfobacterota; c__Desulfovibrionia; o__Desulfovibrionales; f__Desulfovibrionaceae; g__uncultured; s__uncultured_bacterium	1821	10dc26ada2d851d16eb6b78389dd449d;d__Bacteria; p__Fusobacteriota; c__Fusobacteriia; o__Fusobacteriales; f__Fusobacteriaceae; g__Fusobacterium	2809	b17d12d015fff73a40f2e7bd08debf36;d__Bacteria; p__Planctomycetota; c__Planctomycetes; o__Pirellulales; f__Pirellulaceae; g__p-1088-a5_gut_group; s__uncultured_bacterium	2015			* No shared taxa with Control to Abx or FQ-35
8a4d99695ae90a8e035b173600e63323;d__Bacteria; p__Desulfobacterota; c__Desulfovibrionia; o__Desulfovibrionales; f__Desulfovibrionaceae; g__uncultured; s__uncultured_bacterium	1818	246f15e1eaf68eacb303baca1760413d;d__Bacteria; p__Fusobacteriota; c__Fusobacteriia; o__Fusobacteriales; f__Fusobacteriaceae; g__Fusobacterium	2761	d25a2f46dca07666aefd05258302ccc4;d__Bacteria; p__Bacteroidota; c__Bacteroidia; o__Bacteroidales; f__Prevotellaceae; g__Prevotella	1990
370dd5122b3618b100606eb0ec5d4076;d__Bacteria; p__Bacteroidota; c__Bacteroidia; o__Bacteroidales; f__Prevotellaceae; g__Prevotella	1720	bc7afba8dcc9f8d07c77dce14eedc05d;d__Bacteria; p__Proteobacteria; c__Gammaproteobacteria; o__Enterobacterales; f__Enterobacteriaceae; g__Klebsiella	2752	29ee452efbe00e516aa001798c81e7b1;d__Bacteria; p__Firmicutes; c__Bacilli; o__Erysipelotrichales; f__Erysipelotrichaceae; g__Turicibacter; s__uncultured_bacterium	1970
3d27fd80fabcb2748f210eb46514bb4c;d__Bacteria; p__Bacteroidota; c__Bacteroidia; o__Bacteroidales; f__Bacteroidaceae; g__Bacteroides; s__Bacteroides_plebeius	1659	53259e4b5858a958f2072f51faa47f55;d__Bacteria; p__Bacteroidota; c__Bacteroidia; o__Bacteroidales; f__Bacteroidaceae; g__Bacteroides; s__Bacteroides_sartorii	2600	d8f3632710b56a4c9eb9ff169f4ce303;d__Bacteria; p__Firmicutes; c__Negativicutes; o__Veillonellales-Selenomonadales; f__Veillonellaceae; g__Veillonella	1884
4131bd409cacab179bac57743a98a26a;d__Bacteria; p__Bacteroidota; c__Bacteroidia; o__Bacteroidales; f__Prevotellaceae; g__Prevotellaceae_UCG-003; s__uncultured_bacterium	1457	8e0591e25ee4964212cf4bf5d8f56f3f;d__Bacteria; p__Bacteroidota; c__Bacteroidia; o__Bacteroidales; f__Prevotellaceae; g__Prevotella	2549	71054caf67933384160bccdba7015db1;d__Bacteria; p__Bacteroidota; c__Bacteroidia; o__Bacteroidales; f__Prevotellaceae; g__Prevotella	1849
7ee3704ac4f533b75b576105304e09fa;d__Bacteria; p__Firmicutes; c__Clostridia; o__Oscillospirales; f__Oscillospiraceae	1402	3ffa91b2b54730375c383ebbd1401371;d__Bacteria; p__Bacteroidota; c__Bacteroidia; o__Bacteroidales; f__Prevotellaceae; g__Prevotella	2395	507ae36de7d20af15b8865841acc9617;d__Bacteria; p__Firmicutes; c__Negativicutes; o__Acidaminococcales; f__Acidaminococcaceae; g__Phascolarctobacterium; s__uncultured_bacterium	1556
895206dd23d76739ad842b4d6323e1be;d__Bacteria; p__Bacteroidota; c__Bacteroidia; o__Bacteroidales; f__Prevotellaceae; g__Alloprevotella; s__uncultured_bacterium	1394	ffe4d7328be03c115f6a5dc78e645cbc;d__Bacteria; p__Fusobacteriota; c__Fusobacteriia; o__Fusobacteriales; f__Fusobacteriaceae; g__Fusobacterium	2373	51f229a6967104d6846cd12ea9dd1c40;d__Bacteria; p__Firmicutes; c__Bacilli; o__Lactobacillales; f__Lactobacillaceae; g__Lactobacillus	1467
d6ab6d90d2602e902391334b2ba2e071;d__Bacteria; p__Bacteroidota; c__Bacteroidia; o__Bacteroidales; f__Prevotellaceae	1337	b3d521df597fa5a09f36a4a6a5e20d27;d__Bacteria; p__Bacteroidota; c__Bacteroidia; o__Bacteroidales; f__Prevotellaceae; g__Prevotella	2146	2b49a4150c21e7f6a8223e23352c26ba;d__Bacteria; p__Bacteroidota; c__Bacteroidia; o__Bacteroidales; f__Bacteroidaceae; g__Bacteroides; s__Bacteroides_caecigallinarum	1450
a5a46a1aca5c56f822717959ba8de5d1;d__Bacteria; p__Bacteroidota; c__Bacteroidia; o__Bacteroidales; f__Prevotellaceae; g__Prevotella	1324	8aff02aabc2c365d064564a48dfa4f9f;d__Bacteria; p__Proteobacteria; c__Gammaproteobacteria; o__Enterobacterales; f__Enterobacteriaceae; g__Klebsiella	2075	a052c82d8ce9630934188ccdee82e3fe;d__Bacteria; p__Proteobacteria; c__Gammaproteobacteria; o__Enterobacterales; f__Enterobacteriaceae; g__Escherichia-Shigella	1421
56c62559c2093a258b3a5cf5d031d608;d__Bacteria; p__Bacteroidota; c__Bacteroidia; o__Bacteroidales; f__Muribaculaceae; g__Muribaculaceae	1230	ed3d3fd05c91ed1871fa6964b380a742;d__Bacteria; p__Bacteroidota; c__Bacteroidia; o__Bacteroidales; f__Prevotellaceae; g__Prevotella	2034	e06c826a145f29e3450d94cd86b4076e;d__Bacteria; p__Firmicutes; c__Negativicutes; o__Acidaminococcales; f__Acidaminococcaceae; g__Phascolarctobacterium; s__uncultured_bacterium	1420
a056014653b6f11e81c4bc8a068903ad;d__Bacteria; p__Proteobacteria; c__Alphaproteobacteria; o__Acetobacterales; f__Acetobacteraceae; g__Acetobacter	1219	e8526abe52ba609e5d5ea7a18e745ddb;d__Bacteria; p__Firmicutes; c__Negativicutes; o__Acidaminococcales; f__Acidaminococcaceae; g__Phascolarctobacterium	2026	5bf93639146bf96000960b890f7e92c2;d__Bacteria; p__Bacteroidota; c__Bacteroidia; o__Bacteroidales; f__Prevotellaceae; g__Prevotella	1357
dae8a786148e9fffaefb583a35b66cb1;d__Bacteria; p__Bacteroidota; c__Bacteroidia; o__Bacteroidales; f__Muribaculaceae; g__Muribaculaceae	1165	adc758044ec6add092562303a2694c94;d__Bacteria; p__Bacteroidota; c__Bacteroidia; o__Bacteroidales; f__Bacteroidaceae; g__Bacteroides	1897	5eeeab296fe5f46d3e8e9eb7e55489c8;d__Bacteria; p__Bacteroidota; c__Bacteroidia; o__Bacteroidales; f__Muribaculaceae; g__Muribaculaceae	1302
c8e3c1c991bd6da8d35602f34538df2f;d__Bacteria; p__Proteobacteria; c__Gammaproteobacteria; o__Aeromonadales; f__Succinivibrionaceae; g__Succinivibrio	1157	0191f6cee084e46759899f7ad466a036;d__Bacteria; p__Bacteroidota; c__Bacteroidia; o__Bacteroidales; f__Prevotellaceae; g__Paraprevotella	1837	30e1271af6318fd52813a123e29a8e59;d__Bacteria; p__Firmicutes; c__Bacilli; o__Lactobacillales; f__Lactobacillaceae; g__Lactobacillus	1241
a765cac37a722e7f10c892ebc3dbde69;d__Bacteria; p__Bacteroidota; c__Bacteroidia; o__Bacteroidales; f__Prevotellaceae; g__Prevotellaceae_UCG-003	1106	5ace910456cc36990327020321bb0dcc;d__Bacteria; p__Bacteroidota; c__Bacteroidia; o__Bacteroidales	1809	b0850576680d965682d131e237e844fc;d__Bacteria; p__Bacteroidota; c__Bacteroidia; o__Bacteroidales; f__Prevotellaceae; g__Prevotella	1220
3f8a9614320bdc21b0b1e0b1851a7541;d__Bacteria; p__Cyanobacteria; c__Vampirivibrionia; o__Gastranaerophilales; f__Gastranaerophilales; g__Gastranaerophilales	1101	7eae9a7c3dfe922c6e5b90fabb2f653e;d__Bacteria; p__Bacteroidota; c__Bacteroidia; o__Bacteroidales; f__Prevotellaceae; g__Prevotella	1802	f1fff28780cef7606105f2acafdf680c;d__Bacteria; p__Proteobacteria; c__Gammaproteobacteria; o__Enterobacterales; f__Enterobacteriaceae	1213
f48840a074e50d91ca8fcc46ec771362;d__Bacteria; p__Bacteroidota; c__Bacteroidia; o__Bacteroidales; f__Bacteroidaceae; g__Bacteroides	1088	229e64d8177affd18b1159438098f77c;d__Bacteria; p__Firmicutes; c__Bacilli; o__Lactobacillales; f__Lactobacillaceae; g__Lactobacillus	1781	4bbee8a79614e71c199fadd22f8c1bfb;d__Bacteria; p__Bacteroidota; c__Bacteroidia; o__Bacteroidales; f__Bacteroidaceae; g__Bacteroides	1168
7603b5883a282628304c0fe9f1b59766;d__Bacteria; p__Bacteroidota; c__Bacteroidia; o__Bacteroidales; f__Prevotellaceae	1059	6d25af8db7a66073481c273e37261cfc;d__Bacteria; p__Proteobacteria; c__Gammaproteobacteria; o__Enterobacterales; f__Enterobacteriaceae; g__Escherichia-Shigella	1750	b2a08bef96c5d5485c3f776590af8066;d__Bacteria; p__Planctomycetota; c__Planctomycetes; o__Pirellulales; f__Pirellulaceae; g__p-1088-a5_gut_group; s__uncultured_bacterium	1156
397f16309dfb34b739d951ea7e2ddb8a;d__Bacteria; p__Firmicutes; c__Bacilli; o__Lactobacillales; f__Lactobacillaceae; g__Lactobacillus	1052	d311e36712dbbc7c1ce474c9df51a09e;d__Bacteria; p__Firmicutes; c__Bacilli; o__Erysipelotrichales; f__Erysipelotrichaceae; g__Turicibacter; s__uncultured_bacterium	1671	a231053e25feab73b76866539436607b;d__Bacteria; p__Firmicutes; c__Negativicutes; o__Veillonellales-Selenomonadales; f__Veillonellaceae; g__Veillonella	1147
6613b5004d5379920eb0de24b8208ae0;d__Bacteria; p__Bacteroidota; c__Bacteroidia; o__Bacteroidales; f__Prevotellaceae; g__Prevotella	1009	32446e371696eeac0e953570ba4570ab;d__Bacteria; p__Bacteroidota; c__Bacteroidia; o__Bacteroidales; f__Tannerellaceae; g__Parabacteroides	1607	1ff49c039060e4f827984e3c9a43e246;d__Bacteria; p__Bacteroidota; c__Bacteroidia; o__Bacteroidales; f__Prevotellaceae	1079
bc1d32c9f00a7341b278cc1244ee2e48;d__Bacteria; p__Firmicutes; c__Clostridia; o__Oscillospirales; f__Oscillospiraceae; g__NK4A214_group	973	de8bac9260f23382855fbf374f888d6b;d__Bacteria; p__Proteobacteria; c__Gammaproteobacteria; o__Burkholderiales; f__Sutterellaceae; g__Parasutterella; s__gut_metagenome	1598	b03eed9799eed37a9cf405a8ae9a4ab1;d__Bacteria; p__Planctomycetota; c__Planctomycetes; o__Pirellulales; f__Pirellulaceae; g__p-1088-a5_gut_group; s__uncultured_bacterium	1043
2c8a6cb153cb429ba9b0c6674c2c60d5;d__Bacteria; p__Firmicutes; c__Clostridia; o__Clostridiales; f__Clostridiaceae; g__Clostridium_sensu_stricto_15	949	0a3a4f8f751b636eb9b1551fcccfaeb7;d__Bacteria; p__Bacteroidota; c__Bacteroidia; o__Bacteroidales; f__Prevotellaceae; g__Prevotella	1509	72a8729176a1798652eb117204d13a4e;d__Bacteria; p__Proteobacteria; c__Gammaproteobacteria; o__Burkholderiales; f__Sutterellaceae; g__Parasutterella	1020
4d8dd2458d37a0187f5750e151d6d9d6;d__Bacteria; p__Bacteroidota; c__Bacteroidia; o__Bacteroidales; f__Prevotellaceae	917	445a067df677d1561f90a122910c3ac3;d__Bacteria; p__Firmicutes; c__Bacilli; o__Erysipelotrichales; f__Erysipelatoclostridiaceae; g__Erysipelatoclostridium	1495	0be122e784c860a79635639c0be57ea6;d__Bacteria; p__Bacteroidota; c__Bacteroidia; o__Bacteroidales; f__Bacteroidaceae; g__Bacteroides	1010
eb15a6fea1cefe337e2f20951fed4737;d__Bacteria; p__Bacteroidota; c__Bacteroidia; o__Bacteroidales; f__Rikenellaceae; g__Rikenellaceae_RC9_gut_group	915	236ce0e8c06834f9244abff24349918d;d__Bacteria; p__Bacteroidota; c__Bacteroidia; o__Bacteroidales; f__Prevotellaceae; g__Prevotella	1415	db17617d8b5a9ccebf3f0d3ca4ac25d3;d__Bacteria; p__Proteobacteria; c__Gammaproteobacteria; o__Enterobacterales; f__Enterobacteriaceae	996
c83b81519fe9e0bba25d640373072fb7;d__Bacteria; p__Firmicutes; c__Negativicutes; o__Veillonellales-Selenomonadales; f__Selenomonadaceae	886	7f90bde5d7886501eae2d914aae005bf;d__Bacteria; p__Bacteroidota; c__Bacteroidia; o__Bacteroidales; f__Prevotellaceae; g__Prevotella	1380	d41ac3b6c49cc75c165688147656a57e;d__Bacteria; p__Proteobacteria; c__Gammaproteobacteria; o__Enterobacterales; f__Enterobacteriaceae	984
576794de68e9b956aac34819cd03d3cb;d__Bacteria; p__Proteobacteria; c__Alphaproteobacteria; o__Rhodospirillales; f__uncultured; g__uncultured; s__gut_metagenome	882	289f0ef211908b4d11c2ae104679b766;d__Bacteria; p__Proteobacteria; c__Gammaproteobacteria; o__Enterobacterales; f__Enterobacteriaceae; g__Escherichia-Shigella	1359	833c3bc65043173488b3cdfe546dca3d;d__Bacteria; p__Bacteroidota; c__Bacteroidia; o__Bacteroidales; f__Prevotellaceae	970
90494e4e3180f98110e5306441f55165;d__Bacteria; p__Firmicutes; c__Clostridia; o__Clostridiales; f__Clostridiaceae; g__Clostridium_sensu_stricto_18	881	f451ae8348b4147bd0bd1f83484b5543;d__Bacteria; p__Spirochaetota; c__Spirochaetia; o__Spirochaetales; f__Spirochaetaceae; g__Sphaerochaeta; s__uncultured_bacterium	1357	fee198a89fa888a1f07a17765da08cc6;d__Bacteria; p__Firmicutes; c__Bacilli; o__Lactobacillales; f__Lactobacillaceae; g__Lactobacillus	916
c003e9071990c4de46e0702094fef4c1;d__Bacteria; p__Bacteroidota; c__Bacteroidia; o__Bacteroidales; f__Prevotellaceae; g__Prevotellaceae_UCG-003; s__uncultured_bacterium	878	e973b8a354c1d0a392303dda39458d04;d__Bacteria; p__Firmicutes; c__Negativicutes; o__Veillonellales-Selenomonadales; f__Veillonellaceae; g__Veillonella	1354	b9a5769c9e5ba292cc5edb1666289889;d__Bacteria; p__Firmicutes; c__Clostridia; o__Peptostreptococcales-Tissierellales; f__Peptostreptococcaceae; g__Romboutsia	882
b8de762897990b0b3a2fc8d1613d5cac;d__Bacteria; p__Bacteroidota; c__Bacteroidia; o__Bacteroidales; f__Prevotellaceae	860	1fa327544ed286aada3b777a8be02461;d__Bacteria; p__Bacteroidota; c__Bacteroidia; o__Bacteroidales; f__Prevotellaceae	1352	13bf92a86314a378dbc0d03d27496f2b;d__Bacteria; p__Bacteroidota; c__Bacteroidia; o__Bacteroidales; f__Tannerellaceae	866
e418fd0173f3ead70c1d0a136007fcd4;d__Bacteria; p__Firmicutes; c__Clostridia; o__Lachnospirales; f__Lachnospiraceae	855	11c5bd52121806325a04271ed08dd8c6;d__Bacteria; p__Firmicutes; c__Clostridia; o__Peptostreptococcales-Tissierellales; f__Peptostreptococcaceae	1277	970e7f983f5775e2da8da834e2094fd5;d__Bacteria; p__Firmicutes; c__Bacilli; o__Lactobacillales; f__Lactobacillaceae; g__Lactobacillus	866
8bda501029801d009ea770269a296bbc;d__Bacteria; p__Bacteroidota; c__Bacteroidia; o__Bacteroidales; f__Muribaculaceae; g__Muribaculaceae; s__uncultured_bacterium	793	13bf92a86314a378dbc0d03d27496f2b;d__Bacteria; p__Bacteroidota; c__Bacteroidia; o__Bacteroidales; f__Tannerellaceae	1217	4d115f2c2f6a12f1439068146bec0eb8;d__Bacteria; p__Fusobacteriota; c__Fusobacteriia; o__Fusobacteriales; f__Fusobacteriaceae; g__Fusobacterium	841
48af28393be8ea990e934ebea72f94c9;d__Bacteria; p__Firmicutes; c__Clostridia; o__Oscillospirales; f__Ruminococcaceae; g__Faecalibacterium	779	06516620608f5fd6643fe44d98154a2f;d__Bacteria; p__Firmicutes; c__Negativicutes; o__Acidaminococcales; f__Acidaminococcaceae; g__Phascolarctobacterium; s__uncultured_bacterium	1162	1362078f2c414903c22746bcc9966668;d__Bacteria; p__Firmicutes; c__Bacilli; o__Erysipelotrichales; f__Erysipelotrichaceae; g__[Clostridium]_innocuum_group	839
ffefc98fc1e19e51130049523b9e0d67;d__Bacteria; p__Bacteroidota; c__Bacteroidia; o__Bacteroidales; f__Prevotellaceae	752	968974780fbc010fa4f4f15dfc0ef8e2;d__Bacteria; p__Planctomycetota; c__Planctomycetes; o__Pirellulales; f__Pirellulaceae; g__p-1088-a5_gut_group; s__uncultured_bacterium	1111	a8048afb3055494f16b0a4468cc35dc8;d__Bacteria; p__Bacteroidota; c__Bacteroidia; o__Bacteroidales; f__Muribaculaceae; g__Muribaculaceae	814
4b75da2579b5bc82f9ac4dc671c4bbb7;d__Bacteria; p__Firmicutes; c__Clostridia; o__Oscillospirales; f__Oscillospiraceae; g__UCG-005; s__uncultured_bacterium	727	99090dc1ddd923094d1c25e6c1dd2500;d__Bacteria; p__Fusobacteriota; c__Fusobacteriia; o__Fusobacteriales; f__Fusobacteriaceae; g__Fusobacterium	1086	ecea0d7df018196e861274bf96274269;d__Bacteria; p__Fusobacteriota; c__Fusobacteriia; o__Fusobacteriales; f__Fusobacteriaceae; g__Fusobacterium	775
f1e5e3934a4354dab5f90475fdd5e78e;d__Bacteria; p__Firmicutes; c__Clostridia; o__Peptostreptococcales-Tissierellales; f__Peptostreptococcaceae; g__Romboutsia	700	6040276c0352e6c847feae1f4640254d;d__Bacteria; p__Fusobacteriota; c__Fusobacteriia; o__Fusobacteriales; f__Fusobacteriaceae; g__Fusobacterium	1021	c472845b2fa322b09c71906c40c7ba07;d__Bacteria; p__Firmicutes; c__Negativicutes; o__Acidaminococcales; f__Acidaminococcaceae; g__Phascolarctobacterium	682
d8d739c5caffc9f639ffe2f1743c4b6e;d__Bacteria; p__Proteobacteria; c__Gammaproteobacteria; o__Pseudomonadales; f__Moraxellaceae; g__Acinetobacter	674	0379c5578548f924b58c3e5b33582001;d__Bacteria; p__Bacteroidota; c__Bacteroidia; o__Bacteroidales; f__Bacteroidaceae; g__Bacteroides; s__Bacteroides_sartorii	997	6617b166b5a542e488cb4030d301c0f5;d__Bacteria; p__Fusobacteriota; c__Fusobacteriia; o__Fusobacteriales; f__Fusobacteriaceae; g__Fusobacterium	642
eafaedb9d56d2e9aef19e79aafd522ba;d__Bacteria; p__Bacteroidota; c__Bacteroidia; o__Bacteroidales; f__Prevotellaceae; g__Prevotellaceae_UCG-003; s__uncultured_bacterium	659	17e09c8973c12e4d346ea2ef3a492dbe;d__Bacteria; p__Firmicutes; c__Bacilli; o__Erysipelotrichales; f__Erysipelotrichaceae; g__Turicibacter; s__uncultured_bacterium	994	9fd714fe3f441dfed269b821ddd20a09;d__Bacteria; p__Bacteroidota; c__Bacteroidia; o__Bacteroidales; f__Bacteroidaceae; g__Bacteroides; s__Bacteroides_sartorii	639
927945a09e3503df44232261f9905b68;d__Bacteria; p__Bacteroidota; c__Bacteroidia; o__Bacteroidales; f__Prevotellaceae; g__Alloprevotella; s__uncultured_bacterium	643	0f805b82c81ab46468040901beefd452;d__Bacteria; p__Firmicutes; c__Negativicutes; o__Acidaminococcales; f__Acidaminococcaceae; g__Phascolarctobacterium	992	00ecd9ef0542b69dea6e68295b31c8fd;d__Bacteria; p__Fusobacteriota; c__Fusobacteriia; o__Fusobacteriales; f__Fusobacteriaceae; g__Fusobacterium	627
435dedf886fe56691dfdbdebaf993e3d;d__Bacteria; p__Actinobacteriota; c__Actinobacteria; o__Bifidobacteriales; f__Bifidobacteriaceae; g__Bifidobacterium	638	aaca3dc0f0c289984c70240fd18ab61c;d__Bacteria; p__Fusobacteriota; c__Fusobacteriia; o__Fusobacteriales; f__Fusobacteriaceae; g__Fusobacterium	978	6141c57948641357dd1255f8ff351a4c;d__Bacteria; p__Proteobacteria; c__Gammaproteobacteria; o__Enterobacterales; f__Enterobacteriaceae	622
5c62a27b8db2a2926dd807416baf7d6e;d__Bacteria; p__Cyanobacteria; c__Vampirivibrionia; o__Gastranaerophilales; f__Gastranaerophilales; g__Gastranaerophilales; s__uncultured_bacterium	638	fd99ebd5fbe194066bb5239436605059;d__Bacteria; p__Fusobacteriota; c__Fusobacteriia; o__Fusobacteriales; f__Fusobacteriaceae; g__Fusobacterium	966	cb442822df6e09e61bd8dd13a4c2b7f8;d__Bacteria; p__Firmicutes; c__Bacilli; o__Acholeplasmatales; f__Acholeplasmataceae; g__Anaeroplasma; s__uncultured_bacterium	617
4a92e4af1679eced5e13c3cd09207b78;d__Bacteria; p__Bacteroidota; c__Bacteroidia; o__Bacteroidales; f__Bacteroidaceae; g__Bacteroides	591	496cdcaca81e0d606a2435e89623feba;d__Bacteria; p__Bacteroidota; c__Bacteroidia; o__Bacteroidales; f__Prevotellaceae	945	4a43c5900a3393fe29b157c77ca28f12;d__Bacteria; p__Bacteroidota; c__Bacteroidia; o__Bacteroidales; f__Bacteroidaceae; g__Bacteroides	584
51afee200bb1e0c3094ebf46758f16b1;d__Bacteria; p__Campilobacterota; c__Campylobacteria; o__Campylobacterales; f__Helicobacteraceae; g__Helicobacter; s__Helicobacter_rodentium	579	683b75622e81094675c1e5cae7d7bebf;d__Bacteria; p__Bacteroidota; c__Bacteroidia; o__Bacteroidales	913	7dde80e2f7d693b404ad1fa164ced96b;d__Bacteria; p__Firmicutes; c__Clostridia; o__Lachnospirales; f__Lachnospiraceae; g__Lachnospiraceae; s__Cuneatibacter_caecimuris	581
3d29cc4a688ac0f58e16e89cb251b99c;d__Bacteria; p__Firmicutes; c__Bacilli; o__Erysipelotrichales; f__Erysipelatoclostridiaceae; g__Catenibacterium	577	e035eb0f05d994e105100e92c2195a17;d__Bacteria; p__Bacteroidota; c__Bacteroidia; o__Bacteroidales; f__Prevotellaceae; g__Prevotella	892	bd4df68471542944496f10c144d06ee6;d__Bacteria; p__Bacteroidota; c__Bacteroidia; o__Bacteroidales; f__Prevotellaceae	544
8bf6cf411f158682bb45c78fbb255f26;d__Bacteria; p__Firmicutes; c__Clostridia; o__Oscillospirales; f__Ruminococcaceae	571	a8241966d47cece5b28a07d38d4d77df;d__Bacteria; p__Proteobacteria; c__Gammaproteobacteria; o__Burkholderiales; f__Sutterellaceae; g__Parasutterella; s__gut_metagenome	837	b5a9dc73c4f4b7a8b55037efb12241b3;d__Archaea; p__Euryarchaeota; c__Methanobacteria; o__Methanobacteriales; f__Methanobacteriaceae; g__Methanobrevibacter	492
e6c762a4a3ee254b1ef33c058f9c0697;d__Bacteria; p__Bacteroidota; c__Bacteroidia; o__Bacteroidales; f__Prevotellaceae; g__Alloprevotella	562	34781361b66833514e00aed2e8a7c1c6;d__Bacteria; p__Bacteroidota; c__Bacteroidia; o__Bacteroidales	823	1c78e2d008eb4d4be4858e7dba8f4195;d__Bacteria; p__Firmicutes; c__Clostridia; o__Oscillospirales; f__Ruminococcaceae	490
e22b2ad1a98aeae797d46ea146284d71;d__Bacteria; p__Bacteroidota; c__Bacteroidia; o__Bacteroidales; f__Prevotellaceae; g__Alloprevotella; s__uncultured_bacterium	560	4b7edb5e6feaa733efd43986fb8f3a3c;d__Bacteria; p__Bacteroidota; c__Bacteroidia; o__Bacteroidales; f__Bacteroidaceae; g__Bacteroides	805	fc89d70a68373f9273ec794781b49470;d__Bacteria; p__Firmicutes; c__Clostridia; o__Lachnospirales; f__Lachnospiraceae	479
56dfe1ca22cbb5cfcd2db773ab6e036f;d__Bacteria; p__Actinobacteriota; c__Actinobacteria; o__Bifidobacteriales; f__Bifidobacteriaceae	532	539fa603a7df7e3328aae3206d4f3178;d__Bacteria; p__Firmicutes; c__Negativicutes; o__Acidaminococcales; f__Acidaminococcaceae; g__Phascolarctobacterium; s__uncultured_bacterium	776	fd99ebd5fbe194066bb5239436605059;d__Bacteria; p__Fusobacteriota; c__Fusobacteriia; o__Fusobacteriales; f__Fusobacteriaceae; g__Fusobacterium	459
10d42dcbe7a19d93b42e14a4004042a6;d__Bacteria; p__Bacteroidota; c__Bacteroidia; o__Bacteroidales; f__Muribaculaceae; g__Muribaculaceae	531	7b5fbaaf54b51bad37284c49bf97e7eb;d__Bacteria; p__Bacteroidota; c__Bacteroidia; o__Bacteroidales; f__Tannerellaceae; g__Parabacteroides; s__uncultured_bacterium	760	8c4ae6bd1516f258bdf39496783c1c15;d__Bacteria; p__Firmicutes; c__Clostridia; o__Peptostreptococcales-Tissierellales; f__Peptostreptococcaceae	441
5b722ac995e67f4d9aba069f7b338db3;d__Bacteria; p__Spirochaetota; c__Spirochaetia; o__Spirochaetales; f__Spirochaetaceae; g__Treponema; s__uncultured_bacterium	525	e464a967cffcb504145ef58e213d4cd4;d__Bacteria; p__Firmicutes; c__Clostridia; o__Clostridiales; f__Clostridiaceae; g__Clostridium_sensu_stricto_1	753	049cf0b6e196832d7dd0d530d74afe31;d__Bacteria; p__Fusobacteriota; c__Fusobacteriia; o__Fusobacteriales; f__Fusobacteriaceae; g__Fusobacterium	438
952164836b1640ccd31d52ede6025853;d__Bacteria; p__Bacteroidota; c__Bacteroidia; o__Bacteroidales; f__Prevotellaceae; g__Alloprevotella	523	d8628a6164569cc4826c17dd42a5f697;d__Bacteria; p__Bacteroidota; c__Bacteroidia; o__Bacteroidales; f__Bacteroidaceae; g__Bacteroides; s__uncultured_bacterium	734	9c6c4126c2aacc5f037e71fead07477f;d__Bacteria; p__Proteobacteria; c__Gammaproteobacteria; o__Enterobacterales; f__Enterobacteriaceae; g__Escherichia-Shigella	434
fb3135ce5a4b238d71f3ddbe6748e124;d__Bacteria; p__Firmicutes; c__Clostridia; o__Oscillospirales; f__[Eubacterium]_coprostanoligenes_group; g__[Eubacterium]_coprostanoligenes_group; s__uncultured_bacterium	510	e0fa75c917ddf201752afba0564fb7e4;d__Bacteria; p__Bacteroidota; c__Bacteroidia; o__Bacteroidales; f__Barnesiellaceae; g__Barnesiella; s__uncultured_bacterium	715	9cf49397da65981ec376d36d3891ece1;d__Bacteria; p__Firmicutes; c__Negativicutes; o__Veillonellales-Selenomonadales; f__Veillonellaceae; g__Veillonella	433
6433dc8c97b5e4eb649797df76dc58c9;d__Bacteria; p__Bacteroidota; c__Bacteroidia; o__Bacteroidales; f__Prevotellaceae; g__Alloprevotella	509	ecea0d7df018196e861274bf96274269;d__Bacteria; p__Fusobacteriota; c__Fusobacteriia; o__Fusobacteriales; f__Fusobacteriaceae; g__Fusobacterium	711	a64ad6b52d8c6586f38ff6ac4b40d044;d__Bacteria; p__Spirochaetota; c__Spirochaetia; o__Spirochaetales; f__Spirochaetaceae; g__Sphaerochaeta; s__uncultured_bacterium	424
8bb4a8e4cc571a33d9ad01e3c8b39d3a;d__Bacteria; p__Firmicutes; c__Negativicutes; o__Veillonellales-Selenomonadales; f__Veillonellaceae; g__Dialister	491	837c31cf6f412e0b19f9850e8b614173;d__Archaea; p__Euryarchaeota; c__Methanobacteria; o__Methanobacteriales; f__Methanobacteriaceae; g__Methanobrevibacter	710	59411deb856f43675ddc1ca1e88c79d0;d__Bacteria; p__Spirochaetota; c__Spirochaetia; o__Spirochaetales; f__Spirochaetaceae; g__Sphaerochaeta	422
64aa833da36bbbf0b170d8345cf0b4c3;d__Bacteria; p__Bacteroidota; c__Bacteroidia; o__Bacteroidales; f__Rikenellaceae; g__Rikenellaceae_RC9_gut_group; s__uncultured_bacterium	489	fb78fa7aec0c0ab1cdbaa0d2930cfc31;d__Bacteria; p__Firmicutes; c__Bacilli; o__Lactobacillales; f__Lactobacillaceae; g__Lactobacillus	707	37f975920ef9757dec90edcc67a25f7e;d__Bacteria; p__Fusobacteriota; c__Fusobacteriia; o__Fusobacteriales; f__Fusobacteriaceae; g__Fusobacterium	398
f5b0410be7a35f9358676a62dcee84ff;d__Bacteria; p__Bacteroidota; c__Bacteroidia; o__Bacteroidales	483	6d13a43cabcda019e08db6d5394b3b50;d__Bacteria; p__Spirochaetota; c__Spirochaetia; o__Spirochaetales; f__Spirochaetaceae; g__Sphaerochaeta	707	4f3acaadcd988dde78e82852540b4360;d__Bacteria; p__Fusobacteriota; c__Fusobacteriia; o__Fusobacteriales; f__Fusobacteriaceae; g__Fusobacterium	381
aefcf970676cc5d38b57148c845d8dae;d__Bacteria; p__Firmicutes; c__Bacilli; o__Bacillales; f__Bacillaceae; g__Bacillus	480	d4a4251f81dffbc5e40ff1cd5e64fb8f;d__Bacteria; p__Firmicutes; c__Bacilli; o__Lactobacillales; f__Lactobacillaceae; g__Lactobacillus	682	86f043644b1f570e86ab7c6b119eb470;d__Bacteria; p__Bacteroidota; c__Bacteroidia; o__Bacteroidales; f__Muribaculaceae; g__Muribaculaceae; s__uncultured_bacterium	371
fb52e66a054e195e3e685428cb1701cf;d__Bacteria; p__Bacteroidota; c__Bacteroidia; o__Bacteroidales; f__p-2534-18B5_gut_group; g__p-2534-18B5_gut_group; s__uncultured_bacterium	476	e2d81ec831feb24627dc420fee839771;d__Bacteria; p__Desulfobacterota; c__Desulfovibrionia; o__Desulfovibrionales; f__Desulfovibrionaceae; g__uncultured; s__uncultured_bacterium	676	a685c7b466648ad5509a65cc177e80c0;d__Bacteria; p__Proteobacteria; c__Gammaproteobacteria; o__Burkholderiales; f__Sutterellaceae; g__Parasutterella; s__gut_metagenome	371
76f2dce69141908e46511da36f84eaea;d__Bacteria; p__Firmicutes; c__Clostridia; o__Oscillospirales; f__Ruminococcaceae; g__Ruminococcus	469	4d115f2c2f6a12f1439068146bec0eb8;d__Bacteria; p__Fusobacteriota; c__Fusobacteriia; o__Fusobacteriales; f__Fusobacteriaceae; g__Fusobacterium	665	ed957915eedb8a69e67a09813f036b51;d__Bacteria; p__Firmicutes; c__Clostridia; o__Peptostreptococcales-Tissierellales; f__Anaerovoracaceae; g__[Eubacterium]_nodatum_group	363
daeff82a0d27b31191b6d45812477283;d__Bacteria; p__Firmicutes; c__Bacilli; o__Erysipelotrichales; f__Erysipelatoclostridiaceae; g__Catenibacterium	438	0909f53fb100e9646575d70ee1f04555;d__Bacteria; p__Bacteroidota; c__Bacteroidia; o__Bacteroidales; f__Muribaculaceae; g__Muribaculaceae	647	99090dc1ddd923094d1c25e6c1dd2500;d__Bacteria; p__Fusobacteriota; c__Fusobacteriia; o__Fusobacteriales; f__Fusobacteriaceae; g__Fusobacterium	360
36711eb28ee0b026337aa007612e7d33;d__Bacteria; p__Firmicutes; c__Clostridia; o__Oscillospirales; f__Ruminococcaceae; g__Ruminococcus; s__unidentified	437	8838dd957113fdcf8cf80877b5d71bec;d__Bacteria; p__Bacteroidota; c__Bacteroidia; o__Bacteroidales; f__Prevotellaceae	641	11c5bd52121806325a04271ed08dd8c6;d__Bacteria; p__Firmicutes; c__Clostridia; o__Peptostreptococcales-Tissierellales; f__Peptostreptococcaceae	360
a69303a8cb64ba5c6daaa003035eef56;d__Bacteria; p__Campilobacterota; c__Campylobacteria; o__Campylobacterales; f__Helicobacteraceae; g__Helicobacter; s__Helicobacter_rodentium	434	b18fe1770bb787e4bda127fa302eff38;d__Bacteria; p__Desulfobacterota; c__Desulfovibrionia; o__Desulfovibrionales; f__Desulfovibrionaceae; g__uncultured; s__uncultured_bacterium	581	a90b77b21c07f6ea602f128111e4fabe;d__Bacteria; p__Bacteroidota; c__Bacteroidia; o__Bacteroidales; f__Tannerellaceae; g__Parabacteroides	356
6fc354ad2f79315b394c3e72bc8592dd;d__Bacteria; p__Proteobacteria; c__Gammaproteobacteria; o__Pseudomonadales; f__Moraxellaceae; g__Psychrobacter	424	a90b77b21c07f6ea602f128111e4fabe;d__Bacteria; p__Bacteroidota; c__Bacteroidia; o__Bacteroidales; f__Tannerellaceae; g__Parabacteroides	573	2e737bad9e31aab1a3c1df66494ab820;d__Bacteria; p__Firmicutes; c__Clostridia	355
de6cbf7f8206af0a747d1d00ab9a9e2a;d__Bacteria; p__Firmicutes; c__Clostridia; o__Lachnospirales; f__Lachnospiraceae; g__Agathobacter	423	b504e57a0bf23022de8f7a2846b4c66f;d__Bacteria; p__Firmicutes; c__Negativicutes; o__Veillonellales-Selenomonadales; f__Veillonellaceae; g__Veillonella	572	c8f982e2630c1e7a9c4fcc5e62114718;d__Bacteria; p__Bacteroidota; c__Bacteroidia; o__Bacteroidales; f__Bacteroidaceae; g__Bacteroides	351
ef4335a260ac0cca87f4543c209445cc;d__Bacteria; p__Firmicutes; c__Clostridia; o__Oscillospirales; f__Oscillospiraceae; g__UCG-002; s__uncultured_bacterium	413	36b513b011786fc14bfe1393cc7f154f;d__Bacteria; p__Fusobacteriota; c__Fusobacteriia; o__Fusobacteriales; f__Fusobacteriaceae; g__Fusobacterium	551	5bc8538c31232e6cfb212596b46e1b39;d__Bacteria; p__Firmicutes; c__Negativicutes; o__Veillonellales-Selenomonadales; f__Veillonellaceae; g__Veillonella	328
35b619561af0f5ce6064e3a35ccddc93;d__Bacteria; p__Bacteroidota; c__Bacteroidia; o__Bacteroidales; f__Tannerellaceae; g__Parabacteroides	412	b17d12d015fff73a40f2e7bd08debf36;d__Bacteria; p__Planctomycetota; c__Planctomycetes; o__Pirellulales; f__Pirellulaceae; g__p-1088-a5_gut_group; s__uncultured_bacterium	550	be27b3fb1c4a84f6127f9e9a2bc7394c;d__Bacteria; p__Fusobacteriota; c__Fusobacteriia; o__Fusobacteriales; f__Fusobacteriaceae; g__Fusobacterium	320
4ccc7a0f145566cd080bc1274fd5dfa0;d__Bacteria; p__Firmicutes; c__Clostridia; o__Oscillospirales; f__Oscillospiraceae; g__UCG-005	408	a37f7ad511f748343ec012774ca923d4;d__Bacteria; p__Firmicutes; c__Bacilli; o__Mycoplasmatales; f__Mycoplasmataceae; g__Mycoplasma; s__uncultured_Firmicutes	541	814f44e8b2ec07a3dd0fce1cc60f18e7;d__Bacteria; p__Fusobacteriota; c__Fusobacteriia; o__Fusobacteriales; f__Fusobacteriaceae; g__Fusobacterium	319
1d0c898664737e72559e0ac747474765;d__Bacteria; p__Firmicutes; c__Negativicutes; o__Veillonellales-Selenomonadales	406	73bb84ee4c5d19160f4e7348be05b9fe;d__Bacteria; p__Firmicutes; c__Clostridia; o__Clostridia_vadinBB60_group; f__Clostridia_vadinBB60_group; g__Clostridia_vadinBB60_group	489	d5ea3a6d36e4ab0db504ec47e44e29b2;d__Bacteria; p__Bacteroidota; c__Bacteroidia; o__Bacteroidales; f__Prevotellaceae; g__Alloprevotella; s__uncultured_bacterium	316
aef7edd4fc2bb4859197322b53b0aa5b;d__Bacteria; p__Proteobacteria; c__Alphaproteobacteria; o__Paracaedibacterales; f__Paracaedibacteraceae; g__uncultured; s__uncultured_Alphaproteobacteria	399	930eb34b9f5458f8c0964e713b21da2b;d__Bacteria; p__Spirochaetota; c__Spirochaetia; o__Spirochaetales; f__Spirochaetaceae; g__Sphaerochaeta; s__uncultured_bacterium	473	960b1f232d8220722ff9c71036572bdc;d__Bacteria; p__Bacteroidota; c__Bacteroidia; o__Bacteroidales; f__Prevotellaceae; g__Prevotellaceae_UCG-003; s__uncultured_bacterium	313
1695cccac7c6ba44350206d86ae5dfff;d__Bacteria; p__Firmicutes; c__Negativicutes; o__Veillonellales-Selenomonadales; f__Selenomonadaceae; g__Anaerovibrio; s__Anaerovibrio_sp.	379	388e6152f786642da31cebba4e9e3a7d;d__Bacteria; p__Firmicutes; c__Bacilli; o__Acholeplasmatales; f__Acholeplasmataceae; g__Anaeroplasma; s__uncultured_bacterium	425	4c52c1ecbfdd85030e076665856179fa;d__Bacteria; p__Proteobacteria; c__Gammaproteobacteria; o__Burkholderiales; f__Sutterellaceae; g__Parasutterella; s__gut_metagenome	290
4ae1a3a803b3e30444dafde53312237c;d__Bacteria; p__Proteobacteria; c__Gammaproteobacteria; o__Pasteurellales; f__Pasteurellaceae; g__Haemophilus	370	bacfb6d406ec67d86a3cb440497bf2ab;d__Bacteria; p__Firmicutes; c__Bacilli; o__Erysipelotrichales; f__Erysipelotrichaceae; g__Holdemania	410	cd1fbc346de2696781b57c983372e1c5;d__Bacteria; p__Firmicutes; c__Bacilli; o__Erysipelotrichales; f__Erysipelatoclostridiaceae; g__Coprobacillus	289
b2ce983a33d969584b6a1e0fb7c1adb6;d__Bacteria; p__Proteobacteria; c__Alphaproteobacteria; o__Rickettsiales; f__uncultured; g__uncultured; s__uncultured_Alphaproteobacteria	355	b9b7f3bfbdde7c4c11313c2af2773751;d__Bacteria; p__Proteobacteria; c__Gammaproteobacteria; o__Burkholderiales; f__Sutterellaceae; g__Parasutterella; s__gut_metagenome	400	0d6cc2e91f135268f2a52befb27b21bf;d__Bacteria; p__Firmicutes; c__Bacilli; o__Lactobacillales; f__Lactobacillaceae; g__Lactobacillus	276
9acf99c0c33c5f4ebcd518d53154af83;d__Bacteria; p__Firmicutes; c__Clostridia; o__Oscillospirales; f__[Eubacterium]_coprostanoligenes_group; g__[Eubacterium]_coprostanoligenes_group	349	2940cb60b8731c22e9e642af4b1b9937;d__Bacteria; p__Bacteroidota; c__Bacteroidia; o__Bacteroidales; f__Marinifilaceae; g__Butyricimonas	399	f1a8155713d1f9a3f50128979803a8f5;d__Bacteria; p__Firmicutes; c__Clostridia; o__Clostridia_vadinBB60_group; f__Clostridia_vadinBB60_group; g__Clostridia_vadinBB60_group	267
4051ac62832183edd401fd0950b7e5d7;d__Bacteria; p__Bacteroidota; c__Bacteroidia	346	d9784847b03213c3af0acbdcab7eb421;d__Bacteria; p__Proteobacteria; c__Gammaproteobacteria; o__Burkholderiales; f__Sutterellaceae; g__Parasutterella	389	54323d0c3d41696b2a3a8a5330c5730d;d__Bacteria; p__Firmicutes; c__Clostridia; o__Oscillospirales; f__Ruminococcaceae	241
b560a917c5001a45fe7d0ffe1ca65932;d__Bacteria; p__Cyanobacteria; c__Vampirivibrionia; o__Gastranaerophilales; f__Gastranaerophilales; g__Gastranaerophilales; s__uncultured_bacterium	333	8bb6dc94a69e8a52ebd09337eb10ed08;d__Bacteria; p__Fusobacteriota; c__Fusobacteriia; o__Fusobacteriales; f__Fusobacteriaceae; g__Fusobacterium	386	768bbb3c4ba2789742242de462170311;d__Bacteria; p__Bacteroidota; c__Bacteroidia; o__Bacteroidales; f__Muribaculaceae; g__Muribaculaceae; s__uncultured_bacterium	237
f36fd3d9bc6e0770d0d66d852d05505b;d__Bacteria; p__Bacteroidota; c__Bacteroidia; o__Bacteroidales; f__Rikenellaceae; g__Rikenellaceae_RC9_gut_group; s__uncultured_bacterium	329	f1c4b406fc08358aa6dc658d9f555622;d__Bacteria; p__Firmicutes; c__Bacilli; o__Erysipelotrichales; f__Erysipelotrichaceae; g__[Clostridium]_innocuum_group	360	e46ce01a0a84107e9b2d8eca209bcfca;d__Bacteria; p__Bacteroidota; c__Bacteroidia; o__Bacteroidales; f__Bacteroidaceae; g__Bacteroides	236
8791ae03c68447426619dfb3dfafdeb8;d__Bacteria; p__Bacteroidota; c__Bacteroidia; o__Bacteroidales; f__Prevotellaceae; g__Prevotellaceae_UCG-003	325	eb22ebe4a45adb1e0531e32fcab8d4a6;d__Bacteria; p__Bacteroidota; c__Bacteroidia; o__Bacteroidales; f__Prevotellaceae	324	4f6eccd0542ea58bf76698faf9f3ae65;d__Bacteria; p__Firmicutes; c__Negativicutes; o__Veillonellales-Selenomonadales; f__Veillonellaceae; g__Veillonella	236
652b875137a5d01072fcb96282c0a2cc;d__Bacteria; p__Bacteroidota; c__Bacteroidia; o__Bacteroidales; f__Rikenellaceae; g__Rikenellaceae_RC9_gut_group	319	37694f3422bc5d7040fbc6665b277eff;d__Bacteria; p__Bacteroidota; c__Bacteroidia; o__Bacteroidales; f__Bacteroidaceae; g__Bacteroides	322	d5dffd27b5166f5aa2aa2249f33d1efa;d__Bacteria; p__Firmicutes; c__Clostridia; o__Clostridia_vadinBB60_group; f__Clostridia_vadinBB60_group; g__Clostridia_vadinBB60_group; s__uncultured_Clostridia	231
86e3c6a9212956b59445f15b65ed5956;d__Bacteria; p__Firmicutes; c__Clostridia; o__Clostridia_UCG-014; f__Clostridia_UCG-014; g__Clostridia_UCG-014	308	2e96f9d91f3c00ac0a561c59ee0e57b5;d__Bacteria; p__Firmicutes; c__Clostridia; o__Clostridia_vadinBB60_group; f__Clostridia_vadinBB60_group; g__Clostridia_vadinBB60_group; s__uncultured_bacterium	319	d631b7e5b77fd591f31c95f02fb465b5;d__Bacteria; p__Bacteroidota; c__Bacteroidia; o__Bacteroidales; f__Rikenellaceae; g__Rikenellaceae_RC9_gut_group; s__uncultured_bacterium	228
8fc25faa64639d0cebf2cc9d215c72d7;d__Bacteria; p__Bacteroidota; c__Bacteroidia; o__Bacteroidales; f__Muribaculaceae; g__Muribaculaceae; s__uncultured_bacterium	304	fc4343721fd085729bb68ced9e50b037;d__Bacteria; p__Campilobacterota; c__Campylobacteria; o__Campylobacterales; f__Helicobacteraceae; g__Helicobacter	301	1cc9f36909e61cf0962851df8063e0d2;d__Bacteria; p__Bacteroidota; c__Bacteroidia; o__Bacteroidales; f__Marinifilaceae; g__Butyricimonas	224
24d5cc55a2e6ad4fc998e6009a95543a;d__Bacteria; p__Bacteroidota; c__Bacteroidia; o__Bacteroidales; f__Bacteroidales_RF16_group; g__Bacteroidales_RF16_group	300	6607311f4e5b5e13a83de0d063335dc6;d__Bacteria; p__Firmicutes; c__Bacilli; o__Erysipelotrichales; f__Erysipelotrichaceae; g__Turicibacter; s__uncultured_bacterium	295	df2546bb17d9fe0b97cd65d9359ba3e8;d__Bacteria; p__Firmicutes; c__Clostridia; o__Oscillospirales; f__Ruminococcaceae	222
6853c0b35ec0a9073dce86a27ea2e40c;d__Bacteria; p__Firmicutes; c__Clostridia; o__Clostridia_UCG-014; f__Clostridia_UCG-014; g__Clostridia_UCG-014	291	fbe8d0c5073f3b125e6fca99bbe1bbe2;d__Bacteria; p__Firmicutes; c__Bacilli; o__Erysipelotrichales; f__Erysipelotrichaceae; g__[Clostridium]_innocuum_group	282	c6f9670dcf245afb1f0f4b583d30ccf9;d__Bacteria; p__Firmicutes; c__Clostridia; o__Clostridia_vadinBB60_group; f__Clostridia_vadinBB60_group; g__Clostridia_vadinBB60_group; s__uncultured_bacterium	220
26498f7411c2a2c1ccff9cf845538f86;d__Bacteria; p__Bacteroidota; c__Bacteroidia; o__Sphingobacteriales; f__Sphingobacteriaceae; g__Sphingobacterium; s__Sphingobacterium_composti	290	ad592f6133bf30adf0d689cfa00f5136;d__Bacteria; p__Bacteroidota; c__Bacteroidia; o__Bacteroidales; f__Prevotellaceae; g__Prevotella	279	ae9ec423db0708b507b9c20491b480bc;d__Bacteria; p__Firmicutes; c__Bacilli; o__Mycoplasmatales; f__Mycoplasmataceae; g__Mycoplasma	216
3e7f2616d6e44b76ca0d9357b5b3b6dd;d__Bacteria; p__Firmicutes; c__Bacilli	288	bbfbae540b8d549f43dad05ce120c116;d__Bacteria; p__Spirochaetota; c__Spirochaetia; o__Spirochaetales; f__Spirochaetaceae; g__Sphaerochaeta; s__uncultured_bacterium	277	a4c98f42ebbbd7bb6dee0a6b879294ff;d__Bacteria; p__Proteobacteria; c__Gammaproteobacteria; o__Pseudomonadales; f__Pseudomonadaceae; g__Pseudomonas	211
e4ac6449b15d776a7d1773df6bdec2e9;d__Bacteria; p__Proteobacteria; c__Alphaproteobacteria; o__Paracaedibacterales; f__Paracaedibacteraceae; g__uncultured; s__uncultured_Alphaproteobacteria	286	ccd00b3c09f2dd41a7f7c5d4e3dcbb07;d__Bacteria; p__Firmicutes; c__Clostridia; o__Clostridia_vadinBB60_group; f__Clostridia_vadinBB60_group; g__Clostridia_vadinBB60_group; s__uncultured_prokaryote	264	ddfefc665551821ca60f5e1caec6f516;d__Bacteria; p__Proteobacteria; c__Gammaproteobacteria; o__Burkholderiales; f__Sutterellaceae; g__Parasutterella; s__gut_metagenome	208
ec15a478c591fee331a1c3aea6d9a9e4;d__Bacteria; p__Firmicutes; c__Bacilli; o__Staphylococcales; f__Staphylococcaceae; g__Staphylococcus	286	bbc6c969f119c226423c91e80887075d;d__Bacteria; p__Proteobacteria; c__Alphaproteobacteria; o__Rickettsiales; f__uncultured; g__uncultured	263	38f46dc15c84edd72144d5fb58589fb9;d__Bacteria; p__Firmicutes; c__Bacilli; o__Erysipelotrichales; f__Erysipelotrichaceae; g__[Clostridium]_innocuum_group	199
ef0cdb3b888b1ef733ad7b6e56ae6d63;d__Bacteria; p__Firmicutes; c__Bacilli; o__Mycoplasmatales; f__Mycoplasmataceae; g__Mycoplasma; s__uncultured_Firmicutes	285	134dfaba4b248df4f25f8be9a8778990;d__Bacteria; p__Firmicutes; c__Clostridia; o__Clostridia_vadinBB60_group; f__Clostridia_vadinBB60_group; g__Clostridia_vadinBB60_group; s__uncultured_Clostridiales	261	58321cdf214643b2d287636d6d52b53b;d__Bacteria; p__Firmicutes; c__Negativicutes; o__Acidaminococcales; f__Acidaminococcaceae; g__Phascolarctobacterium	199
2632873c1dd650380e28045da9c4b299;d__Bacteria; p__Proteobacteria; c__Gammaproteobacteria; o__Enterobacterales; f__Enterobacteriaceae; g__Escherichia-Shigella	281	4a0d36663d519db09908929e8e738d2e;d__Bacteria; p__Firmicutes; c__Bacilli; o__Lactobacillales; f__Lactobacillaceae; g__Lactobacillus	258	450b57972b9b14c230cec3e2d5cd5e79;d__Bacteria; p__Firmicutes; c__Bacilli; o__Erysipelotrichales; f__Erysipelatoclostridiaceae; g__Erysipelatoclostridium; s__unidentified	198
d2dbcfa3dccf1d08da6fbd603cecc17e;d__Bacteria; p__Bacteroidota; c__Bacteroidia; o__Bacteroidales; f__Tannerellaceae; g__Parabacteroides	273	8252c50420986d05d9cbf9a63c64d1bf;d__Bacteria; p__Firmicutes; c__Bacilli; o__Erysipelotrichales; f__Erysipelotrichaceae; g__[Clostridium]_innocuum_group	257	006dc0309d6e570a427e64b16e7a2fea;d__Bacteria; p__Campilobacterota; c__Campylobacteria; o__Campylobacterales; f__Helicobacteraceae; g__Helicobacter	196
078c5e813624e7119e553230fb12253f;d__Bacteria; p__Patescibacteria; c__Saccharimonadia; o__Saccharimonadales; f__Saccharimonadaceae; g__Candidatus_Saccharimonas; s__uncultured_bacterium	269	991637b63f097489bc5314d7fe6e1ccc;d__Bacteria; p__Spirochaetota; c__Spirochaetia; o__Spirochaetales; f__Spirochaetaceae; g__Sphaerochaeta; s__uncultured_bacterium	252	0b7fffe23e97e6cf0a47ea3f8924a46f;d__Bacteria; p__Bacteroidota; c__Bacteroidia; o__Bacteroidales	188
db8e2d1979dbdcd7ff5dc03daf601088;d__Bacteria; p__Firmicutes; c__Bacilli; o__Erysipelotrichales; f__Erysipelotrichaceae; g__Turicibacter; s__uncultured_bacterium	265	468a1608a64d46ce8b95335a873aa329;d__Bacteria; p__Campilobacterota; c__Campylobacteria; o__Campylobacterales; f__Helicobacteraceae; g__Helicobacter	251	6b960ed154575f9c5bd2d1918386c259;d__Bacteria; p__Fusobacteriota; c__Fusobacteriia; o__Fusobacteriales; f__Fusobacteriaceae; g__Fusobacterium	185
0affeed234d15c00a194c14a0e342ba6;d__Bacteria; p__Firmicutes; c__Bacilli; o__Bacillales; f__Planococcaceae; g__Lysinibacillus	262	3bedb3b6e4795a1de61414913f5fe3da;d__Bacteria; p__Campilobacterota; c__Campylobacteria; o__Campylobacterales; f__Helicobacteraceae; g__Helicobacter	250	5bfd7d19f209b2d632a0aa50e4f81c20;d__Bacteria; p__Bacteroidota; c__Bacteroidia; o__Bacteroidales	169
1fcada4ffaab2b3072019f4a950e4085;d__Bacteria; p__Bacteroidota; c__Bacteroidia; o__Bacteroidales; f__Prevotellaceae; g__Alloprevotella; s__uncultured_bacterium	261	12ac720b2407b95b161aeccd28bd0e43;d__Bacteria; p__Bacteroidota; c__Bacteroidia; o__Bacteroidales; f__Marinifilaceae; g__Butyricimonas	249	09d52458e305df9b898b4bcb865469bf;d__Bacteria; p__Bacteroidota; c__Bacteroidia; o__Bacteroidales; f__Rikenellaceae; g__Rikenellaceae_RC9_gut_group; s__uncultured_bacterium	160
eedba869cb679e115b5571691fbfead0;d__Bacteria; p__Verrucomicrobiota; c__Kiritimatiellae; o__WCHB1-41; f__WCHB1-41; g__WCHB1-41; s__uncultured_bacterium	253	c1243b8afe0d6ce9b2b8ac3d608f2f15;d__Bacteria; p__Firmicutes; c__Clostridia; o__Clostridia_vadinBB60_group; f__Clostridia_vadinBB60_group; g__Clostridia_vadinBB60_group; s__uncultured_bacterium	242	ebbbc254d42f97a86aec0a32894d0b9e;d__Bacteria; p__Firmicutes; c__Bacilli; o__Mycoplasmatales; f__Mycoplasmataceae; g__Mycoplasma; s__uncultured_Firmicutes	150
00efc2fa7540cca8233e9bb6c52c0f6e;d__Bacteria; p__Firmicutes; c__Bacilli; o__Lactobacillales; f__Carnobacteriaceae; g__Atopostipes	250	d81f8502e80399a9d8568f956d71be40;d__Bacteria; p__Fusobacteriota; c__Fusobacteriia; o__Fusobacteriales; f__Fusobacteriaceae; g__Fusobacterium	239	b253cf96b3fec774f6c4bcfd227f0f15;d__Bacteria; p__Firmicutes; c__Clostridia; o__Clostridia_vadinBB60_group; f__Clostridia_vadinBB60_group; g__Clostridia_vadinBB60_group; s__uncultured_bacterium	150
7ed005696823d896bf79da74ac3c01cb;d__Bacteria; p__Proteobacteria; c__Alphaproteobacteria; o__Rickettsiales; f__uncultured; g__uncultured	248	b75e975a5988597711c01788ff967929;d__Bacteria; p__Firmicutes; c__Clostridia; o__Lachnospirales; f__Lachnospiraceae; g__Lachnospiraceae; s__Cuneatibacter_caecimuris	232	f8e601298636439eb12a3341bb88c515;d__Bacteria; p__Firmicutes; c__Clostridia; o__Peptostreptococcales-Tissierellales; f__Anaerovoracaceae; g__[Eubacterium]_nodatum_group	147
7191b29d36a43b3ce4a0da997537fe04;d__Bacteria; p__Firmicutes; c__Bacilli; o__Erysipelotrichales; f__Erysipelatoclostridiaceae; g__Catenibacterium; s__uncultured_bacterium	232	1e2d15fc6f8205b85bfb2e0fb9ca0c87;d__Bacteria; p__Firmicutes; c__Clostridia; o__Clostridia_vadinBB60_group; f__Clostridia_vadinBB60_group; g__Clostridia_vadinBB60_group	228	421562f834e012b610905be14736297f;d__Bacteria; p__Bacteroidota; c__Bacteroidia; o__Bacteroidales; f__Prevotellaceae; g__Prevotellaceae_UCG-001	141
d93ac8a2d1d02bc0e18c2d7c2352f60f;d__Bacteria; p__Bacteroidota; c__Bacteroidia; o__Bacteroidales; f__Muribaculaceae; g__Muribaculaceae; s__uncultured_bacterium	226	b4119c62561ee09aa2e41f3d878a7634;d__Bacteria; p__Firmicutes; c__Bacilli; o__Acholeplasmatales; f__Acholeplasmataceae; g__Anaeroplasma; s__uncultured_bacterium	227	5107e2ca272292fec630567a71184007;d__Bacteria; p__Firmicutes; c__Clostridia; o__Oscillospirales; f__UCG-010; g__UCG-010	135
68d77b5fd7c2d15c4a6a874d6340a45c;d__Bacteria; p__Firmicutes; c__Bacilli; o__Bacillales; f__Bacillaceae; g__Bacillus	226	f6b8e3ac1aa3af92f657a60899c588bd;d__Bacteria; p__Proteobacteria; c__Gammaproteobacteria; o__Burkholderiales; f__Sutterellaceae; g__Parasutterella	220	eddcc22a9bf3ac0c0e600b97b9e790ee;d__Bacteria; p__Spirochaetota; c__Spirochaetia; o__Spirochaetales; f__Spirochaetaceae; g__Sphaerochaeta; s__uncultured_bacterium	133
2769f9d25f99369f972dcb68c3deca8e;d__Bacteria; p__Firmicutes; c__Clostridia; o__Clostridia_UCG-014; f__Clostridia_UCG-014; g__Clostridia_UCG-014	221	734d31e44f839eae619102a3ccad5af3;d__Bacteria; p__Bacteroidota; c__Bacteroidia; o__Bacteroidales; f__Bacteroidaceae; g__Bacteroides	214	638563c9696c48e0a0d6a178e46c5baa;d__Bacteria; p__Patescibacteria; c__Saccharimonadia; o__Saccharimonadales; f__Saccharimonadaceae; g__Candidatus_Saccharimonas; s__uncultured_bacterium	127
ed94896f640aab430f61e294064cca84;d__Bacteria; p__Bacteroidota; c__Bacteroidia; o__Bacteroidales; f__Rikenellaceae; g__Rikenellaceae_RC9_gut_group	217	f3aaa76a30fc51e36ecb92dc229dc665;d__Bacteria; p__Firmicutes; c__Clostridia; o__Clostridia_vadinBB60_group; f__Clostridia_vadinBB60_group; g__Clostridia_vadinBB60_group	213	9df8670e1b0fab1cc3116c0e82309a31;d__Bacteria; p__Spirochaetota; c__Spirochaetia; o__Spirochaetales; f__Spirochaetaceae; g__Treponema; s__uncultured_bacterium	125
c851d95fb9a0101fae85c742349001cc;d__Bacteria; p__Firmicutes; c__Bacilli; o__Erysipelotrichales; f__Erysipelatoclostridiaceae; g__Asteroleplasma; s__uncultured_bacterium	216	243b2e13253f81231e2662a394f88de3;d__Bacteria; p__Bacteroidota; c__Bacteroidia; o__Bacteroidales; f__Prevotellaceae	212	1d9249d9d7bf49f0768c38f73dbd4a63;d__Bacteria; p__Bacteroidota; c__Bacteroidia; o__Bacteroidales; f__Prevotellaceae; g__Alloprevotella	115
e32c78ccc43be0d968f6244f24c1c119;d__Bacteria; p__Firmicutes; c__Clostridia; o__Lachnospirales; f__Lachnospiraceae	216	37bac218538702b2d6a38ca1dfde6f6c;d__Bacteria; p__Proteobacteria; c__Gammaproteobacteria; o__Burkholderiales; f__Alcaligenaceae; g__Alcaligenes	209	a00e49792894544d67d0f1874b931fe0;d__Bacteria; p__Firmicutes; c__Clostridia; o__Lachnospirales; f__Lachnospiraceae	114
9993d82f88c9d66ddeab498fdd66490f;d__Bacteria; p__Actinobacteriota; c__Actinobacteria; o__Corynebacteriales; f__Corynebacteriaceae; g__Corynebacterium	204	08ecc3359d752df11a359928ae452b7c;d__Bacteria; p__Bacteroidota; c__Bacteroidia; o__Bacteroidales; f__Bacteroidales_RF16_group; g__Bacteroidales_RF16_group; s__uncultured_bacterium	209	b4119c62561ee09aa2e41f3d878a7634;d__Bacteria; p__Firmicutes; c__Bacilli; o__Acholeplasmatales; f__Acholeplasmataceae; g__Anaeroplasma; s__uncultured_bacterium	114
58f9f5888de42ea33e0077a4c07b314b;d__Bacteria; p__Bacteroidota; c__Bacteroidia; o__Bacteroidales; f__p-2534-18B5_gut_group; g__p-2534-18B5_gut_group; s__uncultured_bacterium	201	2312dfa81bab2137fface47d08029ee0;d__Archaea; p__Euryarchaeota; c__Methanobacteria; o__Methanobacteriales; f__Methanobacteriaceae; g__Methanobrevibacter	201	103d8f8037f4af4a3d4ab4a4b0320ada;d__Bacteria; p__Proteobacteria; c__Gammaproteobacteria; o__Pasteurellales; f__Pasteurellaceae; g__Rodentibacter	111
789c8675037805397ef47352b1196302;d__Bacteria; p__Bacteroidota; c__Bacteroidia; o__Bacteroidales	201	9ab17ef70c61068a63be8b8991fdc222;d__Bacteria; p__Fusobacteriota; c__Fusobacteriia; o__Fusobacteriales; f__Fusobacteriaceae; g__Fusobacterium	197	2df23771b15a164e06665ebc4c58a6d6;d__Bacteria; p__Proteobacteria; c__Gammaproteobacteria; o__Enterobacterales; f__Enterobacteriaceae	106
173363e75208135e88527e93d5789919;d__Bacteria; p__Bacteroidota; c__Bacteroidia; o__Sphingobacteriales; f__Sphingobacteriaceae; g__Sphingobacterium; s__Sphingobacterium_thermophilum	199	d20b381899990007dd6ac6bffcbf61c4;d__Bacteria; p__Firmicutes; c__Bacilli; o__Lactobacillales; f__Lactobacillaceae; g__Lactobacillus; s__Lactobacillus_panis	196	715a643c006958490cc021bc6ef82cac;d__Bacteria; p__Firmicutes; c__Bacilli; o__Mycoplasmatales; f__Mycoplasmataceae; g__Ureaplasma; s__gut_metagenome	105
996b9d602fbe2e0d1980e12a421a9bf0;d__Bacteria; p__Fusobacteriota; c__Fusobacteriia; o__Fusobacteriales; f__Fusobacteriaceae; g__Fusobacterium	194	6ff8731acb266b6b0d9d1f4f43bbeaf3;d__Bacteria; p__Spirochaetota; c__Spirochaetia; o__Spirochaetales; f__Spirochaetaceae; g__Sphaerochaeta; s__uncultured_bacterium	196	ccbdf97d6c623fe3ce7eb6c333a559f7;d__Bacteria; p__Proteobacteria; c__Gammaproteobacteria; o__Pseudomonadales; f__Pseudomonadaceae; g__Pseudomonas	103
24f228c30d50deefbf077fbb6b19c186;d__Bacteria; p__Planctomycetota; c__Planctomycetes; o__Pirellulales; f__Pirellulaceae; g__uncultured	194	01bc178030290f81aaa515120b011a0e;d__Bacteria; p__Proteobacteria; c__Gammaproteobacteria; o__Burkholderiales; f__Sutterellaceae; g__Parasutterella; s__uncultured_bacterium	196	531aa05f11b09864123f0e9e19f18b23;d__Bacteria; p__Proteobacteria; c__Gammaproteobacteria; o__Pseudomonadales; f__Pseudomonadaceae; g__Pseudomonas	100
683ec8ef90914796ac3861c5f02e37b8;d__Bacteria; p__Proteobacteria; c__Gammaproteobacteria; o__Burkholderiales; f__Sutterellaceae; g__Parasutterella; s__gut_metagenome	191	0fff8a14e595962c68c94028b74a2915;d__Bacteria; p__Bacteroidota; c__Bacteroidia; o__Bacteroidales; f__Marinifilaceae; g__Butyricimonas	194	a73d5917979e2ab6460d065b4ef02e5f;d__Bacteria; p__Firmicutes; c__Clostridia; o__Clostridia_vadinBB60_group; f__Clostridia_vadinBB60_group; g__Clostridia_vadinBB60_group; s__uncultured_bacterium	97
8668ce74434512ca71dcf265512aa472;d__Bacteria; p__Firmicutes; c__Clostridia; o__Oscillospirales; f__Ruminococcaceae; g__[Eubacterium]_siraeum_group; s__uncultured_bacterium	189	b019d781ab7928adb96e9b49ec71a0b3;d__Bacteria; p__Fusobacteriota; c__Fusobacteriia; o__Fusobacteriales; f__Fusobacteriaceae; g__Fusobacterium	190	59f305c908275be2d1e6fd0a9db61754;d__Bacteria; p__Firmicutes; c__Clostridia; o__Clostridia_UCG-014; f__Clostridia_UCG-014; g__Clostridia_UCG-014	91
ecf5ae4a9b6e2f1d010f8faae6e318af;d__Bacteria; p__Bacteroidota; c__Bacteroidia; o__Bacteroidales; f__Rikenellaceae; g__U29-B03	188	750cade41dad51bc0df5fb945f9f89e4;d__Bacteria; p__Bacteroidota; c__Bacteroidia; o__Bacteroidales; f__Rikenellaceae; g__Alistipes; s__Alistipes_obesi	190	d2cdd6f533174e12d8ac3f65e9806bdf;d__Bacteria; p__Firmicutes; c__Clostridia; o__Oscillospirales; f__Ruminococcaceae	85
dd2d560bdd847cc9aef85a1031fe6510;d__Bacteria; p__Bacteroidota; c__Bacteroidia; o__Bacteroidales; f__Muribaculaceae; g__Muribaculaceae; s__uncultured_bacterium	180	5c17f3d566b6c859d16c2d591de0ddd6;d__Bacteria; p__Bacteroidota; c__Bacteroidia; o__Bacteroidales; f__Rikenellaceae; g__Rikenellaceae_RC9_gut_group; s__uncultured_beta	188	0deb6b77ad279d398950afa46333e51d;d__Bacteria; p__Firmicutes; c__Clostridia; o__Clostridia_UCG-014; f__Clostridia_UCG-014; g__Clostridia_UCG-014	81
8e31554000f7fe7809eb3cb3ef429e09;d__Bacteria; p__Bacteroidota; c__Bacteroidia; o__Bacteroidales; f__Rikenellaceae; g__U29-B03	179	ea75a00385accea278803853f4713fe0;d__Bacteria; p__Firmicutes; c__Negativicutes; o__Veillonellales-Selenomonadales; f__Selenomonadaceae; g__Anaerovibrio	185	74012400601710381f00a5a946893f9b;d__Bacteria; p__Firmicutes; c__Clostridia; o__Clostridia_vadinBB60_group; f__Clostridia_vadinBB60_group; g__Clostridia_vadinBB60_group	80
3a2688f942d4cec9dbaea0e5fdc17eac;d__Bacteria; p__Firmicutes; c__Clostridia; o__Oscillospirales; f__[Eubacterium]_coprostanoligenes_group; g__[Eubacterium]_coprostanoligenes_group	172	b337f9827ab7665153bf0ae73df42062;d__Bacteria; p__Bacteroidota; c__Bacteroidia; o__Bacteroidales; f__Rikenellaceae; g__Rikenellaceae_RC9_gut_group; s__uncultured_bacterium	182	b3c38b55a2361a227bad9b4ad03fa298;d__Bacteria; p__Verrucomicrobiota; c__Kiritimatiellae; o__WCHB1-41; f__WCHB1-41; g__WCHB1-41	79
df116b6565f4d88029c2bccbfe1c97f0;d__Bacteria; p__Firmicutes; c__Clostridia; o__Oscillospirales; f__Ruminococcaceae	164	9597ed0ca41fd795bb89d3ab1bac67d0;d__Bacteria; p__Firmicutes; c__Clostridia; o__Clostridia_vadinBB60_group; f__Clostridia_vadinBB60_group; g__Clostridia_vadinBB60_group	182	9778952e083fe889372426ae60ecdb0c;d__Bacteria; p__Firmicutes; c__Bacilli; o__Erysipelotrichales; f__Erysipelotrichaceae; g__[Clostridium]_innocuum_group	77
71b5ae651ab0e39ef82bc36b7287d0af;d__Bacteria; p__Bacteroidota; c__Bacteroidia; o__Bacteroidales; f__Rikenellaceae; g__Rikenellaceae_RC9_gut_group; s__uncultured_bacterium	164	77b9b600271f06a9712a1aa76417f310;d__Bacteria; p__Synergistota; c__Synergistia; o__Synergistales; f__Synergistaceae; g__Pyramidobacter; s__uncultured_bacterium	181	0f6051d9dd991c9595c868a371e6c993;d__Bacteria; p__Spirochaetota; c__Spirochaetia; o__Spirochaetales; f__Spirochaetaceae; g__Sphaerochaeta; s__uncultured_bacterium	70
f632fc8aecb91e9ebb0f8de43af782d9;d__Bacteria; p__Bacteroidota; c__Bacteroidia; o__Bacteroidales; f__Prevotellaceae; g__Prevotella	163	e5b38d2679745e15cbe2ea7839ae1a62;d__Bacteria; p__Firmicutes; c__Clostridia; o__Peptostreptococcales-Tissierellales; f__Anaerovoracaceae; g__[Eubacterium]_nodatum_group	181	bf9432c11c419ebd4ce1f3e082bd706d;d__Bacteria; p__Bacteroidota; c__Bacteroidia; o__Bacteroidales	68
c40b07e99d38966c2cbc5ac8dcb17669;d__Bacteria; p__Firmicutes; c__Clostridia; o__Lachnospirales; f__Lachnospiraceae; g__[Eubacterium]_ruminantium_group; s__uncultured_bacterium	156	dea746c3e6a3b70a201c7cac8c78b5df;d__Bacteria; p__Bacteroidota; c__Bacteroidia; o__Bacteroidales; f__Muribaculaceae; g__Muribaculaceae; s__uncultured_bacterium	181	a98ac64e0ac2af5c2401561518426dc7;d__Bacteria; p__Desulfobacterota; c__Desulfovibrionia; o__Desulfovibrionales; f__Desulfovibrionaceae; g__Desulfovibrio	65
7d843e9b8c482c354a4b8f403f54e31a;d__Bacteria; p__Planctomycetota; c__Phycisphaerae; o__Tepidisphaerales; f__WD2101_soil_group; g__WD2101_soil_group; s__uncultured_bacterium	153	0ed6f540ea0904658aded8ba1ac2b3bc;d__Bacteria; p__Firmicutes; c__Clostridia; o__Lachnospirales; f__Lachnospiraceae; g__Lachnospiraceae; s__Cuneatibacter_caecimuris	178	c7611c8206eee345afe2e56651c99b71;d__Bacteria; p__Bacteroidota; c__Bacteroidia; o__Bacteroidales; f__Prevotellaceae; g__Prevotellaceae_UCG-003; s__uncultured_bacterium	62
4d8754d2840d67f67a7155f54b86342e;d__Bacteria; p__Proteobacteria; c__Gammaproteobacteria; o__Enterobacterales; f__Enterobacteriaceae	150	e7f221c656fa8a3ddbec64becc1f0024;d__Bacteria; p__Firmicutes; c__Bacilli; o__Erysipelotrichales; f__Erysipelatoclostridiaceae; g__Erysipelatoclostridium; s__Clostridiaceae_bacterium	176	1069319675a8e3fcf2fa81d03db52353;d__Bacteria; p__Firmicutes; c__Negativicutes; o__Veillonellales-Selenomonadales; f__Selenomonadaceae	43
a5953e6fb226ea17e8dc00bffb7f4136;d__Bacteria; p__Firmicutes; c__Clostridia; o__Oscillospirales; f__Ruminococcaceae; g__[Eubacterium]_siraeum_group; s__uncultured_bacterium	150	4bc9fb5be3a41b4d9cb1be553c012862;d__Bacteria; p__Firmicutes; c__Bacilli; o__Erysipelotrichales; f__Erysipelatoclostridiaceae; g__Erysipelatoclostridium	176	8c8111643d162d425c81ec15bfd78b88;d__Bacteria; p__Firmicutes; c__Negativicutes; o__Veillonellales-Selenomonadales; f__Selenomonadaceae; g__Anaerovibrio; s__Anaerovibrio_sp.	37
d423ebbbe9a1d4dc605c21835171168e;d__Bacteria; p__Synergistota; c__Synergistia; o__Synergistales; f__Synergistaceae; g__Pyramidobacter; s__uncultured_bacterium	149	a5883d2500865a6f47760d37a44a4805;d__Bacteria; p__Cyanobacteria; c__Vampirivibrionia; o__Gastranaerophilales; f__Gastranaerophilales; g__Gastranaerophilales; s__uncultured_bacterium	174	a1e3de2185fd5610459b58db2401858e;d__Bacteria; p__Firmicutes; c__Negativicutes; o__Veillonellales-Selenomonadales; f__Veillonellaceae; g__Veillonella	36
7f738d165d39e8e9bb766338a6346d89;d__Bacteria; p__Proteobacteria; c__Alphaproteobacteria; o__Rhodospirillales; f__uncultured; g__uncultured	147	4d8d513a9e9c546464b4851ca6491004;d__Bacteria; p__Verrucomicrobiota; c__Kiritimatiellae; o__WCHB1-41; f__WCHB1-41; g__WCHB1-41; s__uncultured_bacterium	172	935c5f796a485c0a2904c031f4560ab8;d__Bacteria; p__Proteobacteria; c__Gammaproteobacteria; o__Burkholderiales; f__Sutterellaceae; g__Parasutterella; s__uncultured_bacterium	33
391fd53ee3f5bde55ee532446bde1cd4;d__Bacteria; p__Firmicutes; c__Bacilli; o__Lactobacillales; f__Leuconostocaceae; g__Weissella	142	c11da8381f252658a52535edc64df871;d__Bacteria; p__Firmicutes; c__Clostridia; o__Clostridia_vadinBB60_group; f__Clostridia_vadinBB60_group; g__Clostridia_vadinBB60_group; s__uncultured_bacterium	168	97109a4a91b147f2308b461c87256216;d__Bacteria; p__Firmicutes; c__Bacilli; o__Erysipelotrichales; f__Erysipelatoclostridiaceae; g__Asteroleplasma; s__uncultured_Anaeroplasmataceae	32
625250e89887a7719acaee8cf73e0c35;d__Bacteria; p__Bacteroidota; c__Bacteroidia; o__Bacteroidales	142	e9381cc367d5d9e8f8a37039e07b9d97;d__Bacteria; p__Spirochaetota; c__Spirochaetia; o__Spirochaetales; f__Spirochaetaceae; g__Sphaerochaeta; s__uncultured_bacterium	166	72086079a72290adc3e5b7eac5b78c5c;d__Bacteria; p__Firmicutes; c__Bacilli; o__Bacillales; f__Planococcaceae; g__Lysinibacillus	30
1b5a2f37419d6dac532e88a5a3f2c2c7;d__Bacteria; p__Bacteroidota; c__Bacteroidia; o__Bacteroidales; f__Rikenellaceae; g__Rikenellaceae_RC9_gut_group; s__uncultured_bacterium	138	4e6f0193138b65566004f6f3f304670c;d__Bacteria; p__Firmicutes; c__Bacilli; o__Lactobacillales; f__Lactobacillaceae; g__Lactobacillus	164	f9034d574ef2f5c74981e460e8a76b5e;d__Bacteria; p__Fusobacteriota; c__Fusobacteriia; o__Fusobacteriales; f__Fusobacteriaceae; g__Fusobacterium	30
e474465d177109039e4bfb8bddc27ff4;d__Bacteria; p__Bacteroidota; c__Bacteroidia; o__Bacteroidales; f__Tannerellaceae; g__Parabacteroides	138	e8bdb1a454a8de6064818af546beed25;d__Bacteria; p__Desulfobacterota; c__Desulfovibrionia; o__Desulfovibrionales; f__Desulfovibrionaceae; g__Desulfovibrio	163	5ee48239d91eaaf576230159de91ee52;d__Bacteria; p__Verrucomicrobiota; c__Kiritimatiellae; o__WCHB1-41; f__WCHB1-41; g__WCHB1-41; s__uncultured_bacterium	30
29388e5acf84d7276991f8c158c9f611;d__Bacteria; p__Planctomycetota; c__Phycisphaerae; o__Tepidisphaerales; f__WD2101_soil_group; g__WD2101_soil_group	136	52036c0ef8570e65d5b678eb05786b4b;d__Bacteria; p__Firmicutes; c__Clostridia; o__Clostridia_vadinBB60_group; f__Clostridia_vadinBB60_group; g__Clostridia_vadinBB60_group; s__uncultured_bacterium	163	65ef2d7e1a9ce02082c1f1bb16420220;d__Bacteria; p__Firmicutes; c__Clostridia; o__Clostridia_UCG-014; f__Clostridia_UCG-014; g__Clostridia_UCG-014; s__uncultured_bacterium	29
bebf2d60d9eae25394c0dc46d5861045;d__Bacteria; p__Bacteroidota; c__Bacteroidia; o__Bacteroidales; f__Muribaculaceae; g__Muribaculaceae	133	995f3f0ae302a7ac12f14c85e836fd44;d__Bacteria; p__Firmicutes; c__Clostridia; o__Clostridia_vadinBB60_group; f__Clostridia_vadinBB60_group; g__Clostridia_vadinBB60_group; s__uncultured_bacterium	161	42abda76c14d8deea1b34f99db164589;d__Bacteria; p__Proteobacteria; c__Alphaproteobacteria; o__Rhodospirillales; f__uncultured; g__uncultured; s__uncultured_bacterium	27
7516a8bf16a09bd0d3a07ecd20382444;d__Bacteria; p__Bacteroidota; c__Bacteroidia; o__Chitinophagales; f__Chitinophagaceae	133	933ca033f1de821835901769d847aab8;d__Bacteria; p__Fusobacteriota; c__Fusobacteriia; o__Fusobacteriales; f__Fusobacteriaceae; g__Fusobacterium	160	78d7e39840261d51928e51574d2459e5;d__Bacteria; p__Verrucomicrobiota; c__Kiritimatiellae; o__WCHB1-41; f__WCHB1-41; g__WCHB1-41; s__uncultured_bacterium	27
faf584f42c8ee41d7daca7c59916f3e7;d__Bacteria; p__Gemmatimonadota; c__Gemmatimonadetes; o__Gemmatimonadales; f__Gemmatimonadaceae; g__uncultured	131	0191ed8f2289963b1250a3e530d6e3cd;d__Archaea; p__Euryarchaeota; c__Methanobacteria; o__Methanobacteriales; f__Methanobacteriaceae; g__Methanobrevibacter	156	ffe4d7328be03c115f6a5dc78e645cbc;d__Bacteria; p__Fusobacteriota; c__Fusobacteriia; o__Fusobacteriales; f__Fusobacteriaceae; g__Fusobacterium	26
c9e38d26a006079f0569b677a8389557;d__Bacteria; p__Firmicutes; c__Clostridia; o__Oscillospirales; f__[Eubacterium]_coprostanoligenes_group; g__[Eubacterium]_coprostanoligenes_group; s__uncultured_bacterium	128	d263d691eb845b5808fa4f7f063655ea;d__Bacteria; p__Synergistota; c__Synergistia; o__Synergistales; f__Synergistaceae; g__Pyramidobacter; s__uncultured_bacterium	140	6ad3d49a9d2e0ce1323be975af8ac134;d__Bacteria; p__Firmicutes; c__Clostridia; o__Clostridia_vadinBB60_group; f__Clostridia_vadinBB60_group; g__Clostridia_vadinBB60_group; s__uncultured_bacterium	25
06e493372366ba0c9a2d7b2850656078;d__Bacteria; p__Bacteroidota; c__Bacteroidia; o__Bacteroidales; f__Muribaculaceae; g__Muribaculaceae	123	cce4ba6b63a5964ed3cfff91e14eb4e3;d__Bacteria; p__Firmicutes; c__Bacilli; o__Acholeplasmatales; f__Acholeplasmataceae; g__Anaeroplasma	140	ca0720a0201acdc006ed47ca8d45b9a8;d__Bacteria; p__Firmicutes; c__Negativicutes; o__Veillonellales-Selenomonadales; f__Veillonellaceae; g__Veillonella	19
82ec246879cd4ab2467cef24ea054bec;d__Bacteria; p__Spirochaetota; c__Spirochaetia; o__Spirochaetales; f__Spirochaetaceae; g__Treponema	122	2e78d7035e3d0112a42957a85a9e8fce;d__Bacteria; p__Verrucomicrobiota; c__Kiritimatiellae; o__WCHB1-41; f__WCHB1-41; g__WCHB1-41	139	45bac1a66dfe9bc715d8f199180e050d;d__Bacteria; p__Firmicutes; c__Bacilli; o__RF39; f__RF39; g__RF39; s__uncultured_bacterium	19
fbec1d537ee534e0bbdcd6acb3cc3256;d__Bacteria; p__Firmicutes; c__Clostridia; o__Oscillospirales; f__Ruminococcaceae; g__Ruminococcaceae; s__uncultured_bacterium	120	ff93de7f5f0a6ebee2b7b0b1bee11f39;d__Bacteria; p__Fusobacteriota; c__Fusobacteriia; o__Fusobacteriales; f__Fusobacteriaceae; g__Fusobacterium	133	1540dfed13bf775a1e12dab58c108298;d__Bacteria; p__Spirochaetota; c__Spirochaetia; o__Spirochaetales; f__Spirochaetaceae; g__Treponema; s__uncultured_bacterium	16
39726adb225c6d43859f081645105e52;d__Bacteria; p__Bacteroidota; c__Bacteroidia; o__Bacteroidales; f__Muribaculaceae; g__Muribaculaceae	120	9c9ed248c9577a50317f21f000f21eb2;d__Bacteria; p__Bacteroidota; c__Bacteroidia; o__Bacteroidales; f__Muribaculaceae; g__Muribaculaceae	130	6040276c0352e6c847feae1f4640254d;d__Bacteria; p__Fusobacteriota; c__Fusobacteriia; o__Fusobacteriales; f__Fusobacteriaceae; g__Fusobacterium	14
5afd3d4271478fa22ec28c1ddd751481;d__Bacteria; p__Planctomycetota; c__Planctomycetes; o__Pirellulales; f__Pirellulaceae; g__p-1088-a5_gut_group; s__uncultured_bacterium	118	e2e3e9f2a45da7968b924514274aa083;d__Bacteria; p__Proteobacteria; c__Gammaproteobacteria; o__Pasteurellales; f__Pasteurellaceae; g__Actinobacillus; s__Bisgaard_Taxon	111	f122d5b478fa7e53cb7517f0f43a77b4;d__Bacteria; p__Planctomycetota; c__Planctomycetes; o__Pirellulales; f__Pirellulaceae; g__p-1088-a5_gut_group; s__uncultured_bacterium	13
2d0b92ee0134987b083a2688a6f36bf0;d__Bacteria; p__Bacteroidota; c__Bacteroidia; o__Bacteroidales; f__Rikenellaceae; g__Rikenellaceae_RC9_gut_group; s__uncultured_bacterium	109	8233189305b0f3623be1ca37478413eb;d__Bacteria; p__Firmicutes; c__Bacilli; o__Erysipelotrichales; f__Erysipelotrichaceae; g__Holdemania	109	7fc3e5096c88b07fa8f5940145609ba5;d__Bacteria; p__Bacteroidota; c__Bacteroidia; o__Bacteroidales; f__Prevotellaceae; g__Prevotella	11
15c269fe1c16b6c9c0167acd11391383;d__Bacteria; p__Firmicutes; c__Negativicutes; o__Veillonellales-Selenomonadales; f__Selenomonadaceae; g__Anaerovibrio	103	9163ad96019d410b5ef2bfdd4333a5b5;d__Bacteria; p__Firmicutes; c__Bacilli; o__Erysipelotrichales; f__Erysipelotrichaceae; g__[Clostridium]_innocuum_group	103	f0965f3c876e017c8c9cf3d7a3a6b3da;d__Bacteria; p__Firmicutes; c__Negativicutes; o__Veillonellales-Selenomonadales; f__Veillonellaceae; g__Veillonella	8
afd190589d783d0e399b3c9a1d9a8057;d__Bacteria; p__Spirochaetota; c__Spirochaetia; o__Spirochaetales; f__Spirochaetaceae; g__Treponema; s__uncultured_bacterium	102	b2d0f222a99e45188bd2fe3426f24b68;d__Bacteria; p__Firmicutes; c__Bacilli; o__Mycoplasmatales; f__Mycoplasmataceae; g__Mycoplasma; s__uncultured_Firmicutes	99	ef49fe647bbab5bb9993764555d0e5fb;d__Bacteria; p__Verrucomicrobiota; c__Verrucomicrobiae; o__Opitutales; f__Puniceicoccaceae; g__Cerasicoccus; s__uncultured_bacterium	8
690b3e14815a2dcd903e3b4b0441e49e;d__Bacteria; p__Bacteroidota; c__Bacteroidia; o__Bacteroidales; f__Prevotellaceae; g__Prevotellaceae_UCG-003; s__uncultured_bacterium	99	fc49b69f948847543184d9d3d4eccdef;d__Bacteria; p__Fusobacteriota; c__Fusobacteriia; o__Fusobacteriales; f__Fusobacteriaceae; g__Fusobacterium	99	8223c2b08cdb14c5684d4d2e343aee35;d__Bacteria; p__Fusobacteriota; c__Fusobacteriia; o__Fusobacteriales; f__Fusobacteriaceae; g__Fusobacterium	5
8f315a20cc3f58307e8dbc4cdd3f8598;d__Bacteria; p__Proteobacteria; c__Alphaproteobacteria; o__SAR11_clade	98	598e4c3cffb8961bdf42a5c57837f989;d__Bacteria; p__Fusobacteriota; c__Fusobacteriia; o__Fusobacteriales; f__Fusobacteriaceae; g__Fusobacterium	99
3a06de71531843cc39951499c536d4c6;d__Bacteria; p__Firmicutes; c__Clostridia; o__Lachnospirales; f__Lachnospiraceae	95	235706a20384e4ecee4b12169a664bf2;d__Bacteria; p__Proteobacteria; c__Gammaproteobacteria; o__Pseudomonadales; f__Pseudomonadaceae; g__Pseudomonas	89
8ed84c066bbf7fb29998a4bb38dec858;d__Bacteria; p__Proteobacteria; c__Gammaproteobacteria; o__Burkholderiales; f__Alcaligenaceae; g__Alcaligenes	91	20a9ef8f9937fbeda2a7c0e50d4d3741;d__Bacteria; p__Fibrobacterota; c__Fibrobacteria; o__Fibrobacterales; f__Fibrobacteraceae; g__Fibrobacter; s__Fibrobacter_intestinalis	88
a13c8bfc58ef22f4418971ec33910244;d__Bacteria; p__Fibrobacterota; c__Fibrobacteria; o__Fibrobacterales; f__Fibrobacteraceae; g__Fibrobacter; s__Fibrobacter_intestinalis	90	6e063e0899e64f0fd19dd90521116301;d__Bacteria; p__Proteobacteria; c__Alphaproteobacteria; o__Rickettsiales; f__uncultured; g__uncultured	85
b49d499f454992d2a5c9bb98f82eac6b;d__Bacteria; p__Spirochaetota; c__Spirochaetia; o__Spirochaetales; f__Spirochaetaceae; g__Treponema	83	378f5f68f7b933935ad5c9ed225f42d4;d__Bacteria; p__Fusobacteriota; c__Fusobacteriia; o__Fusobacteriales; f__Fusobacteriaceae; g__Fusobacterium	79
cdb35d525d1090469c87789f3e0d078c;d__Bacteria; p__Firmicutes; c__Clostridia; o__Clostridia_UCG-014; f__Clostridia_UCG-014; g__Clostridia_UCG-014	81	f9e8ccbb342e316dc2927b26c44c04c7;d__Bacteria; p__Firmicutes; c__Bacilli; o__Erysipelotrichales; f__Erysipelotrichaceae; g__[Clostridium]_innocuum_group	79
189c7b5b82c6d8d88b263f06c5aa9c72;d__Bacteria; p__Planctomycetota; c__Phycisphaerae; o__Tepidisphaerales; f__WD2101_soil_group; g__WD2101_soil_group	80	018a0a2d42bb5c0f7fab8d10200db607;d__Bacteria; p__Proteobacteria; c__Gammaproteobacteria; o__Burkholderiales; f__Sutterellaceae; g__Parasutterella; s__gut_metagenome	72
2f5ce0bfa2e8f7ec4774d8592b07e5ce;d__Bacteria; p__Acidobacteriota; c__Blastocatellia; o__Pyrinomonadales; f__Pyrinomonadaceae; g__RB41	79	4478a675872b22ac1edb75bf926829d3;d__Bacteria; p__Bacteroidota; c__Bacteroidia; o__Bacteroidales; f__Bacteroidaceae; g__Bacteroides; s__uncultured_bacterium	70
15bce8ae77dde5ed521fdc385ba81f39;d__Bacteria; p__Firmicutes; c__Bacilli; o__Erysipelotrichales; f__Erysipelatoclostridiaceae; g__UCG-004	78	7221773cb4450f2d49cfce5fe973889c;d__Bacteria; p__Actinobacteriota; c__Actinobacteria; o__Corynebacteriales; f__Corynebacteriaceae; g__Lawsonella	66
d9f9aed87ac6f8fb709e29fc90d7f73f;d__Bacteria; p__Bacteroidota; c__Bacteroidia; o__Bacteroidales; f__Muribaculaceae; g__Muribaculaceae; s__uncultured_bacterium	78	62eea2340ad5ad7ff208f1155ddce32d;d__Bacteria; p__Firmicutes; c__Negativicutes; o__Veillonellales-Selenomonadales; f__Veillonellaceae; g__Veillonella	61
060a0ab83835f426f5d047473fd218bf;d__Bacteria; p__Proteobacteria; c__Gammaproteobacteria; o__Aeromonadales; f__Succinivibrionaceae; g__Anaerobiospirillum	77	69fc01a6aa68a5ba44fe4501046e0e88;d__Bacteria; p__Fusobacteriota; c__Fusobacteriia; o__Fusobacteriales; f__Fusobacteriaceae; g__Fusobacterium	55
52144c5e215ce9ec55d46793a14b3413;d__Bacteria; p__Firmicutes; c__Clostridia; o__Peptostreptococcales-Tissierellales; f__Anaerovoracaceae	75	4f72c3b829bf1917d743bc48017491bf;d__Bacteria; p__Verrucomicrobiota; c__Kiritimatiellae; o__WCHB1-41; f__WCHB1-41; g__WCHB1-41; s__uncultured_bacterium	51
ac28fef4a6636e187676bf3e4b71aa53;d__Bacteria; p__Bacteroidota; c__Bacteroidia; o__Bacteroidales; f__Marinifilaceae; g__Odoribacter	73	c171ceb9a0e58336116fea94528a1df5;d__Bacteria; p__Firmicutes; c__Clostridia; o__Clostridia_vadinBB60_group; f__Clostridia_vadinBB60_group; g__Clostridia_vadinBB60_group	48
e6380e3302c75e88f0d938a6c14f1470;d__Bacteria; p__Verrucomicrobiota; c__Kiritimatiellae; o__WCHB1-41; f__WCHB1-41; g__WCHB1-41; s__uncultured_bacterium	73	354eabfcd83db3bd05783d3a61b80382;d__Bacteria; p__Bacteroidota; c__Bacteroidia; o__Bacteroidales; f__Rikenellaceae; g__Rikenellaceae_RC9_gut_group; s__uncultured_bacterium	43
19b5243865d8a5e9263c0f2568742b25;d__Bacteria; p__Firmicutes; c__Negativicutes; o__Acidaminococcales; f__Acidaminococcaceae; g__Phascolarctobacterium; s__uncultured_bacterium	72	c866c6aa3e7ccae1ee01e68103a0a25b;d__Bacteria; p__Proteobacteria; c__Gammaproteobacteria; o__Burkholderiales; f__Alcaligenaceae; g__Oligella; s__Oligella_ureolytica	42
afb32ca1c7cf69c7ea5007d8dede7ab3;d__Bacteria; p__Firmicutes; c__Bacilli; o__Lactobacillales; f__Lactobacillaceae; g__Lactobacillus	69	4fc2b053911c11b985cc83b47cabf8ba;d__Bacteria; p__Firmicutes; c__Clostridia; o__Clostridia_vadinBB60_group; f__Clostridia_vadinBB60_group; g__Clostridia_vadinBB60_group; s__uncultured_bacterium	41
49d3ca5f661b010b4660e8e28d3a359d;d__Bacteria; p__Proteobacteria; c__Alphaproteobacteria; o__Rickettsiales; f__uncultured; g__uncultured	68	9e074720ceb8ca093b4e74b5c23de548;d__Bacteria; p__Verrucomicrobiota; c__Verrucomicrobiae; o__Opitutales; f__Puniceicoccaceae; g__Cerasicoccus; s__uncultured_bacterium	32
f7fac3fa4a77b0724192fcc4643caba5;d__Bacteria; p__Firmicutes; c__Clostridia; o__Oscillospirales; f__Ruminococcaceae; g__Ruminococcus	65	053ecd160e9a2e30184cc169d8c236ba;d__Bacteria; p__Verrucomicrobiota; c__Kiritimatiellae; o__WCHB1-41; f__WCHB1-41; g__WCHB1-41	32
93507fdfb9b9b55f10925d368272a81c;d__Bacteria; p__Patescibacteria; c__Saccharimonadia; o__Saccharimonadales; f__Saccharimonadaceae; g__Candidatus_Saccharimonas; s__uncultured_bacterium	65	2944f90e2c718a3a252e38df906323a6;d__Bacteria; p__Firmicutes; c__Bacilli; o__Lactobacillales; f__Lactobacillaceae; g__Lactobacillus	30
10af5741239e115ba26c7e01b0c6ef8b;d__Bacteria; p__Bacteroidota; c__Bacteroidia; o__Bacteroidales; f__Barnesiellaceae; g__Barnesiella; s__uncultured_bacterium	64	2b0c74d586253a21f1044a989f1ed1b9;d__Bacteria; p__Fusobacteriota; c__Fusobacteriia; o__Fusobacteriales; f__Fusobacteriaceae; g__Fusobacterium	20
60dc5f8f365b49e17b91d6b36942cfe8;d__Bacteria; p__Firmicutes; c__Clostridia; o__Lachnospirales; f__Lachnospiraceae; g__ASF356	64	1fc1f65cc0e5f92c70b09bf9d127e878;d__Bacteria; p__Firmicutes; c__Bacilli; o__Mycoplasmatales; f__Mycoplasmataceae; g__Mycoplasma; s__Metamycoplasma_sualvi	20
7858746a92a67d93110edd131f3a4beb;d__Bacteria; p__Bacteroidota; c__Bacteroidia; o__Bacteroidales; f__p-2534-18B5_gut_group; g__p-2534-18B5_gut_group; s__uncultured_Rikenellaceae	60	76e7b251be8ca6cd44b1d2ff4252ee11;d__Bacteria; p__Bacteroidota; c__Bacteroidia; o__Bacteroidales; f__Prevotellaceae; g__Prevotella	16
434f6830707bd41d36dbfe96f2f5890f;d__Bacteria; p__Firmicutes; c__Bacilli; o__Lactobacillales; f__Leuconostocaceae; g__Leuconostoc	55	9d2dba73aa886b287c4d48fb780ac991;d__Bacteria; p__Bacteroidota; c__Bacteroidia; o__Bacteroidales; f__Prevotellaceae; g__Prevotella	10
3ed6938f8130bb8ea57437bb7badd54c;d__Bacteria; p__Verrucomicrobiota; c__Kiritimatiellae; o__WCHB1-41; f__WCHB1-41; g__WCHB1-41	47	eae3d2a41b82ae5efa2db824d433bed5;d__Bacteria; p__Firmicutes; c__Clostridia; o__Clostridia_vadinBB60_group; f__Clostridia_vadinBB60_group; g__Clostridia_vadinBB60_group; s__uncultured_bacterium	3
2cd87a509a705a06536524af821b39ed;d__Bacteria; p__Elusimicrobiota; c__Elusimicrobia; o__Elusimicrobiales; f__Elusimicrobiaceae; g__Elusimicrobium; s__uncultured_bacterium	46
f23986efed2d5c34721292b0ddc96fc7;d__Bacteria; p__Firmicutes; c__Bacilli; o__Erysipelotrichales; f__Erysipelotrichaceae; g__Turicibacter; s__uncultured_bacterium	44
b18b0111f367e2aa9d77ed4f513c22df;d__Bacteria; p__Planctomycetota; c__Planctomycetes; o__Pirellulales; f__Pirellulaceae; g__p-1088-a5_gut_group	43
2d4fcab0a0a17256765a77c8698a4cbb;d__Bacteria; p__Bacteroidota; c__Bacteroidia; o__Bacteroidales; f__Rikenellaceae; g__Rikenellaceae_RC9_gut_group; s__uncultured_bacterium	41
8eb1ec9d5ea705fcc08271ba017e261b;d__Bacteria; p__Firmicutes; c__Clostridia; o__Lachnospirales; f__Lachnospiraceae; g__Epulopiscium	38
0cbe0f7de839bb95dc1401b17237790a;d__Bacteria; p__Proteobacteria; c__Gammaproteobacteria; o__Pseudomonadales; f__Moraxellaceae; g__Acinetobacter	37
6805572ab8a8c22615a377672f41bd5f;d__Bacteria; p__Firmicutes; c__Bacilli; o__RF39; f__RF39; g__RF39	35
a0d29a34dd83a5a2dd8e66b801502261;d__Bacteria; p__Proteobacteria; c__Alphaproteobacteria; o__Caulobacterales; f__Caulobacteraceae; g__Brevundimonas	34
578f9d77dcff4f868c387ee05a840d72;d__Bacteria; p__Firmicutes; c__Clostridia; o__Peptococcales; f__Peptococcaceae; g__uncultured; s__uncultured_bacterium	28
041ed56aab098bbe07d55de785d1fcfe;d__Bacteria; p__Deferribacterota; c__Deferribacteres; o__Deferribacterales; f__Deferribacteraceae; g__Mucispirillum; s__uncultured_bacterium	27
5274f2821b9fd81da9d7e14e8d9554d8;d__Bacteria; p__Desulfobacterota; c__Desulfovibrionia; o__Desulfovibrionales; f__Desulfovibrionaceae; g__uncultured; s__uncultured_bacterium	25
b9088cec882ac445ce461c1954a52e06;d__Bacteria; p__Bacteroidota; c__Bacteroidia; o__Flavobacteriales; f__Weeksellaceae; g__Chryseobacterium; s__Bouteloua_dactyloides	20
6c812a7e2ce441e1c4a78bde5c542269;d__Bacteria; p__Bacteroidota; c__Bacteroidia; o__Bacteroidales; f__Prevotellaceae; g__Alloprevotella	15
8d30a66bbcd171c24f2921b4cd14d82f;d__Bacteria; p__Chloroflexi; c__P2-11E; o__P2-11E; f__P2-11E; g__P2-11E; s__uncultured_bacterium	14
76925c41449e56aee5c416c7bc43efa5;d__Bacteria; p__Patescibacteria; c__Microgenomatia; o__Candidatus_Woesebacteria; f__Candidatus_Woesebacteria; g__Candidatus_Woesebacteria; s__uncultured_bacterium	5
22eae66b9e8969076b435fba365bbe64;d__Bacteria; p__Bacteroidota; c__Bacteroidia; o__Bacteroidales; f__Prevotellaceae	4

## Sheet: Day30-Shared and exclusive taxa
Control(30)	Abundance	Abx(30)	Abundance	FQ-35(30)	Abundance
aa353717c27f7ba463e06a8b430c692f;d__Bacteria; p__Bacteroidota; c__Bacteroidia; o__Bacteroidales; f__Prevotellaceae; g__Prevotella	5987	ffd7265d3510118ecc33a09b18b2d54d;d__Bacteria; p__Bacteroidota; c__Bacteroidia; o__Bacteroidales; f__Prevotellaceae; g__Prevotella	6408	53b38adf64e739a4a6b807549ad85a77;d__Bacteria; p__Bacteroidota; c__Bacteroidia; o__Bacteroidales; f__Prevotellaceae; g__Prevotella	6813
ffd7265d3510118ecc33a09b18b2d54d;d__Bacteria; p__Bacteroidota; c__Bacteroidia; o__Bacteroidales; f__Prevotellaceae; g__Prevotella	5277	b3c569326c2314be978759f307ca7456;d__Bacteria; p__Bacteroidota; c__Bacteroidia; o__Bacteroidales; f__Prevotellaceae; g__Prevotella	5543	26ad2334fffbd02520c7ebfb582f3bdb;d__Bacteria; p__Bacteroidota; c__Bacteroidia; o__Bacteroidales; f__Prevotellaceae; g__Prevotella	4376
6818e07163dcfae11f87ae6c170e4026;d__Bacteria; p__Bacteroidota; c__Bacteroidia; o__Bacteroidales; f__Prevotellaceae; g__Prevotella	4791	5ba1e30bcd0f5b6f2c0d01a899cc3380;d__Bacteria; p__Bacteroidota; c__Bacteroidia; o__Bacteroidales; f__Prevotellaceae; g__Prevotella	4027	31309b7626e26349197e04cd233e74ed;d__Bacteria; p__Bacteroidota; c__Bacteroidia; o__Bacteroidales; f__Muribaculaceae; g__Muribaculaceae; s__uncultured_bacterium	3253
40698ac398367f93e53e9b5ab8513e0e;d__Bacteria; p__Bacteroidota; c__Bacteroidia; o__Bacteroidales; f__Prevotellaceae; g__Prevotella	3356	1c9372c0f7cb1d507085e6083f2d778d;d__Bacteria; p__Firmicutes; c__Clostridia; o__Lachnospirales; f__Lachnospiraceae	2809	d075c35c331c1ad23314ca1684a53c2b;d__Bacteria; p__Firmicutes; c__Clostridia; o__Oscillospirales; f__Oscillospiraceae; g__UCG-005	2873
fe129b573eb7c7f07bb91b9e0edc08d9;d__Bacteria; p__Bacteroidota; c__Bacteroidia; o__Bacteroidales; f__Prevotellaceae; g__Prevotella	3277	febaa95e757f8cb363f530c17da571b7;d__Bacteria; p__Firmicutes; c__Bacilli; o__Lactobacillales; f__Lactobacillaceae; g__Lactobacillus	2669	fcbf567263f20688fbeed360a10dc1ca;d__Bacteria; p__Firmicutes; c__Clostridia; o__Peptostreptococcales-Tissierellales; f__Peptostreptococcaceae	2580
f5af804d89cbe251586de43653dff82b;d__Bacteria; p__Bacteroidota; c__Bacteroidia; o__Bacteroidales; f__Prevotellaceae; g__Prevotella	2734	f0406a6b2408ececdcdcb395183bf236;d__Bacteria; p__Bacteroidota; c__Bacteroidia; o__Bacteroidales; f__Prevotellaceae	2625	9f306dd4d861d88039c9f5b547aa421b;d__Bacteria; p__Firmicutes; c__Clostridia; o__Lachnospirales; f__Lachnospiraceae	2547			Color code represents:
ec896120e0c8e7bf02057dae5ec0c5a3;d__Bacteria; p__Bacteroidota; c__Bacteroidia; o__Bacteroidales; f__Prevotellaceae	2699	e384a7c66532a47e201775eb15df4853;d__Bacteria; p__Firmicutes; c__Clostridia; o__Lachnospirales; f__Lachnospiraceae	2482	4e6db1c9a3e0c9bc0af66c810720fab2;d__Bacteria; p__Bacteroidota; c__Bacteroidia; o__Bacteroidales; f__Prevotellaceae; g__Prevotella	2120			Black color- Exclusive taxa in each corresponding group
068649b34ea53e930ac524feed06342f;d__Bacteria; p__Bacteroidota; c__Bacteroidia; o__Bacteroidales; f__Prevotellaceae; g__Prevotella	2380	39ffd5e67f02126d6a569db5ca7870e0;d__Bacteria; p__Cyanobacteria; c__Vampirivibrionia; o__Gastranaerophilales; f__Gastranaerophilales; g__Gastranaerophilales; s__uncultured_bacterium	2379	7dced513749f8ebefbcf03952c80af38;d__Bacteria; p__Bacteroidota; c__Bacteroidia; o__Bacteroidales; f__Prevotellaceae; g__Prevotella	2111			Red color- shared taxa between Control and Abx - 6 shared taxa
df2a434c6843fa76ede8c3c657c8890e;d__Bacteria; p__Bacteroidota; c__Bacteroidia; o__Bacteroidales; f__Prevotellaceae; g__Prevotellaceae_UCG-003; s__uncultured_bacterium	2197	92498b772a292f429c558366abc6d02d;d__Bacteria; p__Bacteroidota; c__Bacteroidia; o__Bacteroidales; f__Prevotellaceae; g__Prevotella	2165	4d3be64f2ddfa5f3369cf5b9560541f0;d__Bacteria; p__Firmicutes; c__Clostridia; o__Clostridia_UCG-014; f__Clostridia_UCG-014; g__Clostridia_UCG-014	2071			Green color- Shared taxa between Abx and FQ-35 - 3 shared taxa
f67e854df281914b7c74749b936808e1;d__Bacteria; p__Bacteroidota; c__Bacteroidia; o__Bacteroidales; f__Prevotellaceae	2140	4d3be64f2ddfa5f3369cf5b9560541f0;d__Bacteria; p__Firmicutes; c__Clostridia; o__Clostridia_UCG-014; f__Clostridia_UCG-014; g__Clostridia_UCG-014	2100	820d7581bb8e5d54bc82be41502756f0;d__Bacteria; p__Firmicutes; c__Clostridia; o__Lachnospirales; f__Lachnospiraceae	1958			Violet color- Shared taxa between Control and FQ-35 - 2 shared taxa
fdb3b5f1e2c2164461376a317c978f2a;d__Bacteria; p__Bacteroidota; c__Bacteroidia; o__Bacteroidales; f__Prevotellaceae; g__Prevotellaceae_UCG-003; s__uncultured_bacterium	2038	5f7b7ca86e754d648d4bd804df663dbf;d__Bacteria; p__Bacteroidota; c__Bacteroidia; o__Bacteroidales; f__Prevotellaceae; g__Alloprevotella; s__uncultured_bacterium	1890	c3304fa6e750d5abbd6a9fca8ccb799d;d__Bacteria; p__Bacteroidota; c__Bacteroidia; o__Bacteroidales; f__Prevotellaceae	1932
796ee5a8c757774f5a1ad9375008c247;d__Bacteria; p__Bacteroidota; c__Bacteroidia; o__Bacteroidales; f__Prevotellaceae; g__Prevotellaceae_UCG-003; s__uncultured_bacterium	2023	9347c8dec81b78d99e992e6178489b65;d__Bacteria; p__Bacteroidota; c__Bacteroidia; o__Bacteroidales; f__Muribaculaceae; g__Muribaculaceae; s__uncultured_bacterium	1843	3672d6f5af3fa1d24c5bdce1592ec6fb;d__Bacteria; p__Bacteroidota; c__Bacteroidia; o__Bacteroidales; f__Prevotellaceae	1890
e472114791d356c72945d18a466cef01;d__Bacteria; p__Bacteroidota; c__Bacteroidia; o__Bacteroidales; f__Prevotellaceae	1988	9b6f7532efb305e23100e9b17abcda31;d__Bacteria; p__Bacteroidota; c__Bacteroidia; o__Bacteroidales; f__Prevotellaceae; g__Prevotella	1840	ea9fca6b1917a01c4184b25289d2a262;d__Bacteria; p__Firmicutes; c__Clostridia; o__Oscillospirales; f__Oscillospiraceae; g__NK4A214_group	1841
cef63d0828b8da954d70e83d5fad8038;d__Bacteria; p__Bacteroidota; c__Bacteroidia; o__Bacteroidales; f__Prevotellaceae; g__Prevotella	1914	5ba1c0cd58eb09b00498f21b13abd160;d__Bacteria; p__Firmicutes; c__Clostridia; o__Oscillospirales; f__Oscillospiraceae	1820	e14b9c0695f7ea733ca8b274bf0d872d;d__Bacteria; p__Firmicutes; c__Clostridia; o__Oscillospirales; f__Oscillospiraceae	1788
9867392dd8dfc63f25b82bf102d6fa33;d__Bacteria; p__Bacteroidota; c__Bacteroidia; o__Bacteroidales; f__Prevotellaceae	1813	5982c13e35c560de2310d479de6cf904;d__Bacteria; p__Bacteroidota; c__Bacteroidia; o__Bacteroidales; f__Prevotellaceae; g__Prevotella	1777	b0c18dee9725ab123e31b4d3dae39276;d__Bacteria; p__Bacteroidota; c__Bacteroidia; o__Bacteroidales; f__Muribaculaceae; g__Muribaculaceae	1646
d4b024469f89177c23f8a114f971e662;d__Bacteria; p__Firmicutes; c__Bacilli; o__Erysipelotrichales; f__Erysipelotrichaceae; g__Turicibacter; s__uncultured_bacterium	1805	34b4cf3b98a586e26721bc8ccc268b1b;d__Bacteria; p__Firmicutes; c__Bacilli; o__Lactobacillales; f__Lactobacillaceae; g__Lactobacillus	1753	7ae4f6aa89c2890903a266bd82b86c86;d__Bacteria; p__Firmicutes; c__Bacilli; o__Lactobacillales; f__Lactobacillaceae; g__Lactobacillus	1636
25263351bc8b139748582d8efc3374f6;d__Bacteria; p__Bacteroidota; c__Bacteroidia; o__Bacteroidales; f__Prevotellaceae	1768	5e80b83eab13a7f00bc204f859ee39c7;d__Bacteria; p__Bacteroidota; c__Bacteroidia; o__Bacteroidales; f__Prevotellaceae; g__uncultured; s__metagenome	1736	db1ae749c2392d1dddf7394e936f66a0;d__Bacteria; p__Bacteroidota; c__Bacteroidia; o__Bacteroidales; f__Prevotellaceae; g__Prevotellaceae_UCG-001	1599
81b53aa1fda9a5c13b34168b2e4f34d1;d__Bacteria; p__Bacteroidota; c__Bacteroidia; o__Bacteroidales; f__Prevotellaceae; g__uncultured; s__metagenome	1726	11dc6b75b33da3414e0028729a3b81eb;d__Bacteria; p__Firmicutes; c__Bacilli; o__Lactobacillales; f__Lactobacillaceae; g__Lactobacillus	1732	7d128b6aa9315176ec27a3209a32394f;d__Bacteria; p__Firmicutes; c__Bacilli; o__Lactobacillales; f__Lactobacillaceae; g__Lactobacillus	1528
0746e8587f17c24cd515a177e94584c2;d__Bacteria; p__Firmicutes; c__Clostridia; o__Lachnospirales; f__Lachnospiraceae	1692	f6ebd22b73655a62b0cfa26d54d32e3a;d__Bacteria; p__Bacteroidota; c__Bacteroidia; o__Bacteroidales; f__Prevotellaceae	1727	ba65cbf7e40a308984cd59c06e5e64f2;d__Bacteria; p__Bacteroidota; c__Bacteroidia; o__Bacteroidales; f__Prevotellaceae; g__Alloprevotella	1522
bec69fa5bf9f2f7234bffba0cc843f5a;d__Bacteria; p__Firmicutes; c__Clostridia; o__Oscillospirales; f__Oscillospiraceae	1602	39a01931aaca61a422816428dfe4c533;d__Bacteria; p__Firmicutes; c__Clostridia; o__Oscillospirales; f__Oscillospiraceae; g__Oscillibacter	1657	58a28a0edb478a6cd35d97e6f1dc96cd;d__Bacteria; p__Firmicutes; c__Clostridia; o__Lachnospirales; f__Lachnospiraceae	1520
a672a2636f6cad6d18f2f941f6bc37fc;d__Bacteria; p__Cyanobacteria; c__Vampirivibrionia; o__Gastranaerophilales; f__Gastranaerophilales; g__Gastranaerophilales; s__uncultured_bacterium	1595	13f419d7647252bedd8a5052fe332d58;d__Bacteria; p__Bacteroidota; c__Bacteroidia; o__Bacteroidales; f__Prevotellaceae; g__Prevotellaceae_UCG-001	1622	4f0a122d797bf6322047838826bce2bb;d__Bacteria; p__Patescibacteria; c__Saccharimonadia; o__Saccharimonadales; f__Saccharimonadaceae; g__Candidatus_Saccharimonas; s__uncultured_bacterium	1516
9457d248c38021a54108199b6f62d972;d__Bacteria; p__Bacteroidota; c__Bacteroidia; o__Bacteroidales; f__Prevotellaceae; g__Prevotellaceae_UCG-003; s__uncultured_bacterium	1582	54711759f21a64b6f9a61aa0b075c53b;d__Bacteria; p__Firmicutes; c__Clostridia; o__Oscillospirales; f__Oscillospiraceae	1527	2fb89d1a649802b7451c64e7c7d841ae;d__Bacteria; p__Bacteroidota; c__Bacteroidia; o__Bacteroidales; f__Prevotellaceae; g__Prevotella; s__uncultured_bacterium	1484
308df19879d540cc302cda643d1dfb16;d__Bacteria; p__Bacteroidota; c__Bacteroidia; o__Bacteroidales; f__Prevotellaceae; g__Prevotella	1479	95c1c83b3e68bc1d9faf403f78117db3;d__Bacteria; p__Bacteroidota; c__Bacteroidia; o__Bacteroidales; f__Prevotellaceae	1518	009b73825dc1e14fbce94a0bf7ed7897;d__Bacteria; p__Firmicutes; c__Clostridia; o__Oscillospirales; f__Oscillospiraceae; g__NK4A214_group	1456
17684f121569be6bc226494cde3a16bf;d__Bacteria; p__Bacteroidota; c__Bacteroidia; o__Bacteroidales; f__Prevotellaceae; g__Prevotellaceae_UCG-003; s__uncultured_bacterium	1478	d45021497c29fe2e41dedf4debc20cbb;d__Bacteria; p__Firmicutes; c__Clostridia; o__Oscillospirales; f__[Eubacterium]_coprostanoligenes_group; g__[Eubacterium]_coprostanoligenes_group	1249	0a461e1aeaee5027a1427d7be2d36516;d__Bacteria; p__Firmicutes; c__Bacilli; o__Lactobacillales; f__Lactobacillaceae; g__Lactobacillus	1434
0a4a5f331750b1be9a0e39438bb3eb6e;d__Bacteria; p__Firmicutes; c__Clostridia; o__Oscillospirales; f__Oscillospiraceae	1334	22112ee6a3612ac226c338485708a5ca;d__Bacteria; p__Bacteroidota; c__Bacteroidia; o__Bacteroidales; f__Prevotellaceae	1205	b12015cd33c32868b6147a05431f66e5;d__Bacteria; p__Bacteroidota; c__Bacteroidia; o__Bacteroidales; f__Prevotellaceae; g__Prevotellaceae_UCG-003; s__uncultured_bacterium	1365
b733661c8d8639b12b168b8bb0abb598;d__Bacteria; p__Bacteroidota; c__Bacteroidia; o__Bacteroidales; f__Prevotellaceae; g__Prevotellaceae_UCG-003; s__uncultured_bacterium	1252	12b452b61c451759c28cba102fd89ada;d__Bacteria; p__Patescibacteria; c__Saccharimonadia; o__Saccharimonadales; f__Saccharimonadaceae; g__Candidatus_Saccharimonas; s__uncultured_bacterium	1182	e9819421d9bcee6abb018caffe5d3fef;d__Bacteria; p__Firmicutes; c__Clostridia; o__Oscillospirales; f__Oscillospiraceae; g__UCG-005	1312
00dd3896220d743fae6ea279f1f29b42;d__Bacteria; p__Firmicutes; c__Clostridia; o__Lachnospirales; f__Lachnospiraceae	1221	41b114aab5375d088213917e9c8f008c;d__Bacteria; p__Firmicutes; c__Clostridia; o__Oscillospirales; f__Ruminococcaceae; g__Ruminococcus; s__unidentified	1158	d34829ff5f30016319e49201f2134eb2;d__Bacteria; p__Bacteroidota; c__Bacteroidia; o__Bacteroidales; f__Prevotellaceae; g__Prevotella	1292
42eba51f10b8eb5e2c1a7c79f5c6a0c7;d__Bacteria; p__Bacteroidota; c__Bacteroidia; o__Bacteroidales; f__Prevotellaceae	1183	4777d287ab0c68132aa1874bc39fd26f;d__Bacteria; p__Firmicutes; c__Clostridia; o__Clostridia_UCG-014; f__Clostridia_UCG-014; g__Clostridia_UCG-014	1156	384e590e51a879e39e6eeeed0cba1223;d__Bacteria; p__Campilobacterota; c__Campylobacteria; o__Campylobacterales; f__Helicobacteraceae; g__Helicobacter	1236
bdaf9f16ae5d9d6d2e890c240fd72751;d__Bacteria; p__Firmicutes; c__Clostridia; o__Peptostreptococcales-Tissierellales; f__Peptostreptococcaceae	1056	1cf73342112ff633eae2e6264e25e4c2;d__Bacteria; p__Bacteroidota; c__Bacteroidia; o__Bacteroidales	1142	00cf1b25cc368486f10547102f414da6;d__Bacteria; p__Bacteroidota; c__Bacteroidia; o__Bacteroidales; f__p-2534-18B5_gut_group; g__p-2534-18B5_gut_group; s__uncultured_Rikenellaceae	1201
d02bc756b174f1eaedbd59a68521eea2;d__Bacteria; p__Bacteroidota; c__Bacteroidia; o__Bacteroidales; f__Bacteroidales_RF16_group; g__Bacteroidales_RF16_group; s__uncultured_bacterium	1035	22edc26cd04dda633786d4230f18f66e;d__Bacteria; p__Bacteroidota; c__Bacteroidia; o__Bacteroidales; f__Muribaculaceae; g__Muribaculaceae	1107	4318886c0e1fa68f1f5d48d25c92d27a;d__Bacteria; p__Firmicutes; c__Clostridia; o__Clostridia_UCG-014; f__Clostridia_UCG-014; g__Clostridia_UCG-014	1188
670b4459d9b857ccc43e1334b491e418;d__Bacteria; p__Campilobacterota; c__Campylobacteria; o__Campylobacterales; f__Helicobacteraceae; g__Helicobacter	1022	4910241b685b291aff5f1de1247722a0;d__Bacteria; p__Bacteroidota; c__Bacteroidia; o__Bacteroidales; f__Prevotellaceae; g__Prevotella	1103	4eb9785bdbce80cbc7aa4e8d39e88c22;d__Bacteria; p__Bacteroidota; c__Bacteroidia; o__Bacteroidales; f__Muribaculaceae; g__Muribaculaceae	1169
34512e0badc86897707b4edbde72872b;d__Bacteria; p__Bacteroidota; c__Bacteroidia; o__Bacteroidales; f__Rikenellaceae; g__Rikenellaceae_RC9_gut_group	1012	e44a6ffdb93886200695a4009a3ac100;d__Bacteria; p__Firmicutes; c__Clostridia; o__Peptostreptococcales-Tissierellales; f__Peptostreptococcaceae; g__Romboutsia	1048	633f833bfc69965004263b8140d10506;d__Bacteria; p__Firmicutes; c__Clostridia; o__Oscillospirales; f__Ruminococcaceae; g__Ruminococcus	1162
79354f648bb98436dd6ce0752bdfd59b;d__Bacteria; p__Firmicutes; c__Clostridia; o__Oscillospirales; f__Oscillospiraceae; g__UCG-005; s__uncultured_bacterium	1007	25f699a53d47fd4a98e876015123aabb;d__Bacteria; p__Bacteroidota; c__Bacteroidia; o__Bacteroidales; f__Muribaculaceae; g__Muribaculaceae; s__uncultured_bacterium	1021	b7930d018c11bfc0cc133352aac40cda;d__Bacteria; p__Firmicutes; c__Clostridia; o__Clostridia_UCG-014; f__Clostridia_UCG-014; g__Clostridia_UCG-014	1145
04efa002a345489b31e30bf9684da3ec;d__Bacteria; p__Bacteroidota; c__Bacteroidia; o__Bacteroidales; f__Prevotellaceae; g__Alloprevotella	936	06de8552fafdf6c38582415ecb6da3ff;d__Bacteria; p__Bacteroidota; c__Bacteroidia; o__Bacteroidales; f__Prevotellaceae; g__Prevotellaceae_UCG-003	1008	413b2c635d4eb60d616b97775dd8b12b;d__Bacteria; p__Firmicutes; c__Bacilli; o__Lactobacillales; f__Lactobacillaceae; g__Lactobacillus	1034
6146ee4cb36e262fb59ad7f91257ace4;d__Bacteria; p__Firmicutes; c__Clostridia; o__Lachnospirales; f__Lachnospiraceae; g__Roseburia	908	8be22ba7febb34e9664a79c215140050;d__Bacteria; p__Bacteroidota; c__Bacteroidia; o__Bacteroidales	1005	9551e8fe90a695eba3cd46bdf690b794;d__Bacteria; p__Firmicutes; c__Bacilli; o__Lactobacillales; f__Lactobacillaceae; g__Lactobacillus	965
f0d435210eeb81a0cb4f55f0873c2cd4;d__Bacteria; p__Bacteroidota; c__Bacteroidia; o__Bacteroidales; f__Prevotellaceae	899	dc542c6713a4b62adac4981e1756b675;d__Bacteria; p__Firmicutes; c__Clostridia; o__Oscillospirales; f__Oscillospiraceae; g__UCG-005; s__uncultured_Clostridiales	1000	5a5230fc326833b191bee241dc93b935;d__Bacteria; p__Firmicutes; c__Clostridia; o__Oscillospirales; f__Ruminococcaceae; g__Ruminococcus	951
378b62aad0feecc4f415e1063f95ed66;d__Bacteria; p__Bacteroidota; c__Bacteroidia; o__Bacteroidales; f__Prevotellaceae; g__Prevotellaceae_UCG-001	865	1b2e8dc4e88cb849f657e5e0e61c900d;d__Bacteria; p__Bacteroidota; c__Bacteroidia; o__Bacteroidales; f__Prevotellaceae	987	966c3b707a0620335e36b979525fd1c7;d__Bacteria; p__Bacteroidota; c__Bacteroidia; o__Bacteroidales; f__Muribaculaceae; g__Muribaculaceae	941
bc9328ccb03edcdff282202c50da0c56;d__Bacteria; p__Campilobacterota; c__Campylobacteria; o__Campylobacterales; f__Helicobacteraceae; g__Helicobacter	854	4eda5a2d1761aa1850e9f52bde06a01a;d__Bacteria; p__Bacteroidota; c__Bacteroidia; o__Bacteroidales; f__Muribaculaceae; g__Muribaculaceae	985	6a7ecc703031a14e32ccc247df6756e2;d__Bacteria; p__Firmicutes; c__Clostridia; o__Oscillospirales; f__Ruminococcaceae	920
f9c698b180048c79042ceff8f97875af;d__Bacteria; p__Bacteroidota; c__Bacteroidia; o__Bacteroidales; f__Prevotellaceae	842	d4b024469f89177c23f8a114f971e662;d__Bacteria; p__Firmicutes; c__Bacilli; o__Erysipelotrichales; f__Erysipelotrichaceae; g__Turicibacter; s__uncultured_bacterium	977	7c46f963e00cbfe0599248d2f8b59ba8;d__Bacteria; p__Patescibacteria; c__Saccharimonadia; o__Saccharimonadales; f__Saccharimonadaceae; g__Candidatus_Saccharimonas; s__uncultured_bacterium	917
d9ad0a85877b25f7201c708a370db4e8;d__Bacteria; p__Firmicutes; c__Clostridia; o__Clostridia_UCG-014; f__Clostridia_UCG-014; g__Clostridia_UCG-014	837	8ed247feedff8f3e3c7ab834c36a6a4e;d__Bacteria; p__Firmicutes; c__Clostridia; o__Lachnospirales; f__Lachnospiraceae	875	750ab3a54a1f1cb5bb08cad9f7003cf5;d__Bacteria; p__Patescibacteria; c__Saccharimonadia; o__Saccharimonadales; f__Saccharimonadaceae; g__Candidatus_Saccharimonas; s__uncultured_bacterium	901
aca56c04e959495a1bddfb22841fd474;d__Bacteria; p__Firmicutes; c__Clostridia; o__Peptostreptococcales-Tissierellales; f__Peptostreptococcaceae; g__Romboutsia	808	97106027091127475fdc0ae856683c03;d__Bacteria; p__Firmicutes; c__Clostridia; o__Lachnospirales; f__Lachnospiraceae	862	19fffe233c99eb4930115fc91fb77b9c;d__Bacteria; p__Bacteroidota; c__Bacteroidia; o__Bacteroidales; f__Muribaculaceae; g__Muribaculaceae	862
89b90ec79535bb16a10d4f8f3b678d2d;d__Bacteria; p__Firmicutes; c__Clostridia; o__Oscillospirales; f__Oscillospiraceae	794	cebf3ebf73e1db6502f21c9f6dd37cf0;d__Bacteria; p__Bacteroidota; c__Bacteroidia; o__Bacteroidales; f__Prevotellaceae; g__Prevotella	860	675bdaa04d83c499b027a3320efae370;d__Bacteria; p__Firmicutes; c__Clostridia; o__Clostridia_UCG-014; f__Clostridia_UCG-014; g__Clostridia_UCG-014	826
22247261b0a6bcc8ee8c1a96ed30b82e;d__Bacteria; p__Firmicutes; c__Clostridia; o__Oscillospirales; f__Ruminococcaceae; g__Ruminococcus	730	1819984650388634bd101b821604154d;d__Bacteria; p__Bacteroidota; c__Bacteroidia; o__Bacteroidales; f__Prevotellaceae; g__Alloprevotella; s__uncultured_bacterium	837	819bc8a0448a9a8593c71b6becb352fb;d__Bacteria; p__Bacteroidota; c__Bacteroidia; o__Bacteroidales; f__Prevotellaceae; g__Prevotellaceae_UCG-003	826
f4dd4b6aa70da4ca6be17d3fca071757;d__Bacteria; p__Bacteroidota; c__Bacteroidia; o__Bacteroidales; f__Prevotellaceae; g__Prevotellaceae_UCG-003; s__uncultured_bacterium	694	a91ebc6bd1d37ee83821fc200a29a076;d__Bacteria; p__Firmicutes; c__Clostridia; o__Lachnospirales; f__Lachnospiraceae; g__Lachnospiraceae_NK4A136_group	827	9e62310c9ac53763430a57071e156b83;d__Bacteria; p__Firmicutes; c__Clostridia; o__Oscillospirales; f__[Eubacterium]_coprostanoligenes_group; g__[Eubacterium]_coprostanoligenes_group	820
fd58e42048333ff32a6453ed73f61991;d__Bacteria; p__Bacteroidota; c__Bacteroidia; o__Bacteroidales; f__Prevotellaceae; g__Prevotellaceae_UCG-003; s__uncultured_bacterium	668	d49139842a039bf24920ee8d08ca01c1;d__Bacteria; p__Bacteroidota; c__Bacteroidia; o__Bacteroidales; f__Muribaculaceae; g__Muribaculaceae; s__uncultured_bacterium	802	f996b6906babb703d9f37e44cd1d5fca;d__Bacteria; p__Firmicutes; c__Bacilli; o__Lactobacillales; f__Lactobacillaceae; g__Lactobacillus; s__Lactobacillus_faecis	815
198644bd7050a3d9c2725184431c3ee4;d__Bacteria; p__Bacteroidota; c__Bacteroidia; o__Bacteroidales; f__Prevotellaceae	650	85e1dcf079dfb86587a5c13827360a69;d__Bacteria; p__Bacteroidota; c__Bacteroidia; o__Bacteroidales; f__p-2534-18B5_gut_group; g__p-2534-18B5_gut_group; s__uncultured_Rikenellaceae	771	742ea350cbac70ab5054e940d98e8349;d__Bacteria; p__Firmicutes; c__Clostridia; o__Oscillospirales; f__Oscillospiraceae; g__UCG-005; s__uncultured_bacterium	811
cb3d403f5175289bb6b01ca6f7eaff0b;d__Bacteria; p__Campilobacterota; c__Campylobacteria; o__Campylobacterales; f__Helicobacteraceae; g__Helicobacter	637	565af2434ce1e365a38c9ae5fa9f87e7;d__Bacteria; p__Desulfobacterota; c__Desulfovibrionia; o__Desulfovibrionales; f__Desulfovibrionaceae; g__uncultured; s__uncultured_bacterium	762	5b7df533722fadf7318b2791b0da4211;d__Bacteria; p__Bacteroidota; c__Bacteroidia; o__Bacteroidales	804
6b2c0f72dee3460c9b38d8a151c7a382;d__Bacteria; p__Cyanobacteria; c__Vampirivibrionia; o__Gastranaerophilales; f__Gastranaerophilales; g__Gastranaerophilales	618	9cacba33b640cbe50f73edfe6dd0d2f5;d__Bacteria; p__Bacteroidota; c__Bacteroidia; o__Bacteroidales; f__Prevotellaceae	748	be54572c6f44caf122b88ee042859669;d__Bacteria; p__Firmicutes; c__Clostridia; o__Oscillospirales; f__Ruminococcaceae; g__Ruminococcus	791
abcf6ae2be88d817653471f162190cba;d__Bacteria; p__Bacteroidota; c__Bacteroidia; o__Bacteroidales; f__Prevotellaceae; g__Prevotellaceae_UCG-003; s__uncultured_bacterium	608	424af18dd44d8bb6182296df742f9f63;d__Bacteria; p__Bacteroidota; c__Bacteroidia; o__Bacteroidales; f__Bacteroidaceae; g__Bacteroides; s__Bacteroides_sartorii	744	cad4e6d88f2d5191ced18e8d7479df0c;d__Bacteria; p__Firmicutes; c__Bacilli; o__Lactobacillales; f__Lactobacillaceae; g__Lactobacillus	782
eaf9620c643e969a2484afc8e0997700;d__Bacteria; p__Bacteroidota; c__Bacteroidia; o__Bacteroidales; f__Prevotellaceae	593	977b002b26b42ff31072a68fb627d18c;d__Bacteria; p__Spirochaetota; c__Spirochaetia; o__Spirochaetales; f__Spirochaetaceae; g__Treponema; s__uncultured_bacterium	737	8931d24f7e4d67ecb052a941c983f239;d__Bacteria; p__Firmicutes; c__Clostridia; o__Oscillospirales; f__[Eubacterium]_coprostanoligenes_group; g__[Eubacterium]_coprostanoligenes_group	756
649d4c79c3bb844c4148114224cac181;d__Bacteria; p__Bacteroidota; c__Bacteroidia; o__Bacteroidales; f__Prevotellaceae; g__Prevotellaceae_UCG-003	578	fc4d1cfeb64adf9ce81aab66fd8c9ef1;d__Bacteria; p__Spirochaetota; c__Spirochaetia; o__Spirochaetales; f__Spirochaetaceae; g__Treponema; s__uncultured_bacterium	729	2576d9fab4e0543218366acc67e05b0d;d__Bacteria; p__Bacteroidota; c__Bacteroidia; o__Bacteroidales; f__Prevotellaceae; g__Prevotellaceae_UCG-003	755
473ef491e11195df176dd960c536252f;d__Bacteria; p__Patescibacteria; c__Saccharimonadia; o__Saccharimonadales; f__Saccharimonadaceae; g__Candidatus_Saccharimonas; s__uncultured_bacterium	575	fcbf567263f20688fbeed360a10dc1ca;d__Bacteria; p__Firmicutes; c__Clostridia; o__Peptostreptococcales-Tissierellales; f__Peptostreptococcaceae	722	007a1c5c167c664e3daf76fe400c75ab;d__Bacteria; p__Bacteroidota; c__Bacteroidia; o__Bacteroidales; f__Prevotellaceae; g__Prevotellaceae_UCG-003; s__uncultured_bacterium	754
427a64cef65967161c72be48d00d0019;d__Bacteria; p__Firmicutes; c__Clostridia; o__Lachnospirales; f__Lachnospiraceae; g__Lachnospiraceae_NK4A136_group	560	bf685682f7891126fab115f5f5e51684;d__Bacteria; p__Firmicutes; c__Clostridia; o__Lachnospirales; f__Lachnospiraceae	720	35686b3bfee64a62b87d6b0ab8fe8602;d__Bacteria; p__Firmicutes; c__Clostridia; o__Oscillospirales; f__Ruminococcaceae; g__Ruminococcus	737
d9fd86ce1ce6199dee74633a0f32c42d;d__Bacteria; p__Cyanobacteria; c__Vampirivibrionia; o__Gastranaerophilales; f__Gastranaerophilales; g__Gastranaerophilales; s__uncultured_bacterium	547	17427abc9d0350e91ad1505562013a51;d__Bacteria; p__Bacteroidota; c__Bacteroidia; o__Bacteroidales; f__Tannerellaceae; g__Parabacteroides	716	1006a8fb2aaada9dbb425471dfcf1b2c;d__Bacteria; p__Bacteroidota; c__Bacteroidia; o__Bacteroidales; f__Prevotellaceae; g__Prevotellaceae_UCG-003; s__uncultured_bacterium	656
fc881560f162d236e0066d36ef03e4ab;d__Bacteria; p__Bacteroidota; c__Bacteroidia; o__Bacteroidales; f__Prevotellaceae; g__Prevotella; s__uncultured_bacterium	547	308721ef074d5afa0f169d87fa318709;d__Bacteria; p__Bacteroidota; c__Bacteroidia; o__Bacteroidales; f__Muribaculaceae; g__Muribaculaceae; s__uncultured_bacterium	707	ea180f1cd25763bfc8dde266bcc577bc;d__Bacteria; p__Bacteroidota; c__Bacteroidia; o__Bacteroidales; f__Muribaculaceae; g__Muribaculaceae; s__uncultured_bacterium	645
dfa11e8a369605ab9f2da764c7ec8180;d__Bacteria; p__Bacteroidota; c__Bacteroidia; o__Bacteroidales; f__Rikenellaceae; g__Rikenellaceae_RC9_gut_group; s__uncultured_bacterium	545	ba5476e958cd84636e235919ad212456;d__Bacteria; p__Firmicutes; c__Bacilli; o__RF39; f__RF39; g__RF39	675	8b28d64e1d828a1580fa81965533c0ad;d__Bacteria; p__Bacteroidota; c__Bacteroidia; o__Bacteroidales; f__Prevotellaceae	629
0ffdcd1f84b211ef3b32c4314bda94be;d__Bacteria; p__Firmicutes; c__Clostridia; o__Oscillospirales; f__Oscillospiraceae; g__UCG-005	535	2057983f4616272e0f30677d29a100d0;d__Bacteria; p__Firmicutes; c__Clostridia; o__Oscillospirales; f__Ruminococcaceae; g__Ruminococcus	672	477efc462a5dc8ea0c07d82294a551c2;d__Bacteria; p__Bacteroidota; c__Bacteroidia; o__Bacteroidales; f__Muribaculaceae; g__Muribaculaceae; s__uncultured_bacterium	621
7efd05db7cd0dd93d086395765a44428;d__Bacteria; p__Bacteroidota; c__Bacteroidia; o__Bacteroidales; f__Muribaculaceae; g__Muribaculaceae; s__uncultured_Porphyromonadaceae	532	c8d168068663e1a62ce6d5c9c356e083;d__Bacteria; p__Bacteroidota; c__Bacteroidia; o__Bacteroidales; f__p-2534-18B5_gut_group; g__p-2534-18B5_gut_group; s__uncultured_Rikenellaceae	657	93c30e40f372ccad07fc8fa90adedede;d__Bacteria; p__Firmicutes; c__Negativicutes; o__Acidaminococcales; f__Acidaminococcaceae; g__Phascolarctobacterium	620
61ef02290dd117820e3cd1b83ad19d90;d__Bacteria; p__Bacteroidota; c__Bacteroidia; o__Bacteroidales; f__Prevotellaceae; g__Alloprevotella	527	134f92e888a594269d30e662af0027b6;d__Bacteria; p__Bacteroidota; c__Bacteroidia; o__Bacteroidales; f__Prevotellaceae	656	043fb0711d295b1e0ef8a7cdb4254aab;d__Bacteria; p__Bacteroidota; c__Bacteroidia; o__Bacteroidales; f__Muribaculaceae; g__Muribaculaceae; s__uncultured_bacterium	615
2ce3aee708b75f7f242d0ebe279600ad;d__Bacteria; p__Firmicutes; c__Bacilli; o__Bacillales; f__Planococcaceae; g__Lysinibacillus	511	a6c6eb50a3c6bdaf9f44e5e45ae7279b;d__Bacteria; p__Bacteroidota; c__Bacteroidia; o__Bacteroidales; f__Muribaculaceae; g__Muribaculaceae; s__uncultured_bacterium	620	786285ee62cf0cf97c09bf099c56f88a;d__Bacteria; p__Bacteroidota; c__Bacteroidia; o__Bacteroidales; f__Muribaculaceae; g__Muribaculaceae; s__uncultured_bacterium	609
20619315da569efe425b1f78b4d95391;d__Bacteria; p__Fibrobacterota; c__Fibrobacteria; o__Fibrobacterales; f__Fibrobacteraceae; g__Fibrobacter; s__Fibrobacter_intestinalis	490	e6540d5c752ce43449986aacd2384d50;d__Bacteria; p__Bacteroidota; c__Bacteroidia; o__Bacteroidales; f__Prevotellaceae; g__Prevotellaceae_UCG-003	614	b897c7917749d348eb48b74547b60d25;d__Bacteria; p__Bacteroidota; c__Bacteroidia; o__Bacteroidales; f__Prevotellaceae	604
b5a648784dde646ea78b29c6d8507059;d__Bacteria; p__Bacteroidota; c__Bacteroidia; o__Bacteroidales; f__Prevotellaceae	478	e81401cb0c251e8335c9c80d81f93dd6;d__Bacteria; p__Firmicutes; c__Clostridia; o__Oscillospirales; f__Ruminococcaceae	611	b39c73d53186cecb8e202e5803bd23b3;d__Bacteria; p__Firmicutes; c__Clostridia; o__Clostridia_UCG-014; f__Clostridia_UCG-014; g__Clostridia_UCG-014	598
9c46460f51c63bde98298c2ac39feff5;d__Bacteria; p__Bacteroidota; c__Bacteroidia; o__Bacteroidales; f__Rikenellaceae; g__Rikenellaceae_RC9_gut_group; s__wallaby_gut	466	e580610ab5b6b211121bde83f7bdf4c5;d__Bacteria; p__Bacteroidota; c__Bacteroidia; o__Bacteroidales	604	23d509307632a2eebb3721ea1343459d;d__Bacteria; p__Firmicutes; c__Bacilli; o__Lactobacillales; f__Lactobacillaceae; g__Lactobacillus	593
e4d7b46e9600a9a7f36f150f05162b52;d__Bacteria; p__Proteobacteria; c__Alphaproteobacteria; o__Rhodospirillales; f__uncultured; g__uncultured	458	e7c41b32d941c7f158f77d35aaf9a712;d__Bacteria; p__Bacteroidota; c__Bacteroidia; o__Bacteroidales; f__Muribaculaceae; g__Muribaculaceae; s__uncultured_bacterium	599	68e261d286e3b13f2f275c0d486d377c;d__Bacteria; p__Firmicutes; c__Bacilli; o__Erysipelotrichales; f__Erysipelotrichaceae; g__Turicibacter; s__uncultured_bacterium	584
1f341000a706f2e4e3050d4f4bce0266;d__Bacteria; p__Bacteroidota; c__Bacteroidia; o__Bacteroidales; f__Rikenellaceae; g__Alistipes	455	d2b96aeba9195cd990c1c5df5cae1f04;d__Bacteria; p__Bacteroidota; c__Bacteroidia; o__Bacteroidales; f__Bacteroidaceae; g__Bacteroides	584	a8b943366c412dbcb9850a6cc577a79c;d__Bacteria; p__Firmicutes; c__Clostridia; o__Clostridia_UCG-014; f__Clostridia_UCG-014; g__Clostridia_UCG-014	540
82f948d60a9c1e18a25ba80d7f2acf27;d__Bacteria; p__Bacteroidota; c__Bacteroidia; o__Bacteroidales; f__Prevotellaceae; g__Prevotella	452	4dd2c9eb69206e03fc6f6134eeb8b8fc;d__Bacteria; p__Bacteroidota; c__Bacteroidia; o__Bacteroidales; f__Muribaculaceae; g__Muribaculaceae; s__uncultured_bacterium	573	f9aa2383352f256da38a192568c4f27c;d__Bacteria; p__Firmicutes; c__Clostridia; o__Clostridia_UCG-014; f__Clostridia_UCG-014; g__Clostridia_UCG-014; s__unidentified	538
02c70149e410d83883586f3d20420fd6;d__Bacteria; p__Fibrobacterota; c__Fibrobacteria; o__Fibrobacterales; f__Fibrobacteraceae; g__Fibrobacter; s__Fibrobacter_intestinalis	449	e10c13f2d76434d07ea42b848b078db9;d__Bacteria; p__Bacteroidota; c__Bacteroidia; o__Bacteroidales; f__Tannerellaceae; g__Parabacteroides	565	aaf555c4378e73ecc0e052fa0cc46415;d__Bacteria; p__Firmicutes; c__Clostridia; o__Oscillospirales; f__Oscillospiraceae; g__UCG-005	535
d3bec2afa6373f5af1bc378932925e90;d__Bacteria; p__Firmicutes; c__Clostridia; o__Oscillospirales; f__Ruminococcaceae; g__Negativibacillus	448	c3b9ac3b24c3b8176bec9c2c4c675533;d__Bacteria; p__Firmicutes; c__Clostridia; o__Lachnospirales; f__Lachnospiraceae	564	90ecebe3c3f0f21804835ec0eb062508;d__Bacteria; p__Firmicutes; c__Bacilli; o__Lactobacillales; f__Lactobacillaceae; g__Lactobacillus	530
0b50f578c96ccc7b05cb096bd710d6f3;d__Bacteria; p__Bacteroidota; c__Bacteroidia; o__Bacteroidales; f__Prevotellaceae	447	8d22768f22d611562937077fbf1550e7;d__Bacteria; p__Bacteroidota; c__Bacteroidia; o__Bacteroidales; f__Muribaculaceae; g__Muribaculaceae; s__uncultured_bacterium	556	2355042561628a675d233ed997fcf2a1;d__Bacteria; p__Firmicutes; c__Clostridia; o__Peptostreptococcales-Tissierellales; f__Peptostreptococcaceae; g__Romboutsia	526
fc4d1cfeb64adf9ce81aab66fd8c9ef1;d__Bacteria; p__Spirochaetota; c__Spirochaetia; o__Spirochaetales; f__Spirochaetaceae; g__Treponema; s__uncultured_bacterium	430	ff0eb58c81df445d32bd37c304d63cdf;d__Bacteria; p__Firmicutes; c__Negativicutes; o__Veillonellales-Selenomonadales	541	42b108e2d08a63b5ff32fe74d76a22b8;d__Bacteria; p__Proteobacteria; c__Gammaproteobacteria; o__Enterobacterales; f__Enterobacteriaceae; g__Escherichia-Shigella	513
b91697818a58bf7d43981831d019e7e7;d__Bacteria; p__Proteobacteria; c__Alphaproteobacteria; o__Rhodospirillales; f__uncultured; g__uncultured	419	4fb108b613dec92ca27ad421f5a5163b;d__Bacteria; p__Bacteroidota; c__Bacteroidia; o__Bacteroidales; f__Bacteroidaceae; g__Bacteroides	540	af04ba84ef407e912bed580c89190038;d__Bacteria; p__Proteobacteria; c__Gammaproteobacteria; o__Pseudomonadales; f__Pseudomonadaceae; g__Pseudomonas	507
2a10deb1fc24bb27c2f346d4d33b8fa2;d__Bacteria; p__Bacteroidota; c__Bacteroidia; o__Bacteroidales	414	ca711d78f7d3172f7361e30c55b0ca9b;d__Bacteria; p__Firmicutes; c__Clostridia; o__Clostridia_UCG-014; f__Clostridia_UCG-014; g__Clostridia_UCG-014	538	f2c33872466ebf087b635fd261c93b24;d__Bacteria; p__Bacteroidota; c__Bacteroidia; o__Bacteroidales; f__Muribaculaceae; g__Muribaculaceae; s__uncultured_bacterium	485
900cda12015efe22c5e80227713c7d14;d__Bacteria; p__Bacteroidota; c__Bacteroidia; o__Bacteroidales; f__Tannerellaceae; g__Parabacteroides	399	6e8e3942b3b0028015c9f663fb426aca;d__Bacteria; p__Bacteroidota; c__Bacteroidia; o__Bacteroidales; f__Prevotellaceae; g__Prevotellaceae_UCG-001	537	421eb4b073f259578d50cda0e44d2e56;d__Bacteria; p__Spirochaetota; c__Spirochaetia; o__Spirochaetales; f__Spirochaetaceae; g__Treponema; s__uncultured_bacterium	471
4742e6140a3ee151df715ff5e4a3df38;d__Bacteria; p__Bacteroidota; c__Bacteroidia; o__Bacteroidales; f__Prevotellaceae; g__Alloprevotella; s__uncultured_bacterium	393	1f27113b2419875e8041b90c82926251;d__Bacteria; p__Bacteroidota; c__Bacteroidia; o__Bacteroidales; f__Tannerellaceae; g__Parabacteroides; s__uncultured_bacterium	532	3670adaa35281d2da4b78e6be817569e;d__Bacteria; p__Bacteroidota; c__Bacteroidia; o__Bacteroidales; f__Muribaculaceae; g__Muribaculaceae; s__uncultured_bacterium	444
f72de18a62acc85eb496afb8f5711c89;d__Bacteria; p__Bacteroidota; c__Bacteroidia; o__Bacteroidales; f__Bacteroidales_RF16_group; g__Bacteroidales_RF16_group	385	10a224c00ff5457ee5ec00ff7b4d3c08;d__Bacteria; p__Campilobacterota; c__Campylobacteria; o__Campylobacterales; f__Helicobacteraceae; g__Helicobacter	531	e14e244dc55e4e8ac723ce958ab61ff2;d__Bacteria; p__Firmicutes; c__Clostridia; o__Clostridia_UCG-014; f__Clostridia_UCG-014; g__Clostridia_UCG-014; s__uncultured_bacterium	439
d2b96aeba9195cd990c1c5df5cae1f04;d__Bacteria; p__Bacteroidota; c__Bacteroidia; o__Bacteroidales; f__Bacteroidaceae; g__Bacteroides	383	b44de0c2ec1e380aded269956a963255;d__Bacteria; p__Firmicutes; c__Clostridia; o__Oscillospirales; f__[Eubacterium]_coprostanoligenes_group; g__[Eubacterium]_coprostanoligenes_group	511	a1d46318ddb783f130c6fa2b94ea56be;d__Bacteria; p__Bacteroidota; c__Bacteroidia; o__Bacteroidales; f__Prevotellaceae	431
5e1389f1afa6df4f658e667c865bced7;d__Bacteria; p__Bacteroidota; c__Bacteroidia; o__Bacteroidales; f__Prevotellaceae; g__Prevotella	381	cdd04e42f47a181047edaddcdcc3b9a8;d__Bacteria; p__Bacteroidota; c__Bacteroidia; o__Bacteroidales; f__Muribaculaceae; g__Muribaculaceae; s__uncultured_bacterium	503	a81f4ee87f47af5b0fc2866f9b6d5fa2;d__Bacteria; p__Firmicutes; c__Clostridia; o__Clostridia_UCG-014; f__Clostridia_UCG-014; g__Clostridia_UCG-014	430
8bf9a0a6856a24b510d964a230f728cd;d__Bacteria; p__Bacteroidota; c__Bacteroidia; o__Bacteroidales; f__Muribaculaceae; g__Muribaculaceae; s__uncultured_bacterium	381	04bd0683dbbde1909e565ab8f602e069;d__Bacteria; p__Bacteroidota; c__Bacteroidia; o__Bacteroidales; f__Prevotellaceae	502	f2a45bfbd4339322a1cf22d9110ed8b2;d__Bacteria; p__Bacteroidota; c__Bacteroidia; o__Bacteroidales	430
b1db38be886891294fbdc9351911801b;d__Bacteria; p__Bacteroidota; c__Bacteroidia; o__Bacteroidales; f__Prevotellaceae; g__Prevotellaceae_UCG-003	380	29cec7f608a9dd20d9f00c4e44a86f25;d__Bacteria; p__Bacteroidota; c__Bacteroidia; o__Bacteroidales; f__Rikenellaceae; g__Rikenellaceae_RC9_gut_group	500	738622f205cd36f1f604c17acf5d8690;d__Bacteria; p__Firmicutes; c__Clostridia; o__Oscillospirales; f__Oscillospiraceae; g__Papillibacter; s__uncultured_bacterium	420
806ea9757b53dcc5d14aa1b00ff79107;d__Bacteria; p__Bacteroidota; c__Bacteroidia; o__Bacteroidales; f__Muribaculaceae; g__Muribaculaceae; s__uncultured_bacterium	370	b84d8cc2b50130da59c8d1ae80f375d0;d__Bacteria; p__Bacteroidota; c__Bacteroidia; o__Bacteroidales; f__Prevotellaceae	499	3b28bd39cc5b5dbd54399c115080b190;d__Bacteria; p__Firmicutes; c__Clostridia; o__Clostridia_UCG-014; f__Clostridia_UCG-014; g__Clostridia_UCG-014; s__uncultured_bacterium	413
2fd11e99deb960f6eb9d4e47b06b2c3a;d__Bacteria; p__Firmicutes; c__Clostridia; o__Oscillospirales; f__Ruminococcaceae; g__Faecalibacterium	354	284d5936a883fcc592e8bcc993c3be41;d__Bacteria; p__Bacteroidota; c__Bacteroidia; o__Bacteroidales; f__Rikenellaceae; g__dgA-11_gut_group; s__uncultured_bacterium	496	56ce34ef0cf0c0d823574c24815c4cd7;d__Bacteria; p__Firmicutes; c__Negativicutes; o__Acidaminococcales; f__Acidaminococcaceae; g__Phascolarctobacterium	409
25adeefc155093158a3c800df01bda32;d__Bacteria; p__Bacteroidota; c__Bacteroidia; o__Bacteroidales; f__Rikenellaceae; g__Rikenellaceae_RC9_gut_group	352	511294d5c47cb7b4a08322b551fa8d15;d__Bacteria; p__Patescibacteria; c__Saccharimonadia; o__Saccharimonadales; f__Saccharimonadaceae; g__Candidatus_Saccharimonas; s__uncultured_bacterium	476	702173c33fd3e360ca4556f02d2149a7;d__Bacteria; p__Firmicutes; c__Clostridia; o__Clostridiales; f__Clostridiaceae; g__Clostridium_sensu_stricto_1	395
4b1896f15638852c93320335e04de797;d__Bacteria; p__Bacteroidota; c__Bacteroidia; o__Bacteroidales; f__Rikenellaceae; g__Rikenellaceae_RC9_gut_group; s__uncultured_bacterium	352	a7ab15985b9ebb3bcb8e30c1126b64e3;d__Bacteria; p__Firmicutes; c__Negativicutes; o__Acidaminococcales; f__Acidaminococcaceae; g__Phascolarctobacterium	476	5f83d0259723e7feac558f5f6b691a30;d__Bacteria; p__Bacteroidota; c__Bacteroidia; o__Bacteroidales; f__Rikenellaceae; g__Rikenellaceae_RC9_gut_group	385
ff2bd1408fb36ef65323962957f3ff8e;d__Bacteria; p__Proteobacteria; c__Gammaproteobacteria; o__Vibrionales; f__Vibrionaceae; g__Vibrio; s__Vibrio_mimicus	338	ae72bdfa96f6db06cebc7a8361aafd11;d__Bacteria; p__Firmicutes; c__Clostridia; o__Clostridia_UCG-014; f__Clostridia_UCG-014; g__Clostridia_UCG-014	476	46d1c6970885a35f5967ddb276cbd676;d__Bacteria; p__Bacteroidota; c__Bacteroidia; o__Bacteroidales; f__Prevotellaceae; g__Prevotellaceae_UCG-001	370
dc705dcda6e1f72b03b4e269fd10b7a3;d__Bacteria; p__Proteobacteria; c__Gammaproteobacteria; o__Enterobacterales; f__Enterobacteriaceae; g__Plesiomonas; s__uncultured_bacterium	334	36fd27c85f5b65c678b01e255ba4ae94;d__Bacteria; p__Bacteroidota; c__Bacteroidia; o__Bacteroidales; f__Prevotellaceae; g__Prevotella	473	4b05e96289d0ff1e9a63f72dd4c48f0f;d__Bacteria; p__Bacteroidota; c__Bacteroidia; o__Bacteroidales; f__Prevotellaceae; g__Prevotellaceae_UCG-003; s__uncultured_bacterium	357
7679269f2dcba3e8c896fb3c00809f41;d__Bacteria; p__Bacteroidota; c__Bacteroidia; o__Bacteroidales; f__Tannerellaceae; g__Parabacteroides	329	f69a37ad0dde9c4c524a5c12a73882d9;d__Bacteria; p__Firmicutes; c__Clostridia; o__Oscillospirales; f__[Eubacterium]_coprostanoligenes_group; g__[Eubacterium]_coprostanoligenes_group	472	e346e2cbed701e06646103744c23497d;d__Bacteria; p__Firmicutes; c__Clostridia; o__Oscillospirales; f__Oscillospiraceae; g__Papillibacter	338
64ae606aeb11e2407c593a069c2eda90;d__Bacteria; p__Bacteroidota; c__Bacteroidia; o__Bacteroidales; f__Prevotellaceae; g__Alloprevotella; s__uncultured_bacterium	328	b23419c9abbb68ee15b326e0ba7fe893;d__Bacteria; p__Bacteroidota; c__Bacteroidia; o__Bacteroidales; f__Muribaculaceae; g__Muribaculaceae; s__uncultured_bacterium	471	b3e07cbb0613e2d46603a2f6fb979c6c;d__Bacteria; p__Bacteroidota; c__Bacteroidia; o__Bacteroidales; f__Muribaculaceae; g__Muribaculaceae	328
5df1fc699ab291a1a9d988f4e038e145;d__Bacteria; p__Spirochaetota; c__Spirochaetia; o__Spirochaetales; f__Spirochaetaceae; g__Treponema; s__uncultured_bacterium	326	e6cb81798249fdfbc1090833af99b0a6;d__Bacteria; p__Firmicutes; c__Bacilli; o__Lactobacillales; f__Lactobacillaceae; g__Lactobacillus; s__Lactobacillus_intestinalis	468	27c7487400a0c86b6604ca04878b43a9;d__Bacteria; p__Firmicutes; c__Clostridia; o__Oscillospirales; f__Oscillospiraceae; g__UCG-005; s__uncultured_bacterium	325
35710c8a1db7f33349f22d82baaf1f23;d__Bacteria; p__Bacteroidota; c__Bacteroidia; o__Bacteroidales; f__Prevotellaceae; g__Prevotellaceae_UCG-001	317	0451d65981d8a7622acbf901e6276a1d;d__Bacteria; p__Bacteroidota; c__Bacteroidia; o__Bacteroidales; f__Prevotellaceae; g__Prevotellaceae_UCG-003; s__uncultured_bacterium	466	b060c7a2808f2121f56d76461256e94d;d__Bacteria; p__Firmicutes; c__Clostridia; o__Oscillospirales; f__Oscillospiraceae; g__NK4A214_group	317
6a7ecc703031a14e32ccc247df6756e2;d__Bacteria; p__Firmicutes; c__Clostridia; o__Oscillospirales; f__Ruminococcaceae	317	a375edf458e0423784df15c18c9bca5e;d__Bacteria; p__Firmicutes; c__Bacilli; o__Lactobacillales; f__Lactobacillaceae; g__Lactobacillus	463	4dc7f33f490cd80cc9e20d6e66e3278e;d__Bacteria; p__Bacteroidota; c__Bacteroidia; o__Bacteroidales; f__Prevotellaceae; g__Prevotella; s__uncultured_bacterium	317
8c3051d898676078658f514bde60a867;d__Bacteria; p__Bacteroidota; c__Bacteroidia; o__Bacteroidales; f__Rikenellaceae; g__Rikenellaceae_RC9_gut_group; s__uncultured_bacterium	314	ea580dc4806d3d667d981a4ea16dfd9a;d__Bacteria; p__Bacteroidota; c__Bacteroidia; o__Bacteroidales; f__Bacteroidaceae; g__Bacteroides	463	d1e227b62acd5af83b1c23251084bda4;d__Bacteria; p__Bacteroidota; c__Bacteroidia; o__Bacteroidales; f__Prevotellaceae; g__Alloprevotella; s__uncultured_bacterium	314
547ffebc3033e318f478e7bfa0f6debf;d__Bacteria; p__Bacteroidota; c__Bacteroidia; o__Bacteroidales; f__Tannerellaceae; g__Parabacteroides; s__uncultured_bacterium	308	66f2948fd70a13a0490c3db62e97fcfe;d__Bacteria; p__Bacteroidota; c__Bacteroidia; o__Bacteroidales; f__Prevotellaceae; g__Prevotellaceae_UCG-003; s__uncultured_bacterium	462	1be8490ea6d28cb2ff07fdea9ae8b126;d__Bacteria; p__Firmicutes; c__Negativicutes; o__Veillonellales-Selenomonadales	313
7c192457735444044a2b211e531bca78;d__Bacteria; p__Bacteroidota; c__Bacteroidia; o__Bacteroidales; f__Bacteroidales_RF16_group; g__Bacteroidales_RF16_group	307	40acbd0c2bb07b56e674b17a0e2016ab;d__Bacteria; p__Bacteroidota; c__Bacteroidia; o__Bacteroidales; f__Prevotellaceae	448	65927a2afc7851f40e500a1b5caac849;d__Bacteria; p__Firmicutes; c__Clostridia; o__Monoglobales; f__Monoglobaceae; g__Monoglobus	307
f07e4e8c827b09d6035a80544de33f16;d__Bacteria; p__Firmicutes; c__Negativicutes; o__Veillonellales-Selenomonadales; f__Selenomonadaceae; g__Anaerovibrio; s__Anaerovibrio_sp.	297	c2607b0c267688f515a1b75e2099f31a;d__Bacteria; p__Firmicutes; c__Clostridia; o__Oscillospirales; f__Oscillospiraceae; g__UCG-005; s__uncultured_bacterium	448	621834bbabc5a75ca08e7a37f5bef363;d__Bacteria; p__Bacteroidota; c__Bacteroidia; o__Bacteroidales; f__Tannerellaceae; g__Parabacteroides	306
fcc40f14b43df32830f27ca26b7ce336;d__Bacteria; p__Firmicutes; c__Clostridia; o__Christensenellales; f__Christensenellaceae; g__Christensenellaceae_R-7_group	292	f23c6009779c3bae985716c3c08977a4;d__Bacteria; p__Bacteroidota; c__Bacteroidia; o__Bacteroidales; f__Prevotellaceae	446	f71d66bbc1c5475ecd59e6f62e76507e;d__Bacteria; p__Bacteroidota; c__Bacteroidia; o__Bacteroidales; f__Muribaculaceae; g__Muribaculaceae; s__uncultured_bacterium	293
d5db0135f7a1dfabcc3f63271fb04e64;d__Bacteria; p__Bacteroidota; c__Bacteroidia; o__Bacteroidales; f__Prevotellaceae	290	6a47eca16fa2bd312bb2dc815ab6e7b2;d__Bacteria; p__Bacteroidota; c__Bacteroidia; o__Bacteroidales; f__Rikenellaceae; g__Rikenellaceae_RC9_gut_group	421	03e43159bbdd4495c2dd2a3ca231592b;d__Bacteria; p__Bacteroidota; c__Bacteroidia; o__Bacteroidales; f__Prevotellaceae; g__Prevotellaceae_UCG-001	292
facae09453c5e0194f6fdc02d89472a9;d__Bacteria; p__Proteobacteria; c__Gammaproteobacteria; o__Pseudomonadales; f__Moraxellaceae; g__Acinetobacter	280	3e5cee652ebf4776380a791759539671;d__Bacteria; p__Firmicutes; c__Clostridia; o__Oscillospirales; f__Oscillospiraceae	407	ad41f0949feaaf1b98f56857e5432ebc;d__Bacteria; p__Bacteroidota; c__Bacteroidia; o__Bacteroidales; f__Rikenellaceae; g__Rikenellaceae_RC9_gut_group	291
65eef3c348889d37bb8bf889f11ece96;d__Bacteria; p__Spirochaetota; c__Spirochaetia; o__Spirochaetales; f__Spirochaetaceae; g__Treponema; s__Treponema_berlinense	274	b635ae8b6e1d7b34cef5078dbea17ecf;d__Bacteria; p__Proteobacteria; c__Alphaproteobacteria; o__Paracaedibacterales; f__Paracaedibacteraceae; g__uncultured; s__uncultured_Alphaproteobacteria	401	d8bc22be45bacbcfc907a790ccb96c3d;d__Bacteria; p__Bacteroidota; c__Bacteroidia; o__Bacteroidales; f__Muribaculaceae; g__Muribaculaceae; s__uncultured_bacterium	275
0462a3697a6fc0427750faaf655ce148;d__Bacteria; p__Firmicutes; c__Clostridia; o__Oscillospirales; f__Ruminococcaceae; g__[Eubacterium]_siraeum_group; s__uncultured_bacterium	268	e8797e0d3218136fde30f53c442ea6ad;d__Bacteria; p__Bacteroidota; c__Bacteroidia; o__Bacteroidales; f__Muribaculaceae; g__Muribaculaceae; s__uncultured_bacterium	389	9fc5cd19a2aac3c0b68c553c8e2daebc;d__Bacteria; p__Bacteroidota; c__Bacteroidia; o__Bacteroidales; f__Rikenellaceae; g__Rikenellaceae_RC9_gut_group	261
c057d57b67ea10038b84e1fed05e988b;d__Bacteria; p__Bacteroidota; c__Bacteroidia; o__Bacteroidales; f__Rikenellaceae	258	464e9307130036594dc91117a8e9700f;d__Bacteria; p__Bacteroidota; c__Bacteroidia; o__Bacteroidales; f__Prevotellaceae; g__Prevotellaceae_UCG-003; s__uncultured_bacterium	380	a03a804c9bb1629b3b95cd6e429259e4;d__Bacteria; p__Firmicutes; c__Bacilli; o__RF39; f__RF39; g__RF39	260
423210787d55c79eea75ae80dfdd8ae2;d__Bacteria; p__Bacteroidota; c__Bacteroidia; o__Bacteroidales; f__p-2534-18B5_gut_group; g__p-2534-18B5_gut_group; s__uncultured_bacterium	255	322fa2b099e06eabbabc82d424018dd2;d__Bacteria; p__Verrucomicrobiota; c__Kiritimatiellae; o__WCHB1-41; f__WCHB1-41; g__WCHB1-41; s__uncultured_bacterium	375	0c3f5be45102fb711a166f0be169fbbf;d__Bacteria; p__Bacteroidota; c__Bacteroidia; o__Bacteroidales	256
d3664c2887bce22d04b95d21712a653d;d__Bacteria; p__Proteobacteria; c__Gammaproteobacteria; o__Aeromonadales; f__Aeromonadaceae; g__Aeromonas	254	9180b030eb02da4c105b199c7dbab842;d__Bacteria; p__Bacteroidota; c__Bacteroidia; o__Bacteroidales; f__Rikenellaceae; g__Rikenellaceae_RC9_gut_group; s__wallaby_gut	374	dd183a648b09443b053a80b580dfa0bb;d__Bacteria; p__Bacteroidota; c__Bacteroidia; o__Bacteroidales	256
d30ed3c81ac0f06e79f9f2e5f651d18f;d__Bacteria; p__Bacteroidota; c__Bacteroidia; o__Bacteroidales	253	17afbe954a3468585f15d0c92cee66ae;d__Bacteria; p__Bacteroidota; c__Bacteroidia; o__Bacteroidales; f__Prevotellaceae	372	76894a80dc000fa6023be571dca18f44;d__Bacteria; p__Bacteroidota; c__Bacteroidia; o__Bacteroidales; f__Bacteroidaceae; g__Bacteroides	243
0b2f92289b932eb3328bc90756563003;d__Bacteria; p__Bacteroidota; c__Bacteroidia	252	f80fb5c1ad4e6338d6f4c299c4d7e78a;d__Bacteria; p__Bacteroidota; c__Bacteroidia; o__Bacteroidales; f__Prevotellaceae; g__Prevotellaceae_UCG-003	372	74348d65a7f4fa36c0889d89bebfc1e5;d__Bacteria; p__Bacteroidota; c__Bacteroidia; o__Bacteroidales; f__Muribaculaceae; g__Muribaculaceae; s__uncultured_bacterium	231
594970acb6ea3d095211b6136d2e9f99;d__Bacteria; p__Firmicutes; c__Negativicutes; o__Veillonellales-Selenomonadales; f__Selenomonadaceae; g__Anaerovibrio	249	f4cc96ac78c7fe1f5746a49133e0bd79;d__Bacteria; p__Elusimicrobiota; c__Elusimicrobia; o__Elusimicrobiales; f__Elusimicrobiaceae; g__Elusimicrobium; s__uncultured_bacterium	362	52ac60517384ea35a329ba97350c7cd0;d__Bacteria; p__Bacteroidota; c__Bacteroidia; o__Bacteroidales; f__Prevotellaceae; g__Prevotella; s__uncultured_bacterium	229
b52a2fc3efdb658d53dc5ee6b0d6f118;d__Bacteria; p__Firmicutes; c__Clostridia; o__Clostridia_vadinBB60_group; f__Clostridia_vadinBB60_group; g__Clostridia_vadinBB60_group; s__unidentified	244	40bf796488bf805788ca743b00c49773;d__Bacteria; p__Firmicutes; c__Clostridia; o__Oscillospirales; f__Ruminococcaceae; g__Ruminococcus	358	9eed90c57342b004c48efee86e030ca5;d__Bacteria; p__Desulfobacterota; c__Desulfovibrionia; o__Desulfovibrionales; f__Desulfovibrionaceae; g__uncultured; s__uncultured_bacterium	228
cc2b75930e4ad8adb390644c3f8dd5f4;d__Bacteria; p__Elusimicrobiota; c__Elusimicrobia; o__Elusimicrobiales; f__Elusimicrobiaceae; g__Elusimicrobium; s__uncultured_bacterium	239	3521dbf27bd3dd7e8e7fa4ed42062b7a;d__Bacteria; p__Firmicutes; c__Bacilli; o__Erysipelotrichales; f__Erysipelotrichaceae; g__Turicibacter; s__uncultured_bacterium	357	92deadee0cce2641433505324b3280e1;d__Bacteria; p__Firmicutes; c__Clostridia; o__Monoglobales; f__Monoglobaceae; g__Monoglobus	222
9347c8dec81b78d99e992e6178489b65;d__Bacteria; p__Bacteroidota; c__Bacteroidia; o__Bacteroidales; f__Muribaculaceae; g__Muribaculaceae; s__uncultured_bacterium	233	9bbe5fef7f8e6dec327c963edb50c2e3;d__Bacteria; p__Spirochaetota; c__Spirochaetia; o__Spirochaetales; f__Spirochaetaceae; g__Treponema	351	c2023ad3602e7ed0b954fe75a5efca55;d__Bacteria; p__Campilobacterota; c__Campylobacteria; o__Campylobacterales; f__Helicobacteraceae; g__Helicobacter	215
97b998dfa37eeb49db0622806eed123f;d__Bacteria; p__Firmicutes; c__Clostridia; o__Clostridia_UCG-014; f__Clostridia_UCG-014; g__Clostridia_UCG-014; s__uncultured_bacterium	226	17a6aa0e2fe80f0f2673efd7b728be90;d__Bacteria; p__Firmicutes; c__Clostridia; o__Lachnospirales; f__Lachnospiraceae; g__Lachnospiraceae_NK4A136_group; s__Trichinella_pseudospiralis	348	4fd0416e3bb1cfd40cd06a15d3655cd4;d__Bacteria; p__Proteobacteria; c__Alphaproteobacteria; o__Paracaedibacterales; f__Paracaedibacteraceae; g__uncultured; s__uncultured_Alphaproteobacteria	211
f85affd66ea34527f3c5d3ef2a9cd8bf;d__Bacteria; p__Firmicutes; c__Clostridia; o__Clostridia_vadinBB60_group; f__Clostridia_vadinBB60_group; g__Clostridia_vadinBB60_group; s__unidentified	226	d6361446b4989b544691cd3d1c68251b;d__Bacteria; p__Bacteroidota; c__Bacteroidia; o__Bacteroidales; f__Prevotellaceae; g__Prevotella	346	6e6edbac6af9732d582c5ceb97c79572;d__Bacteria; p__Proteobacteria; c__Gammaproteobacteria; o__Enterobacterales; f__Enterobacteriaceae	204
e8c55f665d29a9b497be0d404ef5e7ef;d__Bacteria; p__Firmicutes; c__Negativicutes; o__Veillonellales-Selenomonadales	220	7e465baba033848d92244674fe868a4c;d__Bacteria; p__Firmicutes; c__Clostridia; o__Oscillospirales; f__Oscillospiraceae; g__NK4A214_group; s__uncultured_bacterium	341	88e326de5cec5c8db29f6ce705322797;d__Bacteria; p__Bacteroidota; c__Bacteroidia; o__Bacteroidales; f__Bacteroidaceae; g__Bacteroides	204
381c5a7f6a2f16e62b3796f1bdd8a325;d__Bacteria; p__Firmicutes; c__Clostridia; o__Clostridia_UCG-014; f__Clostridia_UCG-014; g__Clostridia_UCG-014	214	a0bce19eb6ff822f28c1b6ee28ff3512;d__Bacteria; p__Bacteroidota; c__Bacteroidia; o__Bacteroidales; f__Rikenellaceae; g__Rikenellaceae_RC9_gut_group	335	b3d1739a2a000c637e7602d59cdb328b;d__Bacteria; p__Bacteroidota; c__Bacteroidia; o__Bacteroidales; f__Prevotellaceae	204
aa98c5d2053c59220567cc0053d96953;d__Bacteria; p__Cyanobacteria; c__Vampirivibrionia; o__Gastranaerophilales; f__Gastranaerophilales; g__Gastranaerophilales	213	b26d716db066c11b89bc2ca981b7fa55;d__Bacteria; p__Firmicutes; c__Clostridia; o__Lachnospirales; f__Lachnospiraceae; g__Lachnospiraceae_NK4A136_group; s__Trichinella_pseudospiralis	321	96bd8f685225c97873ddf88068a11982;d__Bacteria; p__Firmicutes; c__Clostridia; o__Lachnospirales; f__Lachnospiraceae; g__Lachnospiraceae_NK4A136_group	201
5801fa2264fb36e35c108f727d7e74fe;d__Bacteria; p__Bacteroidota; c__Bacteroidia; o__Bacteroidales; f__Rikenellaceae; g__dgA-11_gut_group; s__uncultured_bacterium	202	21479315d6fed1d1af10cf6b1f29da2d;d__Bacteria; p__Patescibacteria; c__Saccharimonadia; o__Saccharimonadales; f__Saccharimonadaceae; g__Candidatus_Saccharimonas; s__uncultured_bacterium	321	c4e542e34bf2a198a74f61f90929788a;d__Bacteria; p__Firmicutes; c__Clostridia; o__Peptostreptococcales-Tissierellales; f__Peptostreptococcaceae; g__Romboutsia	197
48d04a37e97f52bd50522ebfaf9c5212;d__Bacteria; p__Spirochaetota; c__Spirochaetia; o__Spirochaetales; f__Spirochaetaceae; g__Treponema; s__uncultured_bacterium	200	e1701a2fddab3a27adcf0c68d018c904;d__Bacteria; p__Firmicutes; c__Bacilli; o__Lactobacillales; f__Lactobacillaceae; g__Lactobacillus	321	167654efd33cda7c6dae66c698d1affb;d__Bacteria; p__Bacteroidota; c__Bacteroidia; o__Bacteroidales; f__Rikenellaceae; g__dgA-11_gut_group; s__uncultured_bacterium	196
e000601663307b7fcf6d83ee5b617761;d__Bacteria; p__Bacteroidota; c__Bacteroidia; o__Bacteroidales; f__Rikenellaceae; g__Rikenellaceae_RC9_gut_group; s__uncultured_bacterium	199	2cf4a3ee287fb6ddbe80c4efb3e29877;d__Bacteria; p__Firmicutes; c__Clostridia; o__Clostridia_UCG-014; f__Clostridia_UCG-014; g__Clostridia_UCG-014	315	e60e6d34c2f6532fcbab2d0f06071e0d;d__Bacteria; p__Bacteroidota; c__Bacteroidia; o__Bacteroidales; f__Muribaculaceae; g__Muribaculaceae; s__uncultured_bacterium	196
caf4bddd1b0a015dcc465f53eb1529ac;d__Bacteria; p__Cyanobacteria; c__Vampirivibrionia; o__Gastranaerophilales; f__Gastranaerophilales; g__Gastranaerophilales; s__uncultured_bacterium	196	9ac2ac8e5352cf22d1d04fb025ab7346;d__Bacteria; p__Firmicutes; c__Clostridia; o__Clostridia_UCG-014; f__Clostridia_UCG-014; g__Clostridia_UCG-014	312	55eb3a585ecb131e1b1a5704693a46e0;d__Bacteria; p__Proteobacteria; c__Gammaproteobacteria; o__Enterobacterales; f__Enterobacteriaceae; g__Escherichia-Shigella	191
761293c68973b50895d5194f150543d0;d__Bacteria; p__Proteobacteria; c__Gammaproteobacteria; o__Burkholderiales; f__Sutterellaceae; g__Parasutterella; s__gut_metagenome	189	8766fab379c4faf7ca4360e829ee7320;d__Bacteria; p__Firmicutes; c__Negativicutes; o__Veillonellales-Selenomonadales; f__Selenomonadaceae	299	e80100bfdf6bb2577d16d10764aa3f54;d__Bacteria; p__Bacteroidota; c__Bacteroidia; o__Bacteroidales; f__Tannerellaceae; g__Parabacteroides	187
be85f9f0417dd8b6c8c962fab9a8f39d;d__Bacteria; p__Bacteroidota; c__Bacteroidia; o__Bacteroidales; f__Bacteroidaceae; g__Bacteroides	187	25814f5ec774c78bdc8d18e731405827;d__Bacteria; p__Bacteroidota; c__Bacteroidia; o__Bacteroidales; f__Prevotellaceae; g__Alloprevotella; s__uncultured_bacterium	298	9b7bb182355354c1480b5befd44dab53;d__Bacteria; p__Bacteroidota; c__Bacteroidia; o__Bacteroidales; f__Muribaculaceae; g__Muribaculaceae; s__uncultured_bacterium	182
49a3479db428c5f5a1f0c9aa42c712f2;d__Bacteria; p__Bacteroidota; c__Bacteroidia; o__Bacteroidales; f__p-2534-18B5_gut_group; g__p-2534-18B5_gut_group; s__uncultured_Rikenellaceae	184	880d55dc2be615528f393003d57a0a9f;d__Bacteria; p__Firmicutes; c__Clostridia; o__Oscillospirales; f__Ruminococcaceae	298	c4abb4e829a3d202145d044ff3add418;d__Bacteria; p__Firmicutes; c__Clostridia; o__Oscillospirales; f__Oscillospiraceae	180
8639206a9636e7dc22c0b3b787a1e264;d__Bacteria; p__Firmicutes; c__Clostridia; o__Oscillospirales; f__Ruminococcaceae; g__Ruminococcus	184	0b9fe0f69e00da5b99fb1205e84cddca;d__Bacteria; p__Bacteroidota; c__Bacteroidia; o__Bacteroidales; f__Muribaculaceae; g__Muribaculaceae	290	724294149a2a70fea8dc92e687a3ce74;d__Bacteria; p__Spirochaetota; c__Spirochaetia; o__Spirochaetales; f__Spirochaetaceae; g__Treponema; s__uncultured_bacterium	180
9368d5c3fc361d304567715905c86a89;d__Bacteria; p__Desulfobacterota; c__Desulfovibrionia; o__Desulfovibrionales; f__Desulfovibrionaceae; g__uncultured; s__uncultured_bacterium	179	dd7313ca973ad02b02a63576dcbd2598;d__Bacteria; p__Bacteroidota; c__Bacteroidia; o__Bacteroidales; f__Muribaculaceae; g__Muribaculaceae; s__uncultured_bacterium	280	ea9a8d6beec222dcb2f88222e6428f0e;d__Bacteria; p__Bacteroidota; c__Bacteroidia; o__Bacteroidales; f__p-2534-18B5_gut_group; g__p-2534-18B5_gut_group; s__uncultured_Rikenellaceae	179
e22437dc07ca19bda378a507a984d528;d__Bacteria; p__Bacteroidota; c__Bacteroidia; o__Bacteroidales; f__Rikenellaceae; g__Rikenellaceae_RC9_gut_group	176	d7279fe9a8c2de4ef1b5eb0bc69e313e;d__Bacteria; p__Bacteroidota; c__Bacteroidia; o__Bacteroidales; f__Prevotellaceae; g__Prevotellaceae_UCG-003	279	a1c24c9fb04cee728f494556f1e45e19;d__Bacteria; p__Planctomycetota; c__Planctomycetes; o__Pirellulales; f__Pirellulaceae; g__p-1088-a5_gut_group; s__uncultured_bacterium	177
de9fa671e602b2113379749699bf33d2;d__Bacteria; p__Bacteroidota; c__Bacteroidia; o__Bacteroidales; f__Prevotellaceae; g__Prevotellaceae_UCG-003; s__uncultured_bacterium	170	cfed5386269a3fec2983fb5882bc092c;d__Bacteria; p__Proteobacteria; c__Alphaproteobacteria; o__Rhodospirillales; f__uncultured; g__uncultured; s__gut_metagenome	272	8d52cd37fedffd0cdc92a9e6beb85ea0;d__Bacteria; p__Proteobacteria; c__Alphaproteobacteria; o__Rhodospirillales; f__uncultured; g__uncultured; s__uncultured_bacterium	177
cc89f09a57083bb78dbb5cd73cfde0b0;d__Bacteria; p__Proteobacteria; c__Gammaproteobacteria; o__Pseudomonadales; f__Pseudomonadaceae; g__Pseudomonas	169	c6a3ea8f76b876a57103753920346d38;d__Bacteria; p__Bacteroidota; c__Bacteroidia; o__Bacteroidales; f__Muribaculaceae; g__Muribaculaceae; s__uncultured_bacterium	268	f5fddfd3431cd6e0887572a3e520d22c;d__Bacteria; p__Bacteroidota; c__Bacteroidia; o__Bacteroidales; f__Muribaculaceae; g__Muribaculaceae; s__uncultured_bacterium	170
4e1e95be61161d606d731f574deb5e66;d__Bacteria; p__Bacteroidota; c__Bacteroidia; o__Bacteroidales; f__Rikenellaceae; g__Rikenellaceae_RC9_gut_group; s__uncultured_bacterium	168	40cc4606f99a83a69741d4bdd30bf2c3;d__Bacteria; p__Desulfobacterota; c__Desulfovibrionia; o__Desulfovibrionales; f__Desulfovibrionaceae; g__uncultured; s__uncultured_bacterium	267	63ab812334ec2e5bbe6f8f8e5074a023;d__Bacteria; p__Proteobacteria; c__Gammaproteobacteria; o__Burkholderiales; f__Comamonadaceae; g__Curvibacter; s__Curvibacter_gracilis	169
0840a7e504dd55020c4223ca63482955;d__Bacteria; p__Bacteroidota; c__Bacteroidia; o__Bacteroidales; f__Rikenellaceae; g__Rikenellaceae_RC9_gut_group; s__uncultured_beta	167	005c5938b94f38a2b4af31925adb74b3;d__Bacteria; p__Bacteroidota; c__Bacteroidia; o__Bacteroidales; f__Muribaculaceae; g__Muribaculaceae; s__uncultured_bacterium	264	7a580d6fcb12be17dabe134c80ad9c93;d__Bacteria; p__Desulfobacterota; c__Desulfovibrionia; o__Desulfovibrionales; f__Desulfovibrionaceae; g__uncultured; s__uncultured_bacterium	164
77e61cb2150a9fa63110e38c78563a92;d__Bacteria; p__Firmicutes; c__Clostridia; o__Oscillospirales; f__Ruminococcaceae	165	a9605fc42b29a64af09a41607aaa1261;d__Bacteria; p__Bacteroidota; c__Bacteroidia; o__Bacteroidales; f__Prevotellaceae	263	779bc0b5db39ae549a36640d7eb55939;d__Bacteria; p__Bacteroidota; c__Bacteroidia; o__Bacteroidales; f__Rikenellaceae; g__Rikenellaceae_RC9_gut_group	164
331d0c5af26d5fc165aa349974482e1f;d__Bacteria; p__Bacteroidota; c__Bacteroidia; o__Flavobacteriales; f__Weeksellaceae; g__Chryseobacterium	165	d00942e2b81e9756dd381f8dde46ef37;d__Bacteria; p__Bacteroidota; c__Bacteroidia; o__Bacteroidales; f__Muribaculaceae; g__Muribaculaceae; s__uncultured_bacterium	254	99ebd1eeeec952b4da4bccece8c67c24;d__Bacteria; p__Bacteroidota; c__Bacteroidia; o__Bacteroidales; f__p-2534-18B5_gut_group; g__p-2534-18B5_gut_group; s__uncultured_Rikenellaceae	155
ffd419c459ebbf40c82b7a0634550b1b;d__Bacteria; p__Bacteroidota; c__Bacteroidia; o__Flavobacteriales; f__Flavobacteriaceae; g__Flavobacterium	164	9fe32e9907eb148fd743431be966e8e6;d__Bacteria; p__Bacteroidota; c__Bacteroidia; o__Bacteroidales	254	24853ecf7feb572b1a39c98bfc3c1683;d__Bacteria; p__Firmicutes; c__Clostridia; o__Oscillospirales; f__Ruminococcaceae; g__Pygmaiobacter; s__uncultured_bacterium	154
2f359ac56d4eb6d6a5141b5a369f26da;d__Bacteria; p__Bacteroidota; c__Bacteroidia; o__Bacteroidales; f__Rikenellaceae; g__Rikenellaceae_RC9_gut_group; s__wallaby_gut	161	899dc337acbcc5500551c24b6759e6c0;d__Bacteria; p__Bacteroidota; c__Bacteroidia; o__Bacteroidales; f__Prevotellaceae; g__Alloprevotella; s__uncultured_bacterium	245	5be6df87b4bb7e417cf361cf8d8a280b;d__Bacteria; p__Bacteroidota; c__Bacteroidia; o__Bacteroidales; f__Muribaculaceae; g__Muribaculaceae; s__uncultured_bacterium	154
ae5dc9ff0f58814d834331aeb6869aab;d__Bacteria; p__Firmicutes; c__Clostridia; o__Oscillospirales; f__Oscillospiraceae; g__UCG-005	159	fe98d6bba74b11999762e50193c8b9b6;d__Bacteria; p__Bacteroidota; c__Bacteroidia; o__Bacteroidales; f__Rikenellaceae; g__Rikenellaceae_RC9_gut_group; s__uncultured_bacterium	244	4da255927959a681a7ead609f9656a1a;d__Bacteria; p__Bacteroidota; c__Bacteroidia; o__Bacteroidales; f__Muribaculaceae; g__Muribaculaceae; s__uncultured_bacterium	150
412bfd8dc0542923c55697816263be35;d__Bacteria; p__Bacteroidota; c__Bacteroidia; o__Bacteroidales	157	09a37afa3618bcbfa9e546ce8cff10a2;d__Bacteria; p__Proteobacteria; c__Alphaproteobacteria; o__Rickettsiales; f__uncultured; g__uncultured; s__uncultured_Alphaproteobacteria	238	df7a171091cf479d67ebd5783426be6b;d__Bacteria; p__Firmicutes; c__Bacilli; o__Erysipelotrichales; f__Erysipelotrichaceae; g__Turicibacter; s__uncultured_bacterium	149
0f86fe954925f3e72655e72095bec3e3;d__Bacteria; p__Proteobacteria; c__Gammaproteobacteria; o__Pseudomonadales; f__Pseudomonadaceae; g__Pseudomonas	154	2a3d77a1dc60f57dd9c7befa6fcd586c;d__Bacteria; p__Firmicutes; c__Clostridia; o__Oscillospirales; f__Ruminococcaceae; g__Ruminococcus	231	a82d2f8140f6a6c9f4ee1c57cbd74eba;d__Bacteria; p__Bacteroidota; c__Bacteroidia; o__Bacteroidales; f__Muribaculaceae; g__Muribaculaceae; s__uncultured_bacterium	149
cce69c949f48a8a4854e02f5251cc55f;d__Bacteria; p__Bacteroidota; c__Bacteroidia; o__Bacteroidales; f__Prevotellaceae; g__Prevotellaceae_UCG-003; s__uncultured_bacterium	154	f9bf040b5ab91a41f261fed636ab9989;d__Bacteria; p__Firmicutes; c__Clostridia; o__Clostridia_UCG-014; f__Clostridia_UCG-014; g__Clostridia_UCG-014	224	a9fc91b28b66bba9cc71455239ab5a9e;d__Bacteria; p__Cyanobacteria; c__Vampirivibrionia; o__Gastranaerophilales; f__Gastranaerophilales; g__Gastranaerophilales; s__uncultured_bacterium	141
26d0666d2fcff99b86035687ad20e7c2;d__Bacteria; p__Spirochaetota; c__Spirochaetia; o__Spirochaetales; f__Spirochaetaceae; g__Treponema; s__uncultured_bacterium	150	2dbd5ae866c5b91135352b5b1635a6be;d__Bacteria; p__Spirochaetota; c__Spirochaetia; o__Spirochaetales; f__Spirochaetaceae; g__Treponema; s__uncultured_bacterium	222	59ac1b34b6c417e5898e1f44da489651;d__Bacteria; p__Actinobacteriota; c__Coriobacteriia; o__Coriobacteriales; f__uncultured; g__uncultured; s__uncultured_bacterium	140
c38f1d0cb02b13f98dc53768e71b1093;d__Bacteria; p__Firmicutes; c__Clostridia; o__Oscillospirales; f__Ruminococcaceae; g__[Eubacterium]_siraeum_group; s__uncultured_bacterium	150	44062208f2d34c18d2ed1a0aa67ac51c;d__Bacteria; p__Firmicutes; c__Clostridia; o__Monoglobales; f__Monoglobaceae; g__Monoglobus	219	4fd005f8a19e82adc7f1008e84d9714c;d__Bacteria; p__Firmicutes; c__Clostridia; o__Oscillospirales; f__Ruminococcaceae	137
de4a27247df459f989351e0cffe51338;d__Bacteria; p__Bacteroidota; c__Bacteroidia; o__Bacteroidales; f__Bacteroidaceae; g__Bacteroides	150	6f163660b43bd2a4ef445c27a4b7d0f4;d__Bacteria; p__Bacteroidota; c__Bacteroidia; o__Bacteroidales; f__Muribaculaceae; g__Muribaculaceae	211	15653c9058c053aca028558be5da6cbc;d__Bacteria; p__Proteobacteria; c__Gammaproteobacteria; o__Pseudomonadales; f__Pseudomonadaceae; g__Pseudomonas	137
a7ec196585f1d9143021ec21d5f6da8d;d__Bacteria; p__Proteobacteria; c__Gammaproteobacteria; o__Burkholderiales; f__Sutterellaceae; g__Parasutterella; s__gut_metagenome	146	1b1f484b0c04833bc912bfc4d10f60bd;d__Bacteria; p__Firmicutes; c__Clostridia; o__Clostridia_UCG-014; f__Clostridia_UCG-014; g__Clostridia_UCG-014	198	41dae4636451ff2779da82c45ea4d4ca;d__Archaea; p__Euryarchaeota; c__Methanobacteria; o__Methanobacteriales; f__Methanobacteriaceae; g__Methanobrevibacter	135
15738d1c8f1cd110a49ff60140c39d00;d__Bacteria; p__Bacteroidota; c__Bacteroidia; o__Bacteroidales	144	db393e13d4b6aeb2ea8586fb13891246;d__Bacteria; p__Firmicutes; c__Bacilli; o__Lactobacillales; f__Lactobacillaceae; g__Lactobacillus	193	f1b093d849ca6c9ace5b0626e4a66989;d__Bacteria; p__Proteobacteria; c__Gammaproteobacteria; o__Pseudomonadales; f__Pseudomonadaceae; g__Pseudomonas	127
f2e74684112b3ae80785bc3b06a28584;d__Bacteria; p__Bacteroidota; c__Bacteroidia; o__Bacteroidales; f__Paludibacteraceae; g__uncultured; s__uncultured_bacterium	142	e8ef4bf8807a4204c8c7ada4073daeea;d__Bacteria; p__Verrucomicrobiota; c__Kiritimatiellae; o__WCHB1-41; f__WCHB1-41; g__WCHB1-41	191	aa2125a1de69008b258e0520c0dd63ba;d__Bacteria; p__Firmicutes; c__Bacilli; o__Lactobacillales; f__Lactobacillaceae; g__Lactobacillus	123
7b7c3dc9431bf8a9d75b053a0809e47f;d__Bacteria; p__Bacteroidota; c__Bacteroidia; o__Bacteroidales; f__Bacteroidaceae; g__Bacteroides	141	d53c2400138e0fbe8e16e6e3d7703991;d__Bacteria; p__Firmicutes; c__Clostridia; o__Oscillospirales; f__Ruminococcaceae; g__Ruminococcus	191	c5ac823712e325532ed71cb8e4231b87;d__Bacteria; p__Bacteroidota; c__Bacteroidia; o__Bacteroidales; f__p-2534-18B5_gut_group; g__p-2534-18B5_gut_group; s__uncultured_Rikenellaceae	119
b079f97eb64db88882dd4ccf554ec8ca;d__Bacteria; p__Proteobacteria; c__Gammaproteobacteria; o__Burkholderiales; f__Sutterellaceae; g__Parasutterella; s__gut_metagenome	140	debc137687758a514676b51ab1f96f6d;d__Bacteria; p__Bacteroidota; c__Bacteroidia; o__Bacteroidales; f__Muribaculaceae; g__Muribaculaceae	180	e3440f499f10913b2d42780504bb9e7e;d__Bacteria; p__Firmicutes; c__Clostridia; o__Christensenellales; f__Christensenellaceae; g__Christensenellaceae_R-7_group	118
07a5c7b4b81a31a91fa19a6d3e003925;d__Bacteria; p__Firmicutes; c__Clostridia; o__Clostridiales; f__Clostridiaceae; g__Candidatus_Arthromitus	139	90159af3556395fed8510732cbd62759;d__Bacteria; p__Firmicutes; c__Negativicutes; o__Acidaminococcales; f__Acidaminococcaceae; g__Phascolarctobacterium	179	51a7d10a48b4dfe26af398c5c1b2fe19;d__Bacteria; p__Bacteroidota; c__Bacteroidia; o__Bacteroidales; f__Prevotellaceae; g__Prevotellaceae_Ga6A1_group; s__uncultured_bacterium	110
0e56d7e09b511e5d31bc16583df45c8f;d__Bacteria; p__Patescibacteria; c__Saccharimonadia; o__Saccharimonadales; f__Saccharimonadaceae; g__Candidatus_Saccharimonas; s__uncultured_bacterium	138	2f5f5b8e8ca0044838d97725445a8629;d__Bacteria; p__Firmicutes; c__Clostridia; o__Oscillospirales; f__Ruminococcaceae; g__Ruminococcus	174	376d0d6de6f19aa83db0e840401496f1;d__Bacteria; p__Firmicutes; c__Clostridia; o__Monoglobales; f__Monoglobaceae; g__Monoglobus; s__uncultured_bacterium	109
01f942849d9f88e4d92dc10546660ede;d__Bacteria; p__Proteobacteria; c__Gammaproteobacteria; o__Aeromonadales; f__Succinivibrionaceae; g__Succinivibrio; s__metagenome	138	b73725661e4997fcdbdc3d986314e33f;d__Bacteria; p__Proteobacteria; c__Gammaproteobacteria; o__Pseudomonadales; f__Moraxellaceae; g__Acinetobacter	173	02c70149e410d83883586f3d20420fd6;d__Bacteria; p__Fibrobacterota; c__Fibrobacteria; o__Fibrobacterales; f__Fibrobacteraceae; g__Fibrobacter; s__Fibrobacter_intestinalis	107
6f3fddd7afd1413fefd4d7a767873d24;d__Bacteria; p__Verrucomicrobiota; c__Kiritimatiellae; o__WCHB1-41; f__WCHB1-41; g__WCHB1-41; s__uncultured_bacterium	138	43781c94e90ab230ef262ccb455358f6;d__Bacteria; p__Desulfobacterota; c__Desulfovibrionia; o__Desulfovibrionales; f__Desulfovibrionaceae; g__uncultured; s__uncultured_bacterium	173	c01467864a7f236b623739d20cf403f3;d__Bacteria; p__Bacteroidota; c__Bacteroidia; o__Bacteroidales; f__Muribaculaceae; g__Muribaculaceae; s__uncultured_bacterium	105
f6391b155e401ae3eeb82044e9b32f63;d__Bacteria; p__Verrucomicrobiota; c__Kiritimatiellae; o__WCHB1-41; f__WCHB1-41; g__WCHB1-41; s__uncultured_bacterium	134	18c8c2f1830f06666cf34ea85c1d4883;d__Bacteria; p__Proteobacteria; c__Gammaproteobacteria; o__Burkholderiales; f__Sutterellaceae; g__Parasutterella	172	20d89335317b6e17fe3810069773511f;d__Bacteria; p__Bacteroidota; c__Bacteroidia; o__Bacteroidales; f__Muribaculaceae; g__Muribaculaceae; s__uncultured_bacterium	98
60a7aaa9d1e93c3991759a12b054ca89;d__Bacteria; p__Cyanobacteria; c__Vampirivibrionia; o__Gastranaerophilales; f__Gastranaerophilales; g__Gastranaerophilales; s__uncultured_bacterium	131	166f35bd927de631857d97d4efaadfc8;d__Bacteria; p__Firmicutes; c__Clostridia; o__Monoglobales; f__Monoglobaceae; g__Monoglobus	166	681134e7b5f4d71c21fee647a3056912;d__Bacteria; p__Bacteroidota; c__Bacteroidia; o__Bacteroidales	96
f7778b21a04831a5f859fb38103371aa;d__Bacteria; p__Firmicutes; c__Clostridia; o__Clostridia_vadinBB60_group; f__Clostridia_vadinBB60_group; g__Clostridia_vadinBB60_group; s__uncultured_bacterium	130	f0c844e9c2224fd41048b9241929fac0;d__Bacteria; p__Campilobacterota; c__Campylobacteria; o__Campylobacterales; f__Helicobacteraceae; g__Helicobacter	166	b2073102563140d60083eb9e5e2cc0a9;d__Bacteria; p__Firmicutes; c__Bacilli; o__Erysipelotrichales; f__Erysipelotrichaceae; g__Dubosiella	95
a8039b2159a33e14aa042baf7756855d;d__Bacteria; p__Firmicutes; c__Bacilli; o__Lactobacillales; f__Lactobacillaceae; g__Lactobacillus	129	506dbeb6d608fc545e8f26576e6c1fd6;d__Bacteria; p__Firmicutes; c__Negativicutes; o__Veillonellales-Selenomonadales; f__Selenomonadaceae	165	cbacfc193b2a9750f82a6d2dc573c38f;d__Bacteria; p__Actinobacteriota; c__Actinobacteria; o__Bifidobacteriales; f__Bifidobacteriaceae; g__Bifidobacterium	88
d3c5e0063f6b0305eab916f5c7815b9d;d__Bacteria; p__Bacteroidota; c__Bacteroidia; o__Bacteroidales	128	e22542c3aada0dfcd593c03bff42cf4f;d__Bacteria; p__Firmicutes; c__Clostridia	158	7d0fb131f9334df59dd3ae53248d1778;d__Bacteria; p__Bacteroidota; c__Bacteroidia; o__Bacteroidales	87
77ca27e0246e9ebef9bfb155af745930;d__Bacteria; p__Bacteroidota; c__Bacteroidia; o__Bacteroidales	127	de11b3183ce08532ec81984372ff729e;d__Bacteria; p__Firmicutes; c__Bacilli; o__Lactobacillales; f__Lactobacillaceae; g__Lactobacillus	155	b33c304678d48bab81c25576de697aff;d__Bacteria; p__Bacteroidota; c__Bacteroidia; o__Bacteroidales; f__Muribaculaceae; g__Muribaculaceae; s__uncultured_bacterium	86
d6c247ddfdec4274facd683f1218f69b;d__Bacteria; p__Firmicutes; c__Clostridia; o__Clostridia_vadinBB60_group; f__Clostridia_vadinBB60_group; g__Clostridia_vadinBB60_group; s__uncultured_bacterium	123	e5fcd23a0b90967f463b51b62e219392;d__Bacteria; p__Firmicutes; c__Clostridia; o__Lachnospirales; f__Lachnospiraceae	155	4c2ecb7c64a9c394411050faae1e2ad8;d__Bacteria; p__Firmicutes; c__Clostridia; o__Oscillospirales; f__Ruminococcaceae; g__[Eubacterium]_siraeum_group; s__uncultured_bacterium	84
c87b048e5a393cf7d91030412cc20fcc;d__Bacteria; p__Proteobacteria; c__Gammaproteobacteria; o__Aeromonadales; f__Succinivibrionaceae; g__Succinivibrio; s__metagenome	121	99ad9e72548b61c11a9137d5aed318bb;d__Bacteria; p__Bacteroidota; c__Bacteroidia; o__Bacteroidales; f__Bacteroidales_RF16_group; g__Bacteroidales_RF16_group	155	8c4772b60adb0a4701b8e54433f79cee;d__Bacteria; p__Proteobacteria; c__Alphaproteobacteria; o__Sphingomonadales; f__Sphingomonadaceae; g__Sphingomonas	84
434084fa0c3dcf2095f63fd571faeb62;d__Bacteria; p__Firmicutes; c__Negativicutes; o__Acidaminococcales; f__Acidaminococcaceae; g__Phascolarctobacterium	121	740f9802c488501b9d9d0cfce0bdc497;d__Bacteria; p__Bacteroidota; c__Bacteroidia; o__Bacteroidales; f__Muribaculaceae; g__Muribaculaceae	151	53bd29307b092f2c04eac1fc6f2e1007;d__Bacteria; p__Firmicutes; c__Bacilli; o__Erysipelotrichales; f__Erysipelotrichaceae; g__uncultured; s__uncultured_bacterium	82
0cc6a788ee6993ef02d22b7b8dc313ef;d__Bacteria; p__Firmicutes; c__Bacilli; o__RF39; f__RF39; g__RF39	119	aab43d7f435a60f0ef091169786497ce;d__Bacteria; p__Firmicutes; c__Bacilli; o__Erysipelotrichales; f__Erysipelotrichaceae; g__Turicibacter; s__uncultured_bacterium	147	304ae56616699af572519b526a9b5dfa;d__Bacteria; p__Firmicutes; c__Clostridia; o__Oscillospirales; f__Oscillospiraceae; g__uncultured	82
d93aa910778a87b4105703c32113a85d;d__Bacteria; p__Firmicutes; c__Bacilli; o__RF39; f__RF39; g__RF39	118	9b4601c34270db458dec6269a58cce71;d__Bacteria; p__Firmicutes; c__Clostridia; o__Oscillospirales; f__Ruminococcaceae; g__Ruminococcus	146	1447bd798c9a74814eabe1f8a890adb7;d__Bacteria; p__Bacteroidota; c__Bacteroidia; o__Bacteroidales; f__Prevotellaceae; g__Prevotellaceae_UCG-001	79
ed54932decacfe0cde8badbe9530bdfc;d__Bacteria; p__Firmicutes; c__Clostridia; o__Monoglobales; f__Monoglobaceae; g__Monoglobus	117	a1a103ffbd643a6bc2f00fd17444b679;d__Bacteria; p__Firmicutes; c__Clostridia; o__Oscillospirales; f__Oscillospiraceae	145	d4cf84e52f87d803fc2248eb2a63e8fa;d__Bacteria; p__Firmicutes; c__Clostridia; o__Lachnospirales; f__Lachnospiraceae	77
5f4cdb8bb4e5578f5c1b792d2695d7fe;d__Bacteria; p__Firmicutes; c__Bacilli; o__Erysipelotrichales; f__Erysipelatoclostridiaceae; g__UCG-004; s__uncultured_bacterium	116	caa107e113d51075f8fefd2cad9abc98;d__Bacteria; p__Bacteroidota; c__Bacteroidia; o__Bacteroidales; f__Rikenellaceae; g__dgA-11_gut_group; s__uncultured_bacterium	143	43733b2a3cedde4d0f90550760bc4a47;d__Bacteria; p__Proteobacteria; c__Alphaproteobacteria; o__Rhizobiales; f__Devosiaceae	71
fc00a36963b7ff5d723ca30dad03f56e;d__Bacteria; p__Spirochaetota; c__Spirochaetia; o__Spirochaetales; f__Spirochaetaceae; g__Treponema; s__gut_metagenome	115	fb4a80a6cdb2f06e36133b9e1a84ca58;d__Bacteria; p__Fibrobacterota; c__Fibrobacteria; o__Fibrobacterales; f__Fibrobacteraceae; g__Fibrobacter; s__Fibrobacter_intestinalis	141	1bd26515b2a24d7ee57cb32dd6bb6b81;d__Bacteria; p__Firmicutes; c__Clostridia; o__Clostridia_UCG-014; f__Clostridia_UCG-014; g__Clostridia_UCG-014	69
71d0b7d25f2eebd856dc6afec60cc207;d__Bacteria; p__Bacteroidota; c__Bacteroidia; o__Bacteroidales; f__Rikenellaceae; g__U29-B03	115	37edd947cdf7c35aad9a06b660d04acf;d__Bacteria; p__Proteobacteria; c__Alphaproteobacteria; o__Rickettsiales; f__uncultured; g__uncultured; s__uncultured_Alphaproteobacteria	141	194d857b89992455c16543d172d23cb8;d__Bacteria; p__Fibrobacterota; c__Fibrobacteria; o__Fibrobacterales; f__Fibrobacteraceae; g__Fibrobacter; s__Fibrobacter_intestinalis	66
c0690eec6d8a3ca45261db2dd6cb00f7;d__Bacteria; p__Bacteroidota; c__Bacteroidia; o__Bacteroidales; f__Muribaculaceae; g__Muribaculaceae; s__uncultured_bacterium	115	4fc898d6cd0359b2c243c9d56572cf48;d__Bacteria; p__Spirochaetota; c__Spirochaetia; o__Spirochaetales; f__Spirochaetaceae; g__Treponema	138	690acdacc556e201899e38222adf3125;d__Bacteria; p__Bacteroidota; c__Bacteroidia; o__Bacteroidales; f__Rikenellaceae; g__Rikenellaceae_RC9_gut_group; s__uncultured_bacterium	61
2e4ba55e13d3211be1708af9223a2762;d__Bacteria; p__Firmicutes; c__Clostridia; o__Peptostreptococcales-Tissierellales; f__Peptostreptococcales-Tissierellales; g__JTB215	113	658b440759f0a71b5ad7e12a2658e440;d__Bacteria; p__Proteobacteria; c__Alphaproteobacteria; o__Rickettsiales; f__uncultured; g__uncultured	137	c3df1d8b4453e8b8db1397535106e9eb;d__Bacteria; p__Firmicutes; c__Bacilli; o__Mycoplasmatales; f__Mycoplasmataceae; g__Mycoplasma; s__Metamycoplasma_sualvi	60
7da3a1f450a94738dd083d74d45f1200;d__Bacteria; p__Firmicutes; c__Clostridia; o__Clostridia_vadinBB60_group; f__Clostridia_vadinBB60_group; g__Clostridia_vadinBB60_group; s__unidentified	111	421266d84ed56830c453d7e7fec35788;d__Bacteria; p__Proteobacteria; c__Alphaproteobacteria; o__Paracaedibacterales; f__Paracaedibacteraceae; g__uncultured; s__uncultured_Alphaproteobacteria	137	92ef90093bbb8386d02cd920ce34e39e;d__Bacteria; p__Bacteroidota; c__Bacteroidia; o__Bacteroidales; f__Rikenellaceae; g__Alistipes	58
bff1f0d598a0ecac42aadb56ed41404d;d__Bacteria; p__Firmicutes; c__Bacilli; o__Lactobacillales; f__Lactobacillaceae; g__Lactobacillus	110	db92fc638919e0b61fdf93916c2be89a;d__Bacteria; p__Firmicutes; c__Clostridia; o__Oscillospirales; f__Oscillospiraceae; g__Papillibacter; s__uncultured_bacterium	136	87415a52f4350855d04ea7aad7a4e673;d__Bacteria; p__Firmicutes; c__Clostridia; o__Clostridia_UCG-014; f__Clostridia_UCG-014; g__Clostridia_UCG-014; s__uncultured_bacterium	57
f185b5c0cf23d55e8fe87b1d15e72a35;d__Bacteria; p__Patescibacteria; c__Saccharimonadia; o__Saccharimonadales; f__Saccharimonadaceae; g__Candidatus_Saccharimonas; s__uncultured_bacterium	108	96869592022aed623ecff280689ba8fc;d__Bacteria; p__Bacteroidota; c__Bacteroidia; o__Bacteroidales; f__Prevotellaceae	134	e16938e52cf65c2a00bf7cfcab885e70;d__Bacteria; p__Campilobacterota; c__Campylobacteria; o__Campylobacterales; f__Helicobacteraceae; g__Helicobacter	55
ee5d882f0e5ab04a0e1c47583ad84dd4;d__Bacteria; p__Bacteroidota; c__Bacteroidia; o__Bacteroidales; f__Prevotellaceae; g__Prevotella	108	12d369447cf14ea7cd00b3444d0c8c3f;d__Bacteria; p__Bacteroidota; c__Bacteroidia; o__Bacteroidales; f__Prevotellaceae; g__Prevotella	133	f5d03d1ac63a0d5634fb6bc399b3be6a;d__Bacteria; p__Elusimicrobiota; c__Elusimicrobia; o__Elusimicrobiales; f__Elusimicrobiaceae; g__Elusimicrobium; s__uncultured_bacterium	55
3a7244e6746533107724c50f4d471059;d__Bacteria; p__Bacteroidota; c__Bacteroidia; o__Bacteroidales; f__Muribaculaceae; g__Muribaculaceae	106	b4925a7055df7435ab2f4caafa14188f;d__Bacteria; p__Firmicutes; c__Clostridia; o__Oscillospirales; f__Oscillospiraceae; g__Oscillibacter; s__uncultured_bacterium	131	529cf6bcd58f4eb6d1367af2a0ff04b7;d__Bacteria; p__Firmicutes; c__Bacilli; o__Erysipelotrichales; f__Erysipelatoclostridiaceae; g__Erysipelotrichaceae_UCG-003; s__uncultured_bacterium	54
245fbcf54de0a1ee93e076a50254b7c5;d__Bacteria; p__Bacteroidota; c__Bacteroidia; o__Bacteroidales; f__Tannerellaceae; g__Parabacteroides; s__uncultured_bacterium	105	50d40b1f7ff2ea577a3f865fc700cb13;d__Bacteria; p__Planctomycetota; c__Planctomycetes; o__Pirellulales; f__Pirellulaceae; g__p-1088-a5_gut_group; s__uncultured_bacterium	126	c4eb5e323b23f5ac401f7ff73038a402;d__Bacteria; p__Firmicutes; c__Clostridia; o__Oscillospirales; f__Ruminococcaceae; g__Incertae_Sedis; s__uncultured_bacterium	53
f4fd40f69531ea4d8477bce2f6bcc022;d__Bacteria; p__Firmicutes; c__Bacilli; o__Erysipelotrichales; f__Erysipelatoclostridiaceae; g__Catenibacterium	104	7458f0dab6e1230692b846449ea3ad8e;d__Bacteria; p__Proteobacteria; c__Alphaproteobacteria; o__Rhodospirillales; f__uncultured; g__uncultured; s__gut_metagenome	118	acb1a44be74d6eed3e24e26d1b06bf1a;d__Bacteria; p__Bacteroidota; c__Bacteroidia; o__Bacteroidales; f__Muribaculaceae; g__Muribaculaceae; s__uncultured_bacterium	53
5a03a36ba3b6f731882e6d23f966d6ae;d__Bacteria; p__Desulfobacterota; c__Desulfovibrionia; o__Desulfovibrionales; f__Desulfovibrionaceae; g__uncultured; s__uncultured_bacterium	101	d57f7bd6100f2f81c0abfc75dcfbc2b1;d__Bacteria; p__Bacteroidota; c__Bacteroidia; o__Bacteroidales; f__Prevotellaceae	114	22332c280a35df9f68bd25ac231986bb;d__Bacteria; p__Firmicutes; c__Clostridia; o__Christensenellales; f__Christensenellaceae; g__Christensenellaceae_R-7_group	53
8bee75d3a9ba4f6898d6e00bca37ed7a;d__Bacteria; p__Proteobacteria; c__Alphaproteobacteria; o__SAR11_clade; f__Clade_I	100	8f00e933d2d74086736c59eca0155e1e;d__Bacteria; p__Firmicutes; c__Clostridia; o__Oscillospirales; f__Ruminococcaceae; g__Ruminococcaceae; s__uncultured_bacterium	114	e1567ebb1b1217567e54cf7456e55ad7;d__Bacteria; p__Spirochaetota; c__Spirochaetia; o__Spirochaetales; f__Spirochaetaceae; g__Treponema; s__Treponema_berlinense	53
a0e061c449b6e41019f80e95665928e4;d__Bacteria; p__Firmicutes; c__Negativicutes; o__Veillonellales-Selenomonadales; f__Selenomonadaceae; g__Anaerovibrio	98	c980245c76b2b6814b33399549b8a544;d__Bacteria; p__Firmicutes; c__Clostridia; o__Lachnospirales; f__Lachnospiraceae	111	b8975a51d1722b9c105c48352fe25558;d__Bacteria; p__Verrucomicrobiota; c__Kiritimatiellae; o__WCHB1-41; f__WCHB1-41; g__WCHB1-41; s__uncultured_bacterium	49
5c1b7c6bfba5c745c18b23e1260f6cda;d__Bacteria; p__Firmicutes; c__Clostridia; o__Oscillospirales; f__Oscillospiraceae	98	151d6dac8b39af37ea58575246a09a91;d__Bacteria; p__Bacteroidota; c__Bacteroidia; o__Bacteroidales; f__Muribaculaceae; g__Muribaculaceae; s__uncultured_bacterium	110	01b8fd89be564c507bec02fa2dffc54b;d__Bacteria; p__Fusobacteriota; c__Fusobacteriia; o__Fusobacteriales; f__Fusobacteriaceae; g__Fusobacterium	48
71ad43d3de3d0c9e414609168b693a54;d__Bacteria; p__Spirochaetota; c__Spirochaetia; o__Spirochaetales; f__Spirochaetaceae; g__Treponema; s__Treponema_berlinense	93	20619315da569efe425b1f78b4d95391;d__Bacteria; p__Fibrobacterota; c__Fibrobacteria; o__Fibrobacterales; f__Fibrobacteraceae; g__Fibrobacter; s__Fibrobacter_intestinalis	108	bea9a454178e76c77c38667c99f4b1e3;d__Bacteria; p__Campilobacterota; c__Campylobacteria; o__Campylobacterales; f__Helicobacteraceae; g__Helicobacter	47
cc4313c3ff4e5db69df3b3634bd8d8b8;d__Bacteria; p__Bacteroidota; c__Bacteroidia; o__Bacteroidales; f__Muribaculaceae; g__Muribaculaceae; s__uncultured_bacterium	90	558089bc361459a51e071b982ff9deca;d__Bacteria; p__Bacteroidota; c__Bacteroidia; o__Bacteroidales; f__Rikenellaceae; g__Alistipes	107	b96eb94b99766dfc88835983a385346d;d__Bacteria; p__Bacteroidota; c__Bacteroidia; o__Bacteroidales; f__Prevotellaceae; g__Alloprevotella; s__uncultured_bacterium	46
3546a37f16e846f9d14721170adb21a0;d__Bacteria; p__Bacteroidota; c__Bacteroidia; o__Bacteroidales; f__Muribaculaceae; g__Muribaculaceae; s__uncultured_bacterium	90	db4d8bb3a03f1c82033da73b151eba7d;d__Bacteria; p__Spirochaetota; c__Spirochaetia; o__Spirochaetales; f__Spirochaetaceae; g__Treponema; s__uncultured_bacterium	104	9dbd3365cf1e0644b506a482e7e6363e;d__Bacteria; p__Firmicutes; c__Bacilli; o__RF39; f__RF39; g__RF39; s__uncultured_bacterium	45
865ee3bd6a4a69bf56fc68f05d5d710e;d__Bacteria; p__Bacteroidota; c__Bacteroidia; o__Bacteroidales; f__Rikenellaceae; g__U29-B03	83	b7e0d38833f38aa5e6429cdc6eac76f2;d__Bacteria; p__Firmicutes; c__Clostridia; o__Oscillospirales; f__Ruminococcaceae; g__[Eubacterium]_siraeum_group; s__uncultured_bacterium	101	c1fd59e7f690d83cd2b2029db1a06842;d__Bacteria; p__Firmicutes; c__Bacilli; o__Erysipelotrichales; f__Erysipelotrichaceae; g__Holdemanella	45
6a4047f172fe9d244dbb3627c8dde30c;d__Bacteria; p__Firmicutes; c__Bacilli; o__Acholeplasmatales; f__Acholeplasmataceae; g__Anaeroplasma; s__uncultured_bacterium	82	d48eaa9ff9180925397cc93232ac16a3;d__Bacteria; p__Bacteroidota; c__Bacteroidia; o__Bacteroidales; f__p-2534-18B5_gut_group; g__p-2534-18B5_gut_group; s__uncultured_Rikenellaceae	98	e798dd8e6dcfbf20288fe76e0ac72275;d__Bacteria; p__Firmicutes; c__Bacilli; o__Mycoplasmatales; f__Mycoplasmataceae; g__Mycoplasma	44
9cb02663f70950fe3841b6075f011b58;d__Bacteria; p__Firmicutes; c__Clostridia; o__Lachnospirales; f__Lachnospiraceae; g__Howardella	81	36e49087c8bcecffac9f1701e4de4765;d__Bacteria; p__Proteobacteria; c__Alphaproteobacteria; o__Rhodospirillales; f__uncultured; g__uncultured	97	bee7fa64c8e7af44ba06d61c1e8bb368;d__Bacteria; p__Bacteroidota; c__Bacteroidia	41
3e8eca7c598489472aabd596ad36fce7;d__Bacteria; p__Firmicutes; c__Bacilli; o__Lactobacillales; f__Lactobacillaceae; g__Lactobacillus	80	00053d6a34e441e2b4785e484b23dfab;d__Bacteria; p__Firmicutes; c__Clostridia; o__Lachnospirales; f__Lachnospiraceae; g__[Eubacterium]_xylanophilum_group; s__uncultured_bacterium	94	f393d1f9e1b50fb4c1920c5c6b65bf4c;d__Bacteria; p__Firmicutes; c__Clostridia; o__Christensenellales; f__Christensenellaceae; g__Christensenellaceae_R-7_group; s__bacterium_YE57	38
73a02e390fee1ea10583e605e1526b31;d__Bacteria; p__Bacteroidota; c__Bacteroidia; o__Bacteroidales	78	40369a8025e51f2be2b946dd4a8e8126;d__Bacteria; p__Bacteroidota; c__Bacteroidia; o__Bacteroidales; f__p-2534-18B5_gut_group; g__p-2534-18B5_gut_group; s__uncultured_Rikenellaceae	91	907ce5f9d800be1af5066aee8aecc8f2;d__Bacteria; p__Firmicutes; c__Negativicutes; o__Veillonellales-Selenomonadales; f__Selenomonadaceae	37
29c9762b7777bd063234ae4ef8c62dc2;d__Bacteria; p__Firmicutes; c__Bacilli; o__Erysipelotrichales; f__Erysipelatoclostridiaceae; g__Catenibacterium	77	fd5cca542e89a40020f68938bfa67e2f;d__Bacteria; p__Bacteroidota; c__Bacteroidia; o__Bacteroidales; f__p-2534-18B5_gut_group; g__p-2534-18B5_gut_group; s__uncultured_Rikenellaceae	89	3217f7724fa7778b6c4556c7a11318e9;d__Bacteria; p__Firmicutes; c__Clostridia; o__Oscillospirales; f__Ruminococcaceae; g__uncultured	29
c24309971e25bef383fbb90f9dd55e32;d__Bacteria; p__Bacteroidota; c__Bacteroidia; o__Bacteroidales; f__Muribaculaceae; g__Muribaculaceae; s__uncultured_bacterium	76	7d24a2a1e16338c7fd1ed1b245b9f721;d__Bacteria; p__Firmicutes; c__Negativicutes; o__Veillonellales-Selenomonadales; f__Selenomonadaceae; g__Anaerovibrio	89	11dc6b75b33da3414e0028729a3b81eb;d__Bacteria; p__Firmicutes; c__Bacilli; o__Lactobacillales; f__Lactobacillaceae; g__Lactobacillus	24
cdafda105036dc69b39bce01096ece28;d__Bacteria; p__Firmicutes; c__Clostridia; o__Oscillospirales; f__Butyricicoccaceae; g__UCG-009; s__uncultured_bacterium	76	e57997a24c52317e470bedc8dbf54d79;d__Bacteria; p__Proteobacteria; c__Gammaproteobacteria; o__Pseudomonadales; f__Pseudomonadaceae; g__Pseudomonas	84	ba8752d23fad739de8295c8476f421b7;d__Bacteria; p__Firmicutes; c__Bacilli; o__Lactobacillales; f__Lactobacillaceae; g__Lactobacillus	19
9aa9bc1a16564b5494739a814ed079bc;d__Bacteria; p__Proteobacteria; c__Gammaproteobacteria; o__Aeromonadales; f__Succinivibrionaceae; g__Anaerobiospirillum	75	9a6b0b39b70db9fac8272cb00e300345;d__Bacteria; p__Firmicutes; c__Clostridia; o__Peptostreptococcales-Tissierellales; f__Anaerovoracaceae	83	7f69a3c2b7d5619e010e4d6158d97213;d__Bacteria; p__Firmicutes; c__Clostridia; o__Christensenellales; f__Christensenellaceae; g__Christensenellaceae_R-7_group	17
52d7d9c62fe49b265a357d314dee35e4;d__Bacteria; p__Firmicutes; c__Clostridia; o__Lachnospirales; f__Lachnospiraceae	69	4c40b8c4dc4197ec13a2a34c6a89829d;d__Bacteria; p__Proteobacteria; c__Gammaproteobacteria; o__Burkholderiales; f__Sutterellaceae; g__Parasutterella; s__gut_metagenome	82	47bc9e936ef9caf8282cd79d92fdcc2f;d__Bacteria; p__Firmicutes; c__Bacilli; o__Lactobacillales; f__Lactobacillaceae; g__Lactobacillus	16
ab44c3bd4fd82107497df63fbb29dbe9;d__Bacteria; p__Bacteroidota; c__Bacteroidia; o__Bacteroidales; f__Muribaculaceae; g__Muribaculaceae; s__uncultured_bacterium	69	8b5444ca02b5f1ec75574c9a6c6bf3df;d__Bacteria; p__Firmicutes; c__Bacilli; o__RF39; f__RF39; g__RF39	72	63bf0641453d507d0d71e06131c4dff4;d__Bacteria; p__Firmicutes; c__Clostridia; o__Oscillospirales; f__Oscillospiraceae; g__UCG-005; s__uncultured_bacterium	13
75e0b8f0ca458c5bd49f6f465ca66c04;d__Bacteria; p__Firmicutes; c__Clostridia; o__Clostridia_vadinBB60_group; f__Clostridia_vadinBB60_group; g__Clostridia_vadinBB60_group	68	8b8d242ffa6369d1d8e4e9addc4f4134;d__Bacteria; p__Firmicutes; c__Bacilli; o__RF39; f__RF39; g__RF39; s__uncultured_bacterium	71	501ad63fb6b94577b3a26a3c940cea69;d__Bacteria; p__Firmicutes; c__Bacilli; o__Lactobacillales; f__Lactobacillaceae; g__Lactobacillus	12
0d52de2a435c6840d6b986f918e5f101;d__Bacteria; p__Spirochaetota; c__Spirochaetia; o__Spirochaetales; f__Spirochaetaceae; g__Treponema; s__Treponema_berlinense	68	b956f80d90975c4c253c31aa6c03fae4;d__Bacteria; p__Firmicutes; c__Clostridia; o__Clostridia_vadinBB60_group; f__Clostridia_vadinBB60_group; g__Clostridia_vadinBB60_group	70	3e4a0019f3f7478a83f5c9cbbd846082;d__Bacteria; p__Firmicutes; c__Bacilli; o__RF39; f__RF39; g__RF39	10
00f1123c4284b61689d68e62f2126bc7;d__Bacteria; p__Verrucomicrobiota; c__Verrucomicrobiae; o__Verrucomicrobiales; f__Akkermansiaceae; g__Akkermansia	66	53a2bfa0227b466dfe2d0232293f2ea0;d__Bacteria; p__Proteobacteria; c__Alphaproteobacteria; o__Rickettsiales; f__uncultured; g__uncultured	70
9b631c395716dfad59821db0f540c1eb;d__Bacteria; p__Spirochaetota; c__Spirochaetia; o__Spirochaetales; f__Spirochaetaceae; g__Treponema; s__uncultured_bacterium	65	a3560e1f95f3d90e504815bdb3965559;d__Bacteria; p__Fibrobacterota; c__Fibrobacteria; o__Fibrobacterales; f__Fibrobacteraceae; g__Fibrobacter; s__Fibrobacter_intestinalis	69
073ad16284e4fdb0b400f7c3a7430319;d__Bacteria; p__Spirochaetota; c__Spirochaetia; o__Spirochaetales; f__Spirochaetaceae; g__Treponema	60	38f507fe845f16e9e06941c964580942;d__Bacteria; p__Firmicutes; c__Bacilli; o__Mycoplasmatales; f__Mycoplasmataceae; g__Mycoplasma; s__Metamycoplasma_sualvi	62
bd19e1240b7f701348ebf75b2fea8c30;d__Bacteria; p__Proteobacteria; c__Alphaproteobacteria; o__Rhodospirillales; f__uncultured; g__uncultured; s__gut_metagenome	59	4d1415b7a7ef95772511cf85a08cd584;d__Bacteria; p__Bacteroidota; c__Bacteroidia; o__Bacteroidales; f__Marinifilaceae; g__Odoribacter; s__uncultured_bacterium	57
2ede8eef34600a7a2c843b04593bd664;d__Bacteria; p__Bacteroidota; c__Bacteroidia; o__Bacteroidales; f__Prevotellaceae; g__Prevotella; s__uncultured_bacterium	58	c934d8036707773318d74c2acbfe4008;d__Bacteria; p__Bacteroidota; c__Bacteroidia; o__Bacteroidales	54
4f89c9776df04a96349e410db06d00ec;d__Bacteria; p__Bacteroidota; c__Bacteroidia; o__Bacteroidales; f__Prevotellaceae; g__Prevotella	55	186b07560824ddfa7957f5ac8a3f3ce2;d__Bacteria; p__Firmicutes; c__Clostridia; o__Clostridia_UCG-014; f__Clostridia_UCG-014; g__Clostridia_UCG-014	51
4201866f93f8167080d8bb70eccf4dab;d__Bacteria; p__Bacteroidota; c__Bacteroidia; o__Bacteroidales; f__Prevotellaceae; g__Prevotellaceae_UCG-003; s__uncultured_bacterium	55	4c0d54d9b97a881a207fe11eadd0de1f;d__Bacteria; p__Firmicutes; c__Clostridia; o__Oscillospirales; f__Ruminococcaceae; g__uncultured	49
b5da6c94f6cf1cdeb2fae3ad87b334ba;d__Bacteria; p__Verrucomicrobiota; c__Kiritimatiellae; o__WCHB1-41; f__WCHB1-41; g__WCHB1-41	53	9b86b7dbe85baf155befc793b6ee5455;d__Bacteria; p__Verrucomicrobiota; c__Verrucomicrobiae; o__Opitutales; f__Puniceicoccaceae; g__Cerasicoccus; s__uncultured_bacterium	47
2d4020d474e821c74cb57d7b3952ee6a;d__Bacteria; p__Bacteroidota; c__Bacteroidia; o__Bacteroidales; f__Muribaculaceae; g__Muribaculaceae	48	9cc6b61c9d3b82160087b413760f5484;d__Bacteria; p__Firmicutes; c__Bacilli; o__RF39; f__RF39; g__RF39; s__uncultured_bacterium	39
022c0f4132fd04c3d773a317ef918add;d__Bacteria; p__Spirochaetota; c__Spirochaetia; o__Spirochaetales; f__Spirochaetaceae; g__Sphaerochaeta; s__uncultured_bacterium	45	bae495dd755485cb984b2e92d29f71b6;d__Bacteria; p__Planctomycetota; c__Planctomycetes; o__Pirellulales; f__Pirellulaceae; g__p-1088-a5_gut_group; s__uncultured_bacterium	39
15e7a1558bbebf266b7ee54a8a89706b;d__Bacteria; p__Elusimicrobiota; c__Elusimicrobia; o__Elusimicrobiales; f__Elusimicrobiaceae; g__Elusimicrobium; s__uncultured_bacterium	45	3827fee5206748218bc58c03567f756e;d__Bacteria; p__Firmicutes; c__Bacilli; o__RF39; f__RF39; g__RF39	38
eac404ab3745becf00a6225ac9ff0eec;d__Bacteria; p__Spirochaetota; c__Spirochaetia; o__Spirochaetales; f__Spirochaetaceae; g__Treponema; s__uncultured_bacterium	44	497f4e54d39b445396623270bc16ea0b;d__Bacteria; p__Firmicutes; c__Bacilli; o__Erysipelotrichales; f__Erysipelotrichaceae; g__uncultured; s__uncultured_bacterium	37
547f142464c2f34b203a46ad09ebb519;d__Bacteria; p__Firmicutes; c__Bacilli; o__Mycoplasmatales; f__Mycoplasmataceae; g__Mycoplasma; s__uncultured_Firmicutes	39	e192ac498434ba19a19cc082f59063eb;d__Bacteria; p__Firmicutes; c__Bacilli; o__Mycoplasmatales; f__Mycoplasmataceae; g__Mycoplasma; s__uncultured_Firmicutes	35
ef89067d4c5941ceef6ca8d973113131;d__Bacteria; p__Campilobacterota; c__Campylobacteria; o__Campylobacterales; f__Campylobacteraceae; g__Campylobacter	38	690949f55e5c535162ed38440a5390ee;d__Bacteria; p__Spirochaetota; c__Spirochaetia; o__Spirochaetales; f__Spirochaetaceae; g__Treponema	34
3f02d7cc2863f7b718f54cc11d0bd7c6;d__Bacteria; p__Campilobacterota; c__Campylobacteria; o__Campylobacterales; f__Sulfurospirillaceae; g__Sulfurospirillum	34	e715f3797de173a9ec6ddec6deead41a;d__Bacteria; p__Elusimicrobiota; c__Elusimicrobia; o__Elusimicrobiales; f__Elusimicrobiaceae; g__Elusimicrobium; s__uncultured_bacterium	32
333c6b5f0122231c9c2eaf98444996a7;d__Bacteria; p__Spirochaetota; c__Spirochaetia; o__Spirochaetales; f__Spirochaetaceae; g__Treponema	33	40c5704a9c6461b83d3566f53bd0b0c6;d__Bacteria; p__Firmicutes; c__Clostridia; o__Peptococcales; f__Peptococcaceae; g__uncultured; s__uncultured_bacterium	21
a65a3e2f82aa28728026bd7468458fbc;d__Bacteria; p__Firmicutes; c__Bacilli; o__RF39; f__RF39; g__RF39	33	da6f20a4c02468ca526db871bdf423de;d__Bacteria; p__Bacteroidota; c__Bacteroidia; o__Bacteroidales; f__Muribaculaceae; g__Muribaculaceae; s__uncultured_bacterium	15
c91bd5dfa833820527b756e4e4a4ce2b;d__Bacteria; p__Firmicutes; c__Clostridia; o__Oscillospirales; f__[Eubacterium]_coprostanoligenes_group; g__[Eubacterium]_coprostanoligenes_group; s__uncultured_bacterium	32	18f01c5022a422f301d8d7684b700c64;d__Bacteria; p__Firmicutes; c__Bacilli; o__RF39; f__RF39; g__RF39	14
4b4d5149954591af4318b27d1d1072d4;d__Bacteria; p__Bacteroidota; c__Bacteroidia; o__Bacteroidales; f__p-2534-18B5_gut_group; g__p-2534-18B5_gut_group; s__uncultured_Rikenellaceae	32	01ed4f32cb0b8ed85e954ec0b719c70b;d__Bacteria; p__Firmicutes; c__Clostridia; o__Clostridia_UCG-014; f__Clostridia_UCG-014; g__Clostridia_UCG-014	12
036f0c074eb48c27b678afd996c9c131;d__Bacteria; p__Firmicutes; c__Bacilli; o__RF39; f__RF39; g__RF39; s__uncultured_bacterium	16	2d85ea0cea2bec87cc4021485340e38d;d__Bacteria; p__Firmicutes; c__Bacilli; o__RF39; f__RF39; g__RF39; s__uncultured_bacterium	11
7345f9d7d93affb93b6558ca8712836a;d__Bacteria; p__Proteobacteria; c__Gammaproteobacteria	11	d1cb9b22484a9525790ee72f14246d3b;d__Bacteria; p__Firmicutes; c__Clostridia	10
8fc7614dce7a6bbd7be3f93978cd70ca;d__Bacteria; p__Bacteroidota; c__Bacteroidia; o__Bacteroidales; f__p-2534-18B5_gut_group; g__p-2534-18B5_gut_group; s__uncultured_Rikenellaceae	9	b6cb0f9742ceb6d225dd00e8856cdf69;d__Bacteria; p__Bacteroidota; c__Bacteroidia; o__Bacteroidales; f__Prevotellaceae; g__Prevotella	8
798bf7365be9916a7c7bba9547161dcf;d__Bacteria; p__Bacteroidota; c__Bacteroidia; o__Bacteroidales; f__Prevotellaceae	3	d00cf3c93a211eee13eea0d965856e32;d__Bacteria; p__Bacteroidota; c__Bacteroidia; o__Bacteroidales	5
		2e4cedef9f70163068765ff3424ca5c5;d__Bacteria; p__Bacteroidota; c__Bacteroidia; o__Bacteroidales; f__Rikenellaceae; g__Rikenellaceae_RC9_gut_group; s__uncultured_bacterium	3
		a66bb408117810450c3c43a1b1a2a4a3;d__Bacteria; p__Bacteroidota; c__Bacteroidia; o__Sphingobacteriales; f__env.OPS_17; g__env.OPS_17	2
