# Supplementary material for: Quercetin hybrid-hydrogel microparticles modulate gut microbiota and improve memory in an antibiotic-induced dysbiosis rat model
Source: Sci Rep. 2025 Nov 25;15:42429. doi: 10.1038/s41598-025-26608-7 (PMC12661057; doi:10.1038/s41598-025-26608-7)
Supplement: Supplementary file 3 — Supplementary Material 3 [file 41598_2025_26608_MOESM3_ESM.xlsx]

## Sheet: Day15- Abx vs FQ-35
Faeature ID	Domain	Phylum	Class	Order	Family	Genus	Species	baseMean	log2FoldChange	lfcSE	stat	pvalue	padj
10dc26ada2d851d16eb6b78389dd449d	d__Bacteria	p__Fusobacteriota	c__Fusobacteriia	o__Fusobacteriales	f__Fusobacteriaceae	g__Fusobacterium		313.111	9.87235	1.89963	5.19697	2.02558e-07	4.65884e-06
ca7a9497edb00cdce4c6a547fdfa47d9	d__Bacteria	p__Bacteroidota	c__Bacteroidia	o__Bacteroidales	f__Prevotellaceae	g__Prevotella		403.222	-10.238	2.08786	-4.90357	9.41087e-07	1.08225e-05
9d65fba6b8fb78ad61a6bbfecee3e2fb	d__Bacteria	p__Firmicutes	c__Bacilli	o__Lactobacillales	f__Lactobacillaceae	g__Lactobacillus		255.444	-9.57802	2.01512	-4.75307	2.00353e-06	1.53604e-05
5ace910456cc36990327020321bb0dcc	d__Bacteria	p__Bacteroidota	c__Bacteroidia	o__Bacteroidales				202	9.23834	1.9869	4.64963	3.32524e-06	1.91201e-05
29ee452efbe00e516aa001798c81e7b1	d__Bacteria	p__Firmicutes	c__Bacilli	o__Erysipelotrichales	f__Erysipelotrichaceae	g__Turicibacter	s__uncultured_bacterium	219.889	-9.36117	2.03448	-4.60125	4.19959e-06	1.93181e-05
8d424fe0d364de8c672dab6433fa9cc0	d__Archaea	p__Euryarchaeota	c__Methanobacteria	o__Methanobacteriales	f__Methanobacteriaceae	g__Methanobrevibacter		148.333	-8.79113	1.97008	-4.46233	8.1075e-06	3.10787e-05
968974780fbc010fa4f4f15dfc0ef8e2	d__Bacteria	p__Planctomycetota	c__Planctomycetes	o__Pirellulales	f__Pirellulaceae	g__p-1088-a5_gut_group	s__uncultured_bacterium	124.444	8.53651	1.95512	4.36623	1.26408e-05	4.15339e-05
d4a4251f81dffbc5e40ff1cd5e64fb8f	d__Bacteria	p__Firmicutes	c__Bacilli	o__Lactobacillales	f__Lactobacillaceae	g__Lactobacillus		76.7778	7.83494	1.92742	4.06499	4.80348e-05	0.000132116
837c31cf6f412e0b19f9850e8b614173	d__Archaea	p__Euryarchaeota	c__Methanobacteria	o__Methanobacteriales	f__Methanobacteriaceae	g__Methanobrevibacter		79.8889	7.89274	1.94988	4.04782	5.16976e-05	0.000132116
8bb6dc94a69e8a52ebd09337eb10ed08	d__Bacteria	p__Fusobacteriota	c__Fusobacteriia	o__Fusobacteriales	f__Fusobacteriaceae	g__Fusobacterium		43.8889	7.01861	1.99117	3.52487	0.000423694	0.000974497
9ab17ef70c61068a63be8b8991fdc222	d__Bacteria	p__Fusobacteriota	c__Fusobacteriia	o__Fusobacteriales	f__Fusobacteriaceae	g__Fusobacterium		22.8889	6.05885	1.94904	3.10864	0.0018795	0.00392986
378f5f68f7b933935ad5c9ed225f42d4	d__Bacteria	p__Fusobacteriota	c__Fusobacteriia	o__Fusobacteriales	f__Fusobacteriaceae	g__Fusobacterium		9.77778	4.77256	1.70374	2.80123	0.00509082	0.0097574
69fc01a6aa68a5ba44fe4501046e0e88	d__Bacteria	p__Fusobacteriota	c__Fusobacteriia	o__Fusobacteriales	f__Fusobacteriaceae	g__Fusobacterium		7.11111	4.27299	1.82636	2.33962	0.0193032	0.0341518
4f72c3b829bf1917d743bc48017491bf	d__Bacteria	p__Verrucomicrobiota	c__Kiritimatiellae	o__WCHB1-41	f__WCHB1-41	g__WCHB1-41	s__uncultured_bacterium	6.66667	4.1699	1.96291	2.12435	0.0336411	0.0552675
c171ceb9a0e58336116fea94528a1df5	d__Bacteria	p__Firmicutes	c__Clostridia	o__Clostridia_vadinBB60_group	f__Clostridia_vadinBB60_group	g__Clostridia_vadinBB60_group		6.33333	4.08743	1.95846	2.08707	0.0368819	0.0565523
007acc020e31e5845ae05cf2255a9e38	d__Bacteria	p__Verrucomicrobiota	c__Kiritimatiellae	o__WCHB1-41	f__WCHB1-41	g__WCHB1-41	s__uncultured_bacterium	5.88889	3.9696	1.95209	2.03351	0.0420008	NA
1069319675a8e3fcf2fa81d03db52353	d__Bacteria	p__Firmicutes	c__Negativicutes	o__Veillonellales-Selenomonadales	f__Selenomonadaceae			5.77778	-3.93858	1.95041	-2.01936	0.0434496	NA
354eabfcd83db3bd05783d3a61b80382	d__Bacteria	p__Bacteroidota	c__Bacteroidia	o__Bacteroidales	f__Rikenellaceae	g__Rikenellaceae_RC9_gut_group	s__uncultured_bacterium	5.77778	3.93857	1.95041	2.01935	0.0434505	NA
c866c6aa3e7ccae1ee01e68103a0a25b	d__Bacteria	p__Proteobacteria	c__Gammaproteobacteria	o__Burkholderiales	f__Alcaligenaceae	g__Oligella	s__Oligella_ureolytica	5.66667	3.90686	1.9487	2.00486	0.0449783	NA
4fc2b053911c11b985cc83b47cabf8ba	d__Bacteria	p__Firmicutes	c__Clostridia	o__Clostridia_vadinBB60_group	f__Clostridia_vadinBB60_group	g__Clostridia_vadinBB60_group	s__uncultured_bacterium	5.55556	3.87444	1.94695	1.99001	0.0465899	NA
8c8111643d162d425c81ec15bfd78b88	d__Bacteria	p__Firmicutes	c__Negativicutes	o__Veillonellales-Selenomonadales	f__Selenomonadaceae	g__Anaerovibrio	s__Anaerovibrio_sp.	5.11111	-3.73695	1.93945	-1.92681	0.0540032	NA
a1e3de2185fd5610459b58db2401858e	d__Bacteria	p__Firmicutes	c__Negativicutes	o__Veillonellales-Selenomonadales	f__Veillonellaceae	g__Veillonella		5	-3.70043	1.93749	-1.90991	0.0561448	NA
935c5f796a485c0a2904c031f4560ab8	d__Bacteria	p__Proteobacteria	c__Gammaproteobacteria	o__Burkholderiales	f__Sutterellaceae	g__Parasutterella	s__uncultured_bacterium	4.66667	-3.58495	1.9313	-1.85624	0.0634194	NA
97109a4a91b147f2308b461c87256216	d__Bacteria	p__Firmicutes	c__Bacilli	o__Erysipelotrichales	f__Erysipelatoclostridiaceae	g__Asteroleplasma	s__uncultured_Anaeroplasmataceae	4.55556	-3.54431	1.92912	-1.83726	0.0661711	NA
9e074720ceb8ca093b4e74b5c23de548	d__Bacteria	p__Verrucomicrobiota	c__Verrucomicrobiae	o__Opitutales	f__Puniceicoccaceae	g__Cerasicoccus	s__uncultured_bacterium	4.55556	3.5443	1.92913	1.83725	0.0661723	NA
053ecd160e9a2e30184cc169d8c236ba	d__Bacteria	p__Verrucomicrobiota	c__Kiritimatiellae	o__WCHB1-41	f__WCHB1-41	g__WCHB1-41		4.55556	3.5443	1.92913	1.83725	0.0661723	NA
f9034d574ef2f5c74981e460e8a76b5e	d__Bacteria	p__Fusobacteriota	c__Fusobacteriia	o__Fusobacteriales	f__Fusobacteriaceae	g__Fusobacterium		4.33333	-3.45942	1.92453	-1.79754	0.0722496	NA
72086079a72290adc3e5b7eac5b78c5c	d__Bacteria	p__Firmicutes	c__Bacilli	o__Bacillales	f__Planococcaceae	g__Lysinibacillus		4.33333	-3.45942	1.92453	-1.79754	0.0722496	NA
5ee48239d91eaaf576230159de91ee52	d__Bacteria	p__Verrucomicrobiota	c__Kiritimatiellae	o__WCHB1-41	f__WCHB1-41	g__WCHB1-41	s__uncultured_bacterium	4.33333	-3.45942	1.92453	-1.79754	0.0722496	NA
2944f90e2c718a3a252e38df906323a6	d__Bacteria	p__Firmicutes	c__Bacilli	o__Lactobacillales	f__Lactobacillaceae	g__Lactobacillus		4.33333	3.45941	1.92453	1.79753	0.0722509	NA
65ef2d7e1a9ce02082c1f1bb16420220	d__Bacteria	p__Firmicutes	c__Clostridia	o__Clostridia_UCG-014	f__Clostridia_UCG-014	g__Clostridia_UCG-014	s__uncultured_bacterium	4.22222	-3.41502	1.92219	-1.77664	0.0756282	NA
42abda76c14d8deea1b34f99db164589	d__Bacteria	p__Proteobacteria	c__Alphaproteobacteria	o__Rhodospirillales	f__uncultured	g__uncultured	s__uncultured_bacterium	4	-3.32192	1.9173	-1.73261	0.0831659	NA
78d7e39840261d51928e51574d2459e5	d__Bacteria	p__Verrucomicrobiota	c__Kiritimatiellae	o__WCHB1-41	f__WCHB1-41	g__WCHB1-41	s__uncultured_bacterium	4	-3.32192	1.9173	-1.73261	0.0831659	NA
6ad3d49a9d2e0ce1323be975af8ac134	d__Bacteria	p__Firmicutes	c__Clostridia	o__Clostridia_vadinBB60_group	f__Clostridia_vadinBB60_group	g__Clostridia_vadinBB60_group	s__uncultured_bacterium	3.77778	-3.22238	1.91212	-1.68524	0.0919416	NA
2b0c74d586253a21f1044a989f1ed1b9	d__Bacteria	p__Fusobacteriota	c__Fusobacteriia	o__Fusobacteriales	f__Fusobacteriaceae	g__Fusobacterium		3.22222	2.93858	1.8975	1.54866	0.121464	NA
1fc1f65cc0e5f92c70b09bf9d127e878	d__Bacteria	p__Firmicutes	c__Bacilli	o__Mycoplasmatales	f__Mycoplasmataceae	g__Mycoplasma	s__Metamycoplasma_sualvi	3.22222	2.93858	1.8975	1.54866	0.121464	NA
ca0720a0201acdc006ed47ca8d45b9a8	d__Bacteria	p__Firmicutes	c__Negativicutes	o__Veillonellales-Selenomonadales	f__Veillonellaceae	g__Veillonella		3.11111	-2.87446	1.89431	-1.51742	0.129161	NA
45bac1a66dfe9bc715d8f199180e050d	d__Bacteria	p__Firmicutes	c__Bacilli	o__RF39	f__RF39	g__RF39	s__uncultured_bacterium	3.11111	-2.87446	1.89431	-1.51742	0.129161	NA
1540dfed13bf775a1e12dab58c108298	d__Bacteria	p__Spirochaetota	c__Spirochaetia	o__Spirochaetales	f__Spirochaetaceae	g__Treponema	s__uncultured_bacterium	2.77778	-2.66296	1.88412	-1.41337	0.157547	NA
76e7b251be8ca6cd44b1d2ff4252ee11	d__Bacteria	p__Bacteroidota	c__Bacteroidia	o__Bacteroidales	f__Prevotellaceae	g__Prevotella		2.77778	2.66295	1.88412	1.41337	0.157548	NA
f122d5b478fa7e53cb7517f0f43a77b4	d__Bacteria	p__Planctomycetota	c__Planctomycetes	o__Pirellulales	f__Pirellulaceae	g__p-1088-a5_gut_group	s__uncultured_bacterium	2.44444	-2.41503	1.8729	-1.28946	0.197239	NA
7fc3e5096c88b07fa8f5940145609ba5	d__Bacteria	p__Bacteroidota	c__Bacteroidia	o__Bacteroidales	f__Prevotellaceae	g__Prevotella		2.22222	-2.22238	1.86497	-1.19165	0.2334	NA
9d2dba73aa886b287c4d48fb780ac991	d__Bacteria	p__Bacteroidota	c__Bacteroidia	o__Bacteroidales	f__Prevotellaceae	g__Prevotella		2.11111	2.11546	1.86104	1.13671	0.25566	NA
f0965f3c876e017c8c9cf3d7a3a6b3da	d__Bacteria	p__Firmicutes	c__Negativicutes	o__Veillonellales-Selenomonadales	f__Veillonellaceae	g__Veillonella		1.88889	-1.87446	1.85323	-1.01146	0.311799	NA
ef49fe647bbab5bb9993764555d0e5fb	d__Bacteria	p__Verrucomicrobiota	c__Verrucomicrobiae	o__Opitutales	f__Puniceicoccaceae	g__Cerasicoccus	s__uncultured_bacterium	1.88889	-1.87446	1.85323	-1.01146	0.311799	NA
b17d12d015fff73a40f2e7bd08debf36	d__Bacteria	p__Planctomycetota	c__Planctomycetes	o__Pirellulales	f__Pirellulaceae	g__p-1088-a5_gut_group	s__uncultured_bacterium	286	-1.86759	1.85095	-1.00899	0.312978	0.449906
99090dc1ddd923094d1c25e6c1dd2500	d__Bacteria	p__Fusobacteriota	c__Fusobacteriia	o__Fusobacteriales	f__Fusobacteriaceae	g__Fusobacterium		161.667	1.58493	1.86745	0.848712	0.396041	0.535821
8223c2b08cdb14c5684d4d2e343aee35	d__Bacteria	p__Fusobacteriota	c__Fusobacteriia	o__Fusobacteriales	f__Fusobacteriaceae	g__Fusobacterium		1.55556	-1.41503	1.8444	-0.767206	0.442959	NA
eae3d2a41b82ae5efa2db824d433bed5	d__Bacteria	p__Firmicutes	c__Clostridia	o__Clostridia_vadinBB60_group	f__Clostridia_vadinBB60_group	g__Clostridia_vadinBB60_group	s__uncultured_bacterium	1.33333	0.999994	1.84614	0.541666	0.588049	NA
fd99ebd5fbe194066bb5239436605059	d__Bacteria	p__Fusobacteriota	c__Fusobacteriia	o__Fusobacteriales	f__Fusobacteriaceae	g__Fusobacterium		159.333	1.06857	1.97954	0.539806	0.589331	0.751003
0b5557c28e514f09ee0f86f502f022ab	d__Bacteria	p__Planctomycetota	c__Planctomycetes	o__Pirellulales	f__Pirellulaceae	g__p-1088-a5_gut_group	s__uncultured_bacterium	1091	-0.693251	1.39968	-0.495292	0.620394	0.751003
4d115f2c2f6a12f1439068146bec0eb8	d__Bacteria	p__Fusobacteriota	c__Fusobacteriia	o__Fusobacteriales	f__Fusobacteriaceae	g__Fusobacterium		168.333	-0.33743	2.18209	-0.154636	0.877108	0.999997
6f9a394ca744951d9a205d3843f5d75d	d__Bacteria	p__Bacteroidota	c__Bacteroidia	o__Bacteroidales	f__Muribaculaceae	g__Muribaculaceae		91.5556	1.8151e-05	2.11818	8.56915e-06	0.999993	0.999997
3ed6938f8130bb8ea57437bb7badd54c	d__Bacteria	p__Verrucomicrobiota	c__Kiritimatiellae	o__WCHB1-41	f__WCHB1-41	g__WCHB1-41		6.22222	9.09532e-06	2.11699	4.29634e-06	0.999997	0.999997
2cd87a509a705a06536524af821b39ed	d__Bacteria	p__Elusimicrobiota	c__Elusimicrobia	o__Elusimicrobiales	f__Elusimicrobiaceae	g__Elusimicrobium	s__uncultured_bacterium	6.11111	9.01589e-06	2.11534	4.26215e-06	0.999997	0.999997
f23986efed2d5c34721292b0ddc96fc7	d__Bacteria	p__Firmicutes	c__Bacilli	o__Erysipelotrichales	f__Erysipelotrichaceae	g__Turicibacter	s__uncultured_bacterium	5.88889	8.85259e-06	2.1119	4.19176e-06	0.999997	NA
b18b0111f367e2aa9d77ed4f513c22df	d__Bacteria	p__Planctomycetota	c__Planctomycetes	o__Pirellulales	f__Pirellulaceae	g__p-1088-a5_gut_group		5.77778	8.76861e-06	2.11013	4.15549e-06	0.999997	NA
2d4fcab0a0a17256765a77c8698a4cbb	d__Bacteria	p__Bacteroidota	c__Bacteroidia	o__Bacteroidales	f__Rikenellaceae	g__Rikenellaceae_RC9_gut_group	s__uncultured_bacterium	5.55556	8.59568e-06	2.10643	4.08068e-06	0.999997	NA
8eb1ec9d5ea705fcc08271ba017e261b	d__Bacteria	p__Firmicutes	c__Clostridia	o__Lachnospirales	f__Lachnospiraceae	g__Epulopiscium		5.22222	8.3222e-06	2.10045	3.96209e-06	0.999997	NA
0cbe0f7de839bb95dc1401b17237790a	d__Bacteria	p__Proteobacteria	c__Gammaproteobacteria	o__Pseudomonadales	f__Moraxellaceae	g__Acinetobacter		5.11111	8.22735e-06	2.09838	3.92081e-06	0.999997	NA
6805572ab8a8c22615a377672f41bd5f	d__Bacteria	p__Firmicutes	c__Bacilli	o__RF39	f__RF39	g__RF39		4.88889	8.03122e-06	2.09406	3.83525e-06	0.999997	NA
a0d29a34dd83a5a2dd8e66b801502261	d__Bacteria	p__Proteobacteria	c__Alphaproteobacteria	o__Caulobacterales	f__Caulobacteraceae	g__Brevundimonas		4.77778	7.92972e-06	2.0918	3.79087e-06	0.999997	NA
578f9d77dcff4f868c387ee05a840d72	d__Bacteria	p__Firmicutes	c__Clostridia	o__Peptococcales	f__Peptococcaceae	g__uncultured	s__uncultured_bacterium	4.11111	7.26441e-06	2.07658	3.49826e-06	0.999997	NA
041ed56aab098bbe07d55de785d1fcfe	d__Bacteria	p__Deferribacterota	c__Deferribacteres	o__Deferribacterales	f__Deferribacteraceae	g__Mucispirillum	s__uncultured_bacterium	4	7.14288e-06	2.07375	3.44443e-06	0.999997	NA
5274f2821b9fd81da9d7e14e8d9554d8	d__Bacteria	p__Desulfobacterota	c__Desulfovibrionia	o__Desulfovibrionales	f__Desulfovibrionaceae	g__uncultured	s__uncultured_bacterium	3.77778	6.88891e-06	2.06776	3.33158e-06	0.999997	NA
b9088cec882ac445ce461c1954a52e06	d__Bacteria	p__Bacteroidota	c__Bacteroidia	o__Flavobacteriales	f__Weeksellaceae	g__Chryseobacterium	s__Bouteloua_dactyloides	3.22222	6.17664e-06	2.05031	3.01254e-06	0.999998	NA
6c812a7e2ce441e1c4a78bde5c542269	d__Bacteria	p__Bacteroidota	c__Bacteroidia	o__Bacteroidales	f__Prevotellaceae	g__Alloprevotella		2.66667	5.31787e-06	2.02841	2.62169e-06	0.999998	NA
8d30a66bbcd171c24f2921b4cd14d82f	d__Bacteria	p__Chloroflexi	c__P2-11E	o__P2-11E	f__P2-11E	g__P2-11E	s__uncultured_bacterium	2.55556	5.1218e-06	2.0232	2.53154e-06	0.999998	NA
76925c41449e56aee5c416c7bc43efa5	d__Bacteria	p__Patescibacteria	c__Microgenomatia	o__Candidatus_Woesebacteria	f__Candidatus_Woesebacteria	g__Candidatus_Woesebacteria	s__uncultured_bacterium	1.55556	2.71363e-06	1.95842	1.38562e-06	0.999999	NA
22eae66b9e8969076b435fba365bbe64	d__Bacteria	p__Bacteroidota	c__Bacteroidia	o__Bacteroidales	f__Prevotellaceae			1.44444	2.32024e-06	1.94839	1.19085e-06	0.999999	NA
77e61cb2150a9fa63110e38c78563a92	d__Bacteria	p__Firmicutes	c__Clostridia	o__Oscillospirales	f__Ruminococcaceae			1	-8.51882e-16	1.91919	-4.43875e-16	1	NA
d91bccc05294e36ea7a299294e5cd87a	d__Bacteria	p__Bacteroidota	c__Bacteroidia	o__Bacteroidales	f__Rikenellaceae	g__Rikenellaceae_RC9_gut_group	s__uncultured_bacterium	1	-8.51882e-16	1.91919	-4.43875e-16	1	NA
b68a45ae8ad9bc2decfaa7648b089d1c	d__Bacteria	p__Verrucomicrobiota	c__Kiritimatiellae	o__WCHB1-41	f__WCHB1-41	g__WCHB1-41		1	-8.51882e-16	1.91919	-4.43875e-16	1	NA
b4931c1511bd1c49113dfe7269e50ab0	d__Bacteria	p__Bacteroidota	c__Bacteroidia	o__Bacteroidales	f__Prevotellaceae			1	-8.51882e-16	1.91919	-4.43875e-16	1	NA
bff1f0d598a0ecac42aadb56ed41404d	d__Bacteria	p__Firmicutes	c__Bacilli	o__Lactobacillales	f__Lactobacillaceae	g__Lactobacillus		1	-8.51882e-16	1.91919	-4.43875e-16	1	NA
22516c2d8626ec22a39401410a14bb85	d__Bacteria	p__Planctomycetota	c__Planctomycetes	o__Pirellulales	f__Pirellulaceae	g__Blastopirellula		1	-8.51882e-16	1.91919	-4.43875e-16	1	NA
341b5d533c4b4daaca71b681b99d4fa9	d__Bacteria	p__Bacteroidota	c__Bacteroidia	o__Bacteroidales	f__Bacteroidaceae	g__Bacteroides	s__Bacteroides_plebeius	1	-8.51882e-16	1.91919	-4.43875e-16	1	NA
4f0532817488b9ccf20c5765534752ae	d__Bacteria	p__Bacteroidota	c__Bacteroidia	o__Bacteroidales	f__Prevotellaceae	g__Alloprevotella		1	-8.51882e-16	1.91919	-4.43875e-16	1	NA
f2e74684112b3ae80785bc3b06a28584	d__Bacteria	p__Bacteroidota	c__Bacteroidia	o__Bacteroidales	f__Paludibacteraceae	g__uncultured	s__uncultured_bacterium	1	-8.51882e-16	1.91919	-4.43875e-16	1	NA
1192bc2d84edaeaeec2ed313e8e1eb12	d__Bacteria	p__Bacteroidota	c__Bacteroidia	o__Bacteroidales	f__Rikenellaceae	g__Rikenellaceae_RC9_gut_group	s__wallaby_gut	1	-8.51882e-16	1.91919	-4.43875e-16	1	NA
2c32187694084149b8ed02d23caea83a	d__Bacteria	p__Spirochaetota	c__Spirochaetia	o__Spirochaetales	f__Spirochaetaceae	g__Treponema		1	-8.51882e-16	1.91919	-4.43875e-16	1	NA
82f948d60a9c1e18a25ba80d7f2acf27	d__Bacteria	p__Bacteroidota	c__Bacteroidia	o__Bacteroidales	f__Prevotellaceae	g__Prevotella		1	-8.51882e-16	1.91919	-4.43875e-16	1	NA
75735ec732d7558a2ad6106d9db057ac	d__Bacteria	p__Bacteroidota	c__Bacteroidia	o__Bacteroidales	f__Tannerellaceae	g__Parabacteroides		1	-8.51882e-16	1.91919	-4.43875e-16	1	NA
39f14134433149f7a4712af712600f9d	d__Bacteria	p__Firmicutes	c__Negativicutes	o__Veillonellales-Selenomonadales	f__Selenomonadaceae	g__Quinella		1	-8.51882e-16	1.91919	-4.43875e-16	1	NA
5e51862726eb43ab5b9d8a2205b285a9	d__Bacteria	p__Proteobacteria	c__Alphaproteobacteria	o__Sphingomonadales	f__Sphingomonadaceae	g__Sphingomonas		1	-8.51882e-16	1.91919	-4.43875e-16	1	NA
a102211e036c986be4c4ad354c64ed3e	d__Bacteria	p__Bacteroidota	c__Bacteroidia	o__Bacteroidales	f__Prevotellaceae	g__Prevotellaceae_UCG-001		1	-8.51882e-16	1.91919	-4.43875e-16	1	NA
9367f71c0544d6dd15a124170e87a757	d__Bacteria	p__Firmicutes	c__Clostridia	o__Lachnospirales	f__Lachnospiraceae	g__Lachnospiraceae_NK4B4_group	s__uncultured_bacterium	1	-8.51882e-16	1.91919	-4.43875e-16	1	NA
824ebf11e48cb6688846a85fb1fd0abf	d__Bacteria	p__Bacteroidota	c__Bacteroidia	o__Bacteroidales	f__p-2534-18B5_gut_group	g__p-2534-18B5_gut_group	s__uncultured_Rikenellaceae	1	-8.51882e-16	1.91919	-4.43875e-16	1	NA
c87b048e5a393cf7d91030412cc20fcc	d__Bacteria	p__Proteobacteria	c__Gammaproteobacteria	o__Aeromonadales	f__Succinivibrionaceae	g__Succinivibrio	s__metagenome	1	-8.51882e-16	1.91919	-4.43875e-16	1	NA
9d55f42689818189ac35ea82983a73f2	d__Bacteria	p__Proteobacteria	c__Gammaproteobacteria	o__Enterobacterales	f__Enterobacteriaceae	g__Escherichia-Shigella		1	-8.51882e-16	1.91919	-4.43875e-16	1	NA
8429f9312ce7079e2700e2ef56d9fe27	d__Bacteria	p__Actinobacteriota	c__Actinobacteria	o__Micrococcales	f__Brevibacteriaceae	g__Brevibacterium		1	-8.51882e-16	1.91919	-4.43875e-16	1	NA
dd8300089e32ee8b7a7b63dedda247cf	d__Archaea	p__Thermoplasmatota	c__Thermoplasmata	o__Methanomassiliicoccales	f__Methanomethylophilaceae	g__uncultured	s__gut_metagenome	1	-8.51882e-16	1.91919	-4.43875e-16	1	NA
ee5e3d6a650404fd1ec525a9edf44bcf	d__Bacteria	p__Bacteroidota	c__Bacteroidia	o__Bacteroidales	f__Rikenellaceae	g__Rikenellaceae_RC9_gut_group	s__uncultured_bacterium	1	-8.51882e-16	1.91919	-4.43875e-16	1	NA
4fd005f8a19e82adc7f1008e84d9714c	d__Bacteria	p__Firmicutes	c__Clostridia	o__Oscillospirales	f__Ruminococcaceae			1	-8.51882e-16	1.91919	-4.43875e-16	1	NA
eb4cd28a42e709938e9fe2d57f72870f	d__Bacteria	p__Bacteroidota	c__Bacteroidia	o__Bacteroidales	f__Prevotellaceae	g__Alloprevotella		1	-8.51882e-16	1.91919	-4.43875e-16	1	NA
cc4313c3ff4e5db69df3b3634bd8d8b8	d__Bacteria	p__Bacteroidota	c__Bacteroidia	o__Bacteroidales	f__Muribaculaceae	g__Muribaculaceae	s__uncultured_bacterium	1	-8.51882e-16	1.91919	-4.43875e-16	1	NA
560e6e68d4d44c873c526364f054a21b	d__Bacteria	p__Firmicutes	c__Bacilli	o__Lactobacillales	f__Lactobacillaceae	g__Lactobacillus		1	-8.51882e-16	1.91919	-4.43875e-16	1	NA
0997873219cc0aeb3f2afd37740be7b4	d__Bacteria	p__Bacteroidota	c__Bacteroidia	o__Bacteroidales	f__Muribaculaceae	g__Muribaculaceae		1	-8.51882e-16	1.91919	-4.43875e-16	1	NA
a08d6a8e9a5105e45fb247c900c61393	d__Bacteria	p__Firmicutes	c__Clostridia					1	-8.51882e-16	1.91919	-4.43875e-16	1	NA
5a558002b2fc02f3932b5ae1b3099f13	d__Bacteria	p__Elusimicrobiota	c__Elusimicrobia	o__Elusimicrobiales	f__Elusimicrobiaceae	g__Elusimicrobium	s__uncultured_bacterium	1	-8.51882e-16	1.91919	-4.43875e-16	1	NA
facb1abc8de14336155c8069b92131b9	d__Bacteria	p__Actinobacteriota	c__Coriobacteriia	o__Coriobacteriales	f__Eggerthellaceae	g__uncultured	s__uncultured_bacterium	1	-8.51882e-16	1.91919	-4.43875e-16	1	NA
586eaf52e68d4ebabb065b13004cb7f7	d__Bacteria	p__Bacteroidota	c__Bacteroidia	o__Bacteroidales	f__Muribaculaceae	g__Muribaculaceae		1	-8.51882e-16	1.91919	-4.43875e-16	1	NA
5e6cd3a42bce9330d8f42d6e05e5e87a	d__Bacteria	p__Firmicutes	c__Clostridia	o__Clostridia_vadinBB60_group	f__Clostridia_vadinBB60_group	g__Clostridia_vadinBB60_group	s__uncultured_Clostridiales	1	-8.51882e-16	1.91919	-4.43875e-16	1	NA
eaa48374fb7429dd9931ab32b43a9d4a	d__Bacteria	p__Firmicutes	c__Clostridia	o__Oscillospirales	f__Ruminococcaceae	g__Ruminococcus		1	-8.51882e-16	1.91919	-4.43875e-16	1	NA
e8ad4c2b3d5b03f4cd5fb091acae7fe6	d__Bacteria	p__Firmicutes	c__Clostridia	o__Clostridia_vadinBB60_group	f__Clostridia_vadinBB60_group	g__Clostridia_vadinBB60_group	s__uncultured_bacterium	1	-8.51882e-16	1.91919	-4.43875e-16	1	NA
20619315da569efe425b1f78b4d95391	d__Bacteria	p__Fibrobacterota	c__Fibrobacteria	o__Fibrobacterales	f__Fibrobacteraceae	g__Fibrobacter	s__Fibrobacter_intestinalis	1	-8.51882e-16	1.91919	-4.43875e-16	1	NA
a425184ff51a8d77473e03b8c0715923	d__Bacteria	p__Campilobacterota	c__Campylobacteria	o__Campylobacterales	f__Helicobacteraceae	g__Helicobacter		1	-8.51882e-16	1.91919	-4.43875e-16	1	NA
708ac35dc75cadd063920476c6af0e40	d__Bacteria	p__Bacteroidota	c__Bacteroidia	o__Bacteroidales	f__Prevotellaceae			1	-8.51882e-16	1.91919	-4.43875e-16	1	NA
09cb5368cd5799b5f85158a88517db85	d__Bacteria	p__Firmicutes	c__Clostridia	o__Oscillospirales	f__Oscillospiraceae	g__UCG-002	s__uncultured_bacterium	1	-8.51882e-16	1.91919	-4.43875e-16	1	NA
8baf59b44d0181228ad97caa556172ae	d__Bacteria	p__Fusobacteriota	c__Fusobacteriia	o__Fusobacteriales	f__Fusobacteriaceae	g__Fusobacterium		1	-8.51882e-16	1.91919	-4.43875e-16	1	NA
c095a1efc46aee9684a0cd1beec01c91	d__Bacteria	p__Bacteroidota	c__Bacteroidia	o__Bacteroidales	f__Barnesiellaceae	g__Barnesiella	s__uncultured_bacterium	1	-8.51882e-16	1.91919	-4.43875e-16	1	NA
4aca13f075eacf668aea070e9e5ec1a6	d__Bacteria	p__Patescibacteria	c__Parcubacteria	o__Candidatus_Nomurabacteria	f__Candidatus_Nomurabacteria	g__Candidatus_Nomurabacteria	s__uncultured_Parcubacteria	1	-8.51882e-16	1.91919	-4.43875e-16	1	NA
ae36799dfec9a4f58b783058ce7398e4	d__Bacteria	p__Bacteroidota	c__Bacteroidia	o__Bacteroidales	f__Prevotellaceae	g__Prevotellaceae_UCG-003	s__uncultured_bacterium	1	-8.51882e-16	1.91919	-4.43875e-16	1	NA
d89bbadbf6bd7201909734781c8bb05c	d__Bacteria	p__Bacteroidota	c__Bacteroidia	o__Bacteroidales	f__Prevotellaceae	g__Prevotella		1	-8.51882e-16	1.91919	-4.43875e-16	1	NA
f9f6083c83f5ab36cb096d3b4ff6a1f2	d__Bacteria	p__Fusobacteriota	c__Fusobacteriia	o__Fusobacteriales	f__Fusobacteriaceae	g__Fusobacterium		1	-8.51882e-16	1.91919	-4.43875e-16	1	NA
87415a52f4350855d04ea7aad7a4e673	d__Bacteria	p__Firmicutes	c__Clostridia	o__Clostridia_UCG-014	f__Clostridia_UCG-014	g__Clostridia_UCG-014	s__uncultured_bacterium	1	-8.51882e-16	1.91919	-4.43875e-16	1	NA
40baa90fcb001dfd22ee5805474b3e20	d__Bacteria	p__Bacteroidota	c__Bacteroidia	o__Bacteroidales	f__Prevotellaceae	g__uncultured		1	-8.51882e-16	1.91919	-4.43875e-16	1	NA
d2b96aeba9195cd990c1c5df5cae1f04	d__Bacteria	p__Bacteroidota	c__Bacteroidia	o__Bacteroidales	f__Bacteroidaceae	g__Bacteroides		1	-8.51882e-16	1.91919	-4.43875e-16	1	NA
ea911d2a11c17c1dff69fd99486e5ac6	d__Bacteria	p__Firmicutes	c__Clostridia	o__Oscillospirales	f__Oscillospiraceae			1	-8.51882e-16	1.91919	-4.43875e-16	1	NA
26b3e2f70686929f914a4689ada14c34	d__Bacteria	p__Firmicutes	c__Clostridia	o__Oscillospirales	f__Oscillospiraceae			1	-8.51882e-16	1.91919	-4.43875e-16	1	NA
c9676f03d68cfe851d3d85bc9a11d2bb	d__Bacteria	p__Firmicutes	c__Bacilli	o__Erysipelotrichales	f__Erysipelotrichaceae	g__Holdemanella		1	-8.51882e-16	1.91919	-4.43875e-16	1	NA
1447bd798c9a74814eabe1f8a890adb7	d__Bacteria	p__Bacteroidota	c__Bacteroidia	o__Bacteroidales	f__Prevotellaceae	g__Prevotellaceae_UCG-001		1	-8.51882e-16	1.91919	-4.43875e-16	1	NA
409a603437e46a131f56f0cc1d618b08	d__Bacteria	p__Firmicutes	c__Bacilli	o__Bacillales	f__Planococcaceae	g__Lysinibacillus		1	-8.51882e-16	1.91919	-4.43875e-16	1	NA
a0a1a46ce77c39e6693502baacf0e98c	d__Bacteria	p__Fusobacteriota	c__Fusobacteriia	o__Fusobacteriales	f__Fusobacteriaceae	g__Fusobacterium		1	-8.51882e-16	1.91919	-4.43875e-16	1	NA
490f3cb9918cf0260e1804ba5e0dcba6	d__Bacteria	p__Bacteroidota	c__Bacteroidia	o__Bacteroidales	f__Prevotellaceae	g__Prevotella		1	-8.51882e-16	1.91919	-4.43875e-16	1	NA
b6fba15b6779aabef8e597f8b70189d6	d__Bacteria	p__Actinobacteriota	c__Acidimicrobiia	o__Actinomarinales	f__Actinomarinaceae	g__Candidatus_Actinomarina		1	-8.51882e-16	1.91919	-4.43875e-16	1	NA
5711bc938a02939f9315af06b619d3a4	d__Bacteria	p__Bacteroidota	c__Bacteroidia	o__Bacteroidales	f__Prevotellaceae	g__Prevotella		1	-8.51882e-16	1.91919	-4.43875e-16	1	NA
fedd0849771e952a5481af74c391fb3a	d__Bacteria	p__Firmicutes	c__Bacilli	o__Lactobacillales	f__Lactobacillaceae	g__Lactobacillus		1	-8.51882e-16	1.91919	-4.43875e-16	1	NA
3c8a755f175ab726b8abce2ac6ecde1f	d__Bacteria	p__Bacteroidota	c__Bacteroidia	o__Bacteroidales	f__Prevotellaceae			1	-8.51882e-16	1.91919	-4.43875e-16	1	NA
293ae9332ea6294e390ae009c07e25d0	d__Bacteria	p__Bacteroidota	c__Bacteroidia	o__Bacteroidales	f__Prevotellaceae	g__Prevotella		1	-8.51882e-16	1.91919	-4.43875e-16	1	NA
cc5967d977801dc9ed4eb52f1ad0730c	d__Bacteria	p__Spirochaetota	c__Spirochaetia	o__Spirochaetales	f__Spirochaetaceae	g__Treponema	s__uncultured_bacterium	1	-8.51882e-16	1.91919	-4.43875e-16	1	NA
ec212dca74ee141ffb23c417ff2ac89d	d__Bacteria	p__Proteobacteria	c__Gammaproteobacteria	o__Aeromonadales	f__Succinivibrionaceae	g__Succinivibrio		1	-8.51882e-16	1.91919	-4.43875e-16	1	NA
c295e02d12e385e23e6ee1d0d711f1e2	d__Bacteria	p__Firmicutes	c__Clostridia	o__Clostridia_vadinBB60_group	f__Clostridia_vadinBB60_group	g__Clostridia_vadinBB60_group	s__uncultured_bacterium	1	-8.51882e-16	1.91919	-4.43875e-16	1	NA
6a17825ecbbeb99ece4f85f9b5a76780	d__Bacteria	p__Spirochaetota	c__Spirochaetia	o__Spirochaetales	f__Spirochaetaceae	g__Treponema	s__uncultured_bacterium	1	-8.51882e-16	1.91919	-4.43875e-16	1	NA
217f64f1c43c229e239f8d80e99d1fa6	d__Bacteria	p__Patescibacteria	c__Saccharimonadia	o__Saccharimonadales	f__Saccharimonadaceae	g__Candidatus_Saccharimonas	s__uncultured_bacterium	1	-8.51882e-16	1.91919	-4.43875e-16	1	NA
1b75dc21333e5b6ae202c0b2d8bdd834	d__Bacteria	p__Bacteroidota	c__Bacteroidia	o__Bacteroidales	f__Rikenellaceae	g__Rikenellaceae_RC9_gut_group		1	-8.51882e-16	1.91919	-4.43875e-16	1	NA
04541d721ffe764fdd4e27786e6ea32e	d__Bacteria	p__Firmicutes	c__Bacilli	o__Lactobacillales	f__Lactobacillaceae	g__Lactobacillus	s__Lactobacillus_faecis	1	-8.51882e-16	1.91919	-4.43875e-16	1	NA
06452230d0942ecf1380562512cc41e6	d__Bacteria	p__Campilobacterota	c__Campylobacteria	o__Campylobacterales	f__Helicobacteraceae	g__Helicobacter	s__Helicobacter_sp.	1	-8.51882e-16	1.91919	-4.43875e-16	1	NA
284f8724d23207f72e4e7b9ec4c6055e	d__Bacteria	p__Firmicutes	c__Clostridia	o__Monoglobales	f__Monoglobaceae	g__Monoglobus		1	-8.51882e-16	1.91919	-4.43875e-16	1	NA
df2a434c6843fa76ede8c3c657c8890e	d__Bacteria	p__Bacteroidota	c__Bacteroidia	o__Bacteroidales	f__Prevotellaceae	g__Prevotellaceae_UCG-003	s__uncultured_bacterium	1	-8.51882e-16	1.91919	-4.43875e-16	1	NA
1dedf1c75a4368e3845a066415af0649	d__Bacteria	p__Desulfobacterota	c__Desulfovibrionia	o__Desulfovibrionales	f__Desulfovibrionaceae	g__uncultured	s__uncultured_bacterium	1	-8.51882e-16	1.91919	-4.43875e-16	1	NA
8862c72693c4f3e66270322098dfd0cd	d__Bacteria	p__Firmicutes	c__Clostridia	o__Peptostreptococcales-Tissierellales	f__Peptostreptococcaceae	g__Romboutsia		1	-8.51882e-16	1.91919	-4.43875e-16	1	NA
ded4d0d8aab9162d8c7e9f754191da32	d__Bacteria	p__Bacteroidota	c__Bacteroidia	o__Bacteroidales	f__Bacteroidaceae	g__Bacteroides	s__uncultured_bacterium	1	-8.51882e-16	1.91919	-4.43875e-16	1	NA
65927a2afc7851f40e500a1b5caac849	d__Bacteria	p__Firmicutes	c__Clostridia	o__Monoglobales	f__Monoglobaceae	g__Monoglobus		1	-8.51882e-16	1.91919	-4.43875e-16	1	NA
b079f97eb64db88882dd4ccf554ec8ca	d__Bacteria	p__Proteobacteria	c__Gammaproteobacteria	o__Burkholderiales	f__Sutterellaceae	g__Parasutterella	s__gut_metagenome	1	-8.51882e-16	1.91919	-4.43875e-16	1	NA
f69a37ad0dde9c4c524a5c12a73882d9	d__Bacteria	p__Firmicutes	c__Clostridia	o__Oscillospirales	f__[Eubacterium]_coprostanoligenes_group	g__[Eubacterium]_coprostanoligenes_group		1	-8.51882e-16	1.91919	-4.43875e-16	1	NA
6773b95595d95fa7ef5b3555a4a1417c	d__Bacteria	p__Bacteroidota	c__Bacteroidia	o__Bacteroidales	f__Muribaculaceae	g__Muribaculaceae	s__uncultured_bacterium	1	-8.51882e-16	1.91919	-4.43875e-16	1	NA
32357ab43f881e05dc2b44f65ca4c754	d__Bacteria	p__Firmicutes	c__Clostridia	o__Oscillospirales	f__Oscillospiraceae			1	-8.51882e-16	1.91919	-4.43875e-16	1	NA
15738d1c8f1cd110a49ff60140c39d00	d__Bacteria	p__Bacteroidota	c__Bacteroidia	o__Bacteroidales				1	-8.51882e-16	1.91919	-4.43875e-16	1	NA
ef89067d4c5941ceef6ca8d973113131	d__Bacteria	p__Campilobacterota	c__Campylobacteria	o__Campylobacterales	f__Campylobacteraceae	g__Campylobacter		1	-8.51882e-16	1.91919	-4.43875e-16	1	NA
04de48c377110914ba9eff87265ef0be	d__Bacteria	p__Spirochaetota	c__Spirochaetia	o__Spirochaetales	f__Spirochaetaceae	g__Treponema	s__uncultured_bacterium	1	-8.51882e-16	1.91919	-4.43875e-16	1	NA
c91bd5dfa833820527b756e4e4a4ce2b	d__Bacteria	p__Firmicutes	c__Clostridia	o__Oscillospirales	f__[Eubacterium]_coprostanoligenes_group	g__[Eubacterium]_coprostanoligenes_group	s__uncultured_bacterium	1	-8.51882e-16	1.91919	-4.43875e-16	1	NA
977cecb7ce792d4cfc462d6159da96f7	d__Bacteria	p__Bacteroidota	c__Bacteroidia	o__Bacteroidales	f__Prevotellaceae			1	-8.51882e-16	1.91919	-4.43875e-16	1	NA
5cc811b00890498fa2852d1331b6b579	d__Bacteria	p__Bacteroidota	c__Bacteroidia	o__Bacteroidales				1	-8.51882e-16	1.91919	-4.43875e-16	1	NA
738622f205cd36f1f604c17acf5d8690	d__Bacteria	p__Firmicutes	c__Clostridia	o__Oscillospirales	f__Oscillospiraceae	g__Papillibacter	s__uncultured_bacterium	1	-8.51882e-16	1.91919	-4.43875e-16	1	NA
54711759f21a64b6f9a61aa0b075c53b	d__Bacteria	p__Firmicutes	c__Clostridia	o__Oscillospirales	f__Oscillospiraceae			1	-8.51882e-16	1.91919	-4.43875e-16	1	NA
fca719a6efd52813d981725d9f2691b1	d__Bacteria	p__Firmicutes	c__Clostridia	o__Oscillospirales	f__[Eubacterium]_coprostanoligenes_group	g__[Eubacterium]_coprostanoligenes_group		1	-8.51882e-16	1.91919	-4.43875e-16	1	NA
1b1f484b0c04833bc912bfc4d10f60bd	d__Bacteria	p__Firmicutes	c__Clostridia	o__Clostridia_UCG-014	f__Clostridia_UCG-014	g__Clostridia_UCG-014		1	-8.51882e-16	1.91919	-4.43875e-16	1	NA
ec40d5a6c831a077be3d3f4a13b6fc33	d__Bacteria	p__Firmicutes	c__Clostridia	o__Oscillospirales	f__Oscillospiraceae	g__UCG-002	s__uncultured_bacterium	1	-8.51882e-16	1.91919	-4.43875e-16	1	NA
c09af62963c87678bcde66ad7e85064c	d__Bacteria	p__Firmicutes	c__Bacilli	o__Mycoplasmatales	f__Mycoplasmataceae	g__Mycoplasma	s__uncultured_Firmicutes	1	-8.51882e-16	1.91919	-4.43875e-16	1	NA
e010f2f0e3d2bc5a99bb0bfba13f1038	d__Bacteria	p__Firmicutes	c__Negativicutes	o__Veillonellales-Selenomonadales	f__Veillonellaceae	g__Veillonella		1	-8.51882e-16	1.91919	-4.43875e-16	1	NA
4dd2c9eb69206e03fc6f6134eeb8b8fc	d__Bacteria	p__Bacteroidota	c__Bacteroidia	o__Bacteroidales	f__Muribaculaceae	g__Muribaculaceae	s__uncultured_bacterium	1	-8.51882e-16	1.91919	-4.43875e-16	1	NA
b5a648784dde646ea78b29c6d8507059	d__Bacteria	p__Bacteroidota	c__Bacteroidia	o__Bacteroidales	f__Prevotellaceae			1	-8.51882e-16	1.91919	-4.43875e-16	1	NA
786285ee62cf0cf97c09bf099c56f88a	d__Bacteria	p__Bacteroidota	c__Bacteroidia	o__Bacteroidales	f__Muribaculaceae	g__Muribaculaceae	s__uncultured_bacterium	1	-8.51882e-16	1.91919	-4.43875e-16	1	NA
d867a2eb00794927baf978c0c6352a5b	d__Bacteria	p__Bacteroidota	c__Bacteroidia	o__Bacteroidales	f__Prevotellaceae	g__Alloprevotella	s__uncultured_bacterium	1	-8.51882e-16	1.91919	-4.43875e-16	1	NA
f29aaf4cb28b8f9d60a16b165fbea895	d__Bacteria	p__Bacteroidota	c__Bacteroidia	o__Bacteroidales	f__Muribaculaceae	g__Muribaculaceae		1	-8.51882e-16	1.91919	-4.43875e-16	1	NA
d38d1eb8f121f57db2fb92a1c7e57811	d__Bacteria	p__Bacteroidota	c__Bacteroidia	o__Bacteroidales				1	-8.51882e-16	1.91919	-4.43875e-16	1	NA
473ef491e11195df176dd960c536252f	d__Bacteria	p__Patescibacteria	c__Saccharimonadia	o__Saccharimonadales	f__Saccharimonadaceae	g__Candidatus_Saccharimonas	s__uncultured_bacterium	1	-8.51882e-16	1.91919	-4.43875e-16	1	NA
4b15368d34183f9f982718978be62ac7	d__Bacteria	p__Bacteroidota	c__Bacteroidia	o__Bacteroidales	f__Prevotellaceae			1	-8.51882e-16	1.91919	-4.43875e-16	1	NA
473beabcc309739abf30d31076fd9f37	d__Bacteria	p__Spirochaetota	c__Spirochaetia	o__Spirochaetales	f__Spirochaetaceae	g__Treponema	s__uncultured_bacterium	1	-8.51882e-16	1.91919	-4.43875e-16	1	NA
17fe593706f43c2f5401689777298f35	d__Bacteria	p__Spirochaetota	c__Spirochaetia	o__Spirochaetales	f__Spirochaetaceae	g__Sphaerochaeta	s__uncultured_bacterium	1	-8.51882e-16	1.91919	-4.43875e-16	1	NA
c970790a70df591f7c52d075136a4d81	d__Bacteria	p__Proteobacteria	c__Gammaproteobacteria	o__Enterobacterales	f__Enterobacteriaceae	g__Klebsiella		1	-8.51882e-16	1.91919	-4.43875e-16	1	NA
434084fa0c3dcf2095f63fd571faeb62	d__Bacteria	p__Firmicutes	c__Negativicutes	o__Acidaminococcales	f__Acidaminococcaceae	g__Phascolarctobacterium		1	-8.51882e-16	1.91919	-4.43875e-16	1	NA
5b0012c4a4372b37c57bb63c32f35a74	d__Archaea	p__Euryarchaeota	c__Methanobacteria	o__Methanobacteriales	f__Methanobacteriaceae	g__Methanobrevibacter		1	-8.51882e-16	1.91919	-4.43875e-16	1	NA
403af85652250a0fea94bf0d8589a1c4	d__Bacteria	p__Bacteroidota	c__Bacteroidia	o__Bacteroidales	f__Prevotellaceae			1	-8.51882e-16	1.91919	-4.43875e-16	1	NA
5df30bd3158c8b05af26d35237bb32b1	d__Bacteria	p__Bacteroidota	c__Bacteroidia	o__Bacteroidales	f__Rikenellaceae	g__Rikenellaceae_RC9_gut_group	s__wallaby_gut	1	-8.51882e-16	1.91919	-4.43875e-16	1	NA
b99d8c9ea77dbd74237ea5cf8ecdffc1	d__Bacteria	p__Spirochaetota	c__Spirochaetia	o__Spirochaetales	f__Spirochaetaceae	g__Treponema	s__Treponema_berlinense	1	-8.51882e-16	1.91919	-4.43875e-16	1	NA
cba9ae8bfe29ff2e8a161fc34c5558bb	d__Bacteria	p__Bacteroidota	c__Bacteroidia	o__Bacteroidales	f__Prevotellaceae			1	-8.51882e-16	1.91919	-4.43875e-16	1	NA
ebaa8876f4542f7c16e4de9da767ecfc	d__Bacteria	p__Bacteroidota	c__Bacteroidia	o__Bacteroidales	f__Prevotellaceae			1	-8.51882e-16	1.91919	-4.43875e-16	1	NA
82bb42aa297311b9a8b7accd3fe3dda5	d__Bacteria	p__Firmicutes	c__Clostridia	o__Clostridia_UCG-014	f__Clostridia_UCG-014	g__Clostridia_UCG-014	s__unidentified	1	-8.51882e-16	1.91919	-4.43875e-16	1	NA
766e7bb52fa0ccba2a5fee7a0f449a95	d__Bacteria	p__Spirochaetota	c__Spirochaetia	o__Spirochaetales	f__Spirochaetaceae			1	-8.51882e-16	1.91919	-4.43875e-16	1	NA
b268c782056c87ba305b50bce88a9517	d__Bacteria	p__Patescibacteria	c__Saccharimonadia	o__Saccharimonadales	f__Saccharimonadaceae	g__Candidatus_Saccharimonas	s__uncultured_bacterium	1	-8.51882e-16	1.91919	-4.43875e-16	1	NA
511294d5c47cb7b4a08322b551fa8d15	d__Bacteria	p__Patescibacteria	c__Saccharimonadia	o__Saccharimonadales	f__Saccharimonadaceae	g__Candidatus_Saccharimonas	s__uncultured_bacterium	1	-8.51882e-16	1.91919	-4.43875e-16	1	NA
e4e653b055fcc834869292eb1c6d3bcf	d__Bacteria	p__Firmicutes	c__Clostridia	o__Oscillospirales	f__Ruminococcaceae			1	-8.51882e-16	1.91919	-4.43875e-16	1	NA
692544fbcf744503dd5c60e89ddbb13e	d__Bacteria	p__Proteobacteria	c__Gammaproteobacteria	o__Burkholderiales	f__Sutterellaceae	g__Parasutterella		1	-8.51882e-16	1.91919	-4.43875e-16	1	NA
e3fc15d7b90f57df93bc6e68aa81d4b3	d__Bacteria	p__Bacteroidota	c__Bacteroidia	o__Bacteroidales	f__Muribaculaceae	g__Muribaculaceae		1	-8.51882e-16	1.91919	-4.43875e-16	1	NA
ada4d35f9ef286b580e403a7732a69fb	d__Bacteria	p__Bacteroidota	c__Bacteroidia	o__Bacteroidales				1	-8.51882e-16	1.91919	-4.43875e-16	1	NA
d5819b9c1cb02db44c5371dd30f3086f	d__Bacteria	p__Bacteroidota	c__Bacteroidia	o__Bacteroidales	f__Marinifilaceae	g__Butyricimonas		1	-8.51882e-16	1.91919	-4.43875e-16	1	NA
12bcdafe4947086ee683fe27cb465f22	d__Bacteria	p__Bacteroidota	c__Bacteroidia	o__Bacteroidales	f__Muribaculaceae	g__Muribaculaceae	s__uncultured_Porphyromonadaceae	1	-8.51882e-16	1.91919	-4.43875e-16	1	NA
fb5004ca02dd3ed772548c23e1ca563a	d__Bacteria	p__Proteobacteria	c__Gammaproteobacteria	o__Pseudomonadales	f__Pseudomonadaceae	g__Pseudomonas		1	-8.51882e-16	1.91919	-4.43875e-16	1	NA
ea5d8f80246c5b6304caef23f118b869	d__Bacteria	p__Bacteroidota	c__Bacteroidia	o__Bacteroidales	f__Rikenellaceae			1	-8.51882e-16	1.91919	-4.43875e-16	1	NA
1607008e6893e07a4b975ceee2134013	d__Bacteria	p__Planctomycetota	c__Planctomycetes	o__Pirellulales	f__Pirellulaceae	g__p-1088-a5_gut_group	s__uncultured_bacterium	1	-8.51882e-16	1.91919	-4.43875e-16	1	NA
9070ef5972b3a157bac4fa3f1010aa93	d__Bacteria	p__Bacteroidota	c__Bacteroidia	o__Bacteroidales	f__Muribaculaceae	g__Muribaculaceae		1	-8.51882e-16	1.91919	-4.43875e-16	1	NA
ffd7265d3510118ecc33a09b18b2d54d	d__Bacteria	p__Bacteroidota	c__Bacteroidia	o__Bacteroidales	f__Prevotellaceae	g__Prevotella		1	-8.51882e-16	1.91919	-4.43875e-16	1	NA
340b45eb5318c7c1b55bdd171daccc96	d__Bacteria	p__Spirochaetota	c__Spirochaetia	o__Spirochaetales	f__Spirochaetaceae	g__Treponema		1	-8.51882e-16	1.91919	-4.43875e-16	1	NA
1d2ad425acc2746e345c16864355c46c	d__Bacteria	p__Proteobacteria	c__Gammaproteobacteria	o__Burkholderiales	f__Sutterellaceae	g__Parasutterella	s__gut_metagenome	1	-8.51882e-16	1.91919	-4.43875e-16	1	NA
92deadee0cce2641433505324b3280e1	d__Bacteria	p__Firmicutes	c__Clostridia	o__Monoglobales	f__Monoglobaceae	g__Monoglobus		1	-8.51882e-16	1.91919	-4.43875e-16	1	NA
477efc462a5dc8ea0c07d82294a551c2	d__Bacteria	p__Bacteroidota	c__Bacteroidia	o__Bacteroidales	f__Muribaculaceae	g__Muribaculaceae	s__uncultured_bacterium	1	-8.51882e-16	1.91919	-4.43875e-16	1	NA
81685c25dff7a59c994c7dd2ae65e199	d__Bacteria	p__Actinobacteriota	c__Actinobacteria	o__Micrococcales	f__Microbacteriaceae	g__Curtobacterium		1	-8.51882e-16	1.91919	-4.43875e-16	1	NA
f1e79600091c998bb0893a95a53154c3	d__Bacteria	p__Bacteroidota	c__Bacteroidia	o__Bacteroidales	f__Muribaculaceae	g__Muribaculaceae		1	-8.51882e-16	1.91919	-4.43875e-16	1	NA
4d3bd1fd3a83aa26515ec3ff6ed570e3	d__Bacteria	p__Bacteroidota	c__Bacteroidia	o__Bacteroidales	f__Prevotellaceae			1	-8.51882e-16	1.91919	-4.43875e-16	1	NA
5f4cdb8bb4e5578f5c1b792d2695d7fe	d__Bacteria	p__Firmicutes	c__Bacilli	o__Erysipelotrichales	f__Erysipelatoclostridiaceae	g__UCG-004	s__uncultured_bacterium	1	-8.51882e-16	1.91919	-4.43875e-16	1	NA
75e0b8f0ca458c5bd49f6f465ca66c04	d__Bacteria	p__Firmicutes	c__Clostridia	o__Clostridia_vadinBB60_group	f__Clostridia_vadinBB60_group	g__Clostridia_vadinBB60_group		1	-8.51882e-16	1.91919	-4.43875e-16	1	NA
1006a8fb2aaada9dbb425471dfcf1b2c	d__Bacteria	p__Bacteroidota	c__Bacteroidia	o__Bacteroidales	f__Prevotellaceae	g__Prevotellaceae_UCG-003	s__uncultured_bacterium	1	-8.51882e-16	1.91919	-4.43875e-16	1	NA
da6f20a4c02468ca526db871bdf423de	d__Bacteria	p__Bacteroidota	c__Bacteroidia	o__Bacteroidales	f__Muribaculaceae	g__Muribaculaceae	s__uncultured_bacterium	1	-8.51882e-16	1.91919	-4.43875e-16	1	NA
877b2cbd9e368bee28264e3423cdcd85	d__Bacteria	p__Spirochaetota	c__Spirochaetia	o__Spirochaetales	f__Spirochaetaceae	g__Treponema	s__Treponema_berlinense	1	-8.51882e-16	1.91919	-4.43875e-16	1	NA
704a0e4631fc66017b191e0c950d79f7	d__Bacteria	p__Firmicutes	c__Clostridia	o__Oscillospirales	f__Ruminococcaceae	g__Ruminococcus		1	-8.51882e-16	1.91919	-4.43875e-16	1	NA
c9faee5e574e64c283767098811d3af1	d__Bacteria	p__Proteobacteria	c__Gammaproteobacteria	o__Enterobacterales	f__Morganellaceae	g__Proteus		1	-8.51882e-16	1.91919	-4.43875e-16	1	NA
d49139842a039bf24920ee8d08ca01c1	d__Bacteria	p__Bacteroidota	c__Bacteroidia	o__Bacteroidales	f__Muribaculaceae	g__Muribaculaceae	s__uncultured_bacterium	1	-8.51882e-16	1.91919	-4.43875e-16	1	NA
e4b2a217de9dd8f29ee7feefb0ab1065	d__Bacteria	p__Proteobacteria	c__Gammaproteobacteria	o__Enterobacterales	f__Enterobacteriaceae	g__Escherichia-Shigella	s__Streptomyces_sp.	1	-8.51882e-16	1.91919	-4.43875e-16	1	NA
a03bb7bdf11bfcb416918449248042b7	d__Bacteria	p__Proteobacteria	c__Alphaproteobacteria	o__Rhodospirillales	f__uncultured	g__uncultured	s__gut_metagenome	1	-8.51882e-16	1.91919	-4.43875e-16	1	NA
043bc3cf59bad9720a6b1001f4b325ec	d__Bacteria	p__Firmicutes	c__Clostridia	o__Oscillospirales	f__Ruminococcaceae			1	-8.51882e-16	1.91919	-4.43875e-16	1	NA
b26d716db066c11b89bc2ca981b7fa55	d__Bacteria	p__Firmicutes	c__Clostridia	o__Lachnospirales	f__Lachnospiraceae	g__Lachnospiraceae_NK4A136_group	s__Trichinella_pseudospiralis	1	-8.51882e-16	1.91919	-4.43875e-16	1	NA
c81ba4352824a18699fdae98d89795ce	d__Bacteria	p__Bacteroidota	c__Bacteroidia	o__Bacteroidales				1	-8.51882e-16	1.91919	-4.43875e-16	1	NA
5941d8f018a580d51119304ea01bc944	d__Bacteria	p__Bacteroidota	c__Bacteroidia	o__Bacteroidales	f__Bacteroidaceae	g__Bacteroides		1	-8.51882e-16	1.91919	-4.43875e-16	1	NA
2e4cedef9f70163068765ff3424ca5c5	d__Bacteria	p__Bacteroidota	c__Bacteroidia	o__Bacteroidales	f__Rikenellaceae	g__Rikenellaceae_RC9_gut_group	s__uncultured_bacterium	1	-8.51882e-16	1.91919	-4.43875e-16	1	NA
4d6031866f844cef83271461f9cfd3b6	d__Bacteria	p__Firmicutes	c__Bacilli	o__Lactobacillales	f__Lactobacillaceae	g__Lactobacillus		1	-8.51882e-16	1.91919	-4.43875e-16	1	NA
b1db38be886891294fbdc9351911801b	d__Bacteria	p__Bacteroidota	c__Bacteroidia	o__Bacteroidales	f__Prevotellaceae	g__Prevotellaceae_UCG-003		1	-8.51882e-16	1.91919	-4.43875e-16	1	NA
92ec9e2b510f7666e6c0ccb9fd080a94	d__Bacteria	p__Firmicutes	c__Clostridia	o__Clostridia_vadinBB60_group	f__Clostridia_vadinBB60_group	g__Clostridia_vadinBB60_group	s__unidentified	1	-8.51882e-16	1.91919	-4.43875e-16	1	NA
0d52de2a435c6840d6b986f918e5f101	d__Bacteria	p__Spirochaetota	c__Spirochaetia	o__Spirochaetales	f__Spirochaetaceae	g__Treponema	s__Treponema_berlinense	1	-8.51882e-16	1.91919	-4.43875e-16	1	NA
df7a171091cf479d67ebd5783426be6b	d__Bacteria	p__Firmicutes	c__Bacilli	o__Erysipelotrichales	f__Erysipelotrichaceae	g__Turicibacter	s__uncultured_bacterium	1	-8.51882e-16	1.91919	-4.43875e-16	1	NA
1c6a1dfbdd55e37867ee3ab9afa74e44	d__Bacteria	p__Bacteroidota	c__Bacteroidia	o__Bacteroidales	f__Prevotellaceae	g__Prevotellaceae_Ga6A1_group	s__uncultured_bacterium	1	-8.51882e-16	1.91919	-4.43875e-16	1	NA
b5b40bf63e51b85a1aeea6036aa2cce0	d__Bacteria	p__Bacteroidota	c__Bacteroidia	o__Bacteroidales	f__Muribaculaceae	g__Muribaculaceae		1	-8.51882e-16	1.91919	-4.43875e-16	1	NA
6d253bf46d8e02cd563f26b9414c0a4b	d__Bacteria	p__Firmicutes	c__Bacilli	o__Lactobacillales	f__Lactobacillaceae	g__Lactobacillus		1	-8.51882e-16	1.91919	-4.43875e-16	1	NA
c794f5815f860c2e2c873188348a038d	d__Bacteria	p__Bacteroidota	c__Bacteroidia	o__Chitinophagales	f__Chitinophagaceae	g__uncultured		1	-8.51882e-16	1.91919	-4.43875e-16	1	NA
fb7fbfe5b72ba98503a0f489108956ef	d__Bacteria	p__Bacteroidota	c__Bacteroidia	o__Bacteroidales	f__Prevotellaceae			1	-8.51882e-16	1.91919	-4.43875e-16	1	NA
11dc6b75b33da3414e0028729a3b81eb	d__Bacteria	p__Firmicutes	c__Bacilli	o__Lactobacillales	f__Lactobacillaceae	g__Lactobacillus		1	-8.51882e-16	1.91919	-4.43875e-16	1	NA
a4e50ca170eaae12134a20ceef1d7e37	d__Bacteria	p__Firmicutes	c__Bacilli	o__RF39	f__RF39	g__RF39		1	-8.51882e-16	1.91919	-4.43875e-16	1	NA
91e94f66b0911951358f8dc7ba80307e	d__Bacteria	p__Firmicutes	c__Clostridia	o__Oscillospirales	f__Ruminococcaceae			1	-8.51882e-16	1.91919	-4.43875e-16	1	NA
82952a882f8b744f9f131918f788741f	d__Bacteria	p__Bacteroidota	c__Bacteroidia	o__Bacteroidales	f__Tannerellaceae			1	-8.51882e-16	1.91919	-4.43875e-16	1	NA
f3b795588ab319f59979d6f3c0c35945	d__Bacteria	p__Firmicutes	c__Clostridia	o__Clostridia_vadinBB60_group	f__Clostridia_vadinBB60_group	g__Clostridia_vadinBB60_group		1	-8.51882e-16	1.91919	-4.43875e-16	1	NA
3262b1f35042bad215e4a485c9b57307	d__Bacteria	p__Bacteroidota	c__Bacteroidia	o__Bacteroidales	f__Rikenellaceae	g__Rikenellaceae_RC9_gut_group	s__uncultured_bacterium	1	-8.51882e-16	1.91919	-4.43875e-16	1	NA
79d20e0a114dd201258aacbe66d14d43	d__Bacteria	p__Proteobacteria	c__Gammaproteobacteria	o__Pseudomonadales	f__Moraxellaceae	g__Psychrobacter		1	-8.51882e-16	1.91919	-4.43875e-16	1	NA
e1424f70f79b9a2c0a240ca19cb85995	d__Bacteria	p__Proteobacteria	c__Gammaproteobacteria	o__Burkholderiales	f__Burkholderiaceae	g__Ralstonia		1	-8.51882e-16	1.91919	-4.43875e-16	1	NA
43733b2a3cedde4d0f90550760bc4a47	d__Bacteria	p__Proteobacteria	c__Alphaproteobacteria	o__Rhizobiales	f__Devosiaceae			1	-8.51882e-16	1.91919	-4.43875e-16	1	NA
9b4601c34270db458dec6269a58cce71	d__Bacteria	p__Firmicutes	c__Clostridia	o__Oscillospirales	f__Ruminococcaceae	g__Ruminococcus		1	-8.51882e-16	1.91919	-4.43875e-16	1	NA
b19a9a637fa2efea69d7838355646a04	d__Bacteria	p__Spirochaetota	c__Spirochaetia	o__Spirochaetales	f__Spirochaetaceae	g__Treponema	s__uncultured_bacterium	1	-8.51882e-16	1.91919	-4.43875e-16	1	NA
75a09c07d2a3daa9b06697fed198259f	d__Bacteria	p__Firmicutes	c__Bacilli	o__RF39	f__RF39	g__RF39		1	-8.51882e-16	1.91919	-4.43875e-16	1	NA
f09f2fc7454915093a90def92d1188a8	d__Bacteria	p__Bacteroidota	c__Bacteroidia	o__Bacteroidales	f__Prevotellaceae	g__Prevotella		1	-8.51882e-16	1.91919	-4.43875e-16	1	NA
7458f0dab6e1230692b846449ea3ad8e	d__Bacteria	p__Proteobacteria	c__Alphaproteobacteria	o__Rhodospirillales	f__uncultured	g__uncultured	s__gut_metagenome	1	-8.51882e-16	1.91919	-4.43875e-16	1	NA
b69c11596d2e464d7d1c23cebb5c107a	d__Bacteria	p__Firmicutes	c__Clostridia	o__Oscillospirales	f__Oscillospiraceae	g__UCG-005	s__uncultured_bacterium	1	-8.51882e-16	1.91919	-4.43875e-16	1	NA
db92fc638919e0b61fdf93916c2be89a	d__Bacteria	p__Firmicutes	c__Clostridia	o__Oscillospirales	f__Oscillospiraceae	g__Papillibacter	s__uncultured_bacterium	1	-8.51882e-16	1.91919	-4.43875e-16	1	NA
14fe5e34da0827e10c2c387090d99126	d__Bacteria	p__Firmicutes	c__Clostridia	o__Oscillospirales	f__Ruminococcaceae	g__Ruminococcus	s__Ruminococcus_champanellensis	1	-8.51882e-16	1.91919	-4.43875e-16	1	NA
be85f9f0417dd8b6c8c962fab9a8f39d	d__Bacteria	p__Bacteroidota	c__Bacteroidia	o__Bacteroidales	f__Bacteroidaceae	g__Bacteroides		1	-8.51882e-16	1.91919	-4.43875e-16	1	NA
0ee8550fb5610f6cb18a1e7044cd4376	d__Bacteria	p__Bacteroidota	c__Bacteroidia	o__Bacteroidales	f__Tannerellaceae	g__Parabacteroides	s__uncultured_bacterium	1	-8.51882e-16	1.91919	-4.43875e-16	1	NA
89ae6b5a1f3deb70f1a62f923c8468ea	d__Bacteria	p__Spirochaetota	c__Spirochaetia	o__Spirochaetales	f__Spirochaetaceae	g__Treponema	s__uncultured_bacterium	1	-8.51882e-16	1.91919	-4.43875e-16	1	NA
efc2306cbd6b3c6ab8ae39b56911ae08	d__Bacteria	p__Actinobacteriota	c__Coriobacteriia	o__Coriobacteriales	f__Eggerthellaceae	g__uncultured	s__uncultured_bacterium	1	-8.51882e-16	1.91919	-4.43875e-16	1	NA
a4c53391c09277915b2d139218f14893	d__Bacteria	p__Bacteroidota	c__Bacteroidia	o__Bacteroidales	f__Muribaculaceae	g__Muribaculaceae		1	-8.51882e-16	1.91919	-4.43875e-16	1	NA
54bea64159d6288bd8ca58691d3841be	d__Bacteria	p__Firmicutes	c__Clostridia	o__Lachnospirales	f__Lachnospiraceae	g__Lachnospiraceae_NK4A136_group		1	-8.51882e-16	1.91919	-4.43875e-16	1	NA
97106027091127475fdc0ae856683c03	d__Bacteria	p__Firmicutes	c__Clostridia	o__Lachnospirales	f__Lachnospiraceae			1	-8.51882e-16	1.91919	-4.43875e-16	1	NA
fdd399633c88d5aa493b64dc85fcb9e8	d__Bacteria	p__Spirochaetota	c__Spirochaetia	o__Spirochaetales	f__Spirochaetaceae	g__uncultured	s__uncultured_soil	1	-8.51882e-16	1.91919	-4.43875e-16	1	NA
44992af1588a149b63365209b28ad267	d__Bacteria	p__Bacteroidota	c__Bacteroidia	o__Bacteroidales	f__Prevotellaceae			1	-8.51882e-16	1.91919	-4.43875e-16	1	NA
a29a6bd12418893779258f0373f2fa5e	d__Bacteria	p__Campilobacterota	c__Campylobacteria	o__Campylobacterales	f__Helicobacteraceae	g__Helicobacter		1	-8.51882e-16	1.91919	-4.43875e-16	1	NA
9423ffbe1da2e2e2e6a87e5c751aaae0	d__Bacteria	p__Firmicutes	c__Clostridia	o__Clostridia_vadinBB60_group	f__Clostridia_vadinBB60_group	g__Clostridia_vadinBB60_group		1	-8.51882e-16	1.91919	-4.43875e-16	1	NA
6e6edbac6af9732d582c5ceb97c79572	d__Bacteria	p__Proteobacteria	c__Gammaproteobacteria	o__Enterobacterales	f__Enterobacteriaceae			1	-8.51882e-16	1.91919	-4.43875e-16	1	NA
73ec9536974d2ee6c3e6256dfbee063d	d__Bacteria	p__Firmicutes	c__Clostridia	o__Oscillospirales	f__[Eubacterium]_coprostanoligenes_group	g__[Eubacterium]_coprostanoligenes_group		1	-8.51882e-16	1.91919	-4.43875e-16	1	NA
b39c73d53186cecb8e202e5803bd23b3	d__Bacteria	p__Firmicutes	c__Clostridia	o__Clostridia_UCG-014	f__Clostridia_UCG-014	g__Clostridia_UCG-014		1	-8.51882e-16	1.91919	-4.43875e-16	1	NA
cb9fb732e6595dbc7ec151440d7d2c86	d__Bacteria	p__Spirochaetota	c__Spirochaetia	o__Spirochaetales	f__Spirochaetaceae	g__Treponema		1	-8.51882e-16	1.91919	-4.43875e-16	1	NA
b3e07cbb0613e2d46603a2f6fb979c6c	d__Bacteria	p__Bacteroidota	c__Bacteroidia	o__Bacteroidales	f__Muribaculaceae	g__Muribaculaceae		1	-8.51882e-16	1.91919	-4.43875e-16	1	NA
c3f50460965185b6c4c462e4428bcc75	d__Bacteria	p__Spirochaetota	c__Spirochaetia	o__Spirochaetales	f__Spirochaetaceae	g__Treponema	s__Treponema_berlinense	1	-8.51882e-16	1.91919	-4.43875e-16	1	NA
c595d2f76841774fde0ff72d0f008f61	d__Bacteria	p__Bacteroidota	c__Bacteroidia	o__Bacteroidales	f__Tannerellaceae	g__Parabacteroides	s__uncultured_bacterium	1	-8.51882e-16	1.91919	-4.43875e-16	1	NA
614890dd57e80ae311556e3e7408d9af	d__Bacteria	p__Firmicutes	c__Clostridia	o__Oscillospirales	f__Oscillospiraceae	g__NK4A214_group		1	-8.51882e-16	1.91919	-4.43875e-16	1	NA
4eb9785bdbce80cbc7aa4e8d39e88c22	d__Bacteria	p__Bacteroidota	c__Bacteroidia	o__Bacteroidales	f__Muribaculaceae	g__Muribaculaceae		1	-8.51882e-16	1.91919	-4.43875e-16	1	NA
b5dd1f2f4c0024b440de7485f871b97d	d__Bacteria	p__Firmicutes	c__Negativicutes	o__Veillonellales-Selenomonadales	f__Selenomonadaceae			1	-8.51882e-16	1.91919	-4.43875e-16	1	NA
7fe7d9593071e6304cb590614e6c672e	d__Bacteria	p__Campilobacterota	c__Campylobacteria	o__Campylobacterales	f__Helicobacteraceae	g__Helicobacter		1	-8.51882e-16	1.91919	-4.43875e-16	1	NA
85cad2061790d59f081e3ce4c14a4e09	d__Bacteria	p__Firmicutes	c__Bacilli	o__Lactobacillales	f__Lactobacillaceae	g__Lactobacillus		1	-8.51882e-16	1.91919	-4.43875e-16	1	NA
d45021497c29fe2e41dedf4debc20cbb	d__Bacteria	p__Firmicutes	c__Clostridia	o__Oscillospirales	f__[Eubacterium]_coprostanoligenes_group	g__[Eubacterium]_coprostanoligenes_group		1	-8.51882e-16	1.91919	-4.43875e-16	1	NA
4f1fa74a71343e2b53c02a7e015ce487	d__Bacteria	p__Firmicutes	c__Clostridia	o__Oscillospirales	f__Oscillospiraceae			1	-8.51882e-16	1.91919	-4.43875e-16	1	NA
9363a6c60ee5229e784be81ae0dc2762	d__Bacteria	p__Firmicutes	c__Bacilli	o__Lactobacillales	f__Lactobacillaceae	g__Lactobacillus		1	-8.51882e-16	1.91919	-4.43875e-16	1	NA
a2c86f0904aded16911b80974236c2e0	d__Bacteria	p__Bacteroidota	c__Bacteroidia					1	-8.51882e-16	1.91919	-4.43875e-16	1	NA
49a3479db428c5f5a1f0c9aa42c712f2	d__Bacteria	p__Bacteroidota	c__Bacteroidia	o__Bacteroidales	f__p-2534-18B5_gut_group	g__p-2534-18B5_gut_group	s__uncultured_Rikenellaceae	1	-8.51882e-16	1.91919	-4.43875e-16	1	NA
07a5c7b4b81a31a91fa19a6d3e003925	d__Bacteria	p__Firmicutes	c__Clostridia	o__Clostridiales	f__Clostridiaceae	g__Candidatus_Arthromitus		1	-8.51882e-16	1.91919	-4.43875e-16	1	NA
4da255927959a681a7ead609f9656a1a	d__Bacteria	p__Bacteroidota	c__Bacteroidia	o__Bacteroidales	f__Muribaculaceae	g__Muribaculaceae	s__uncultured_bacterium	1	-8.51882e-16	1.91919	-4.43875e-16	1	NA
cfed5386269a3fec2983fb5882bc092c	d__Bacteria	p__Proteobacteria	c__Alphaproteobacteria	o__Rhodospirillales	f__uncultured	g__uncultured	s__gut_metagenome	1	-8.51882e-16	1.91919	-4.43875e-16	1	NA
fc63ebae531611304383cb2398de482f	d__Bacteria	p__Desulfobacterota	c__Desulfovibrionia	o__Desulfovibrionales	f__Desulfovibrionaceae	g__uncultured	s__uncultured_bacterium	1	-8.51882e-16	1.91919	-4.43875e-16	1	NA
4777d287ab0c68132aa1874bc39fd26f	d__Bacteria	p__Firmicutes	c__Clostridia	o__Clostridia_UCG-014	f__Clostridia_UCG-014	g__Clostridia_UCG-014		1	-8.51882e-16	1.91919	-4.43875e-16	1	NA
a7061c71c50134ee17f0a113383f0d66	d__Bacteria	p__Bacteroidota	c__Bacteroidia	o__Bacteroidales	f__Muribaculaceae	g__Muribaculaceae	s__uncultured_bacterium	1	-8.51882e-16	1.91919	-4.43875e-16	1	NA
e22437dc07ca19bda378a507a984d528	d__Bacteria	p__Bacteroidota	c__Bacteroidia	o__Bacteroidales	f__Rikenellaceae	g__Rikenellaceae_RC9_gut_group		1	-8.51882e-16	1.91919	-4.43875e-16	1	NA
335f5eff6e404e0c2d659f91318b8a18	d__Bacteria	p__Firmicutes	c__Negativicutes	o__Acidaminococcales	f__Acidaminococcaceae	g__Phascolarctobacterium		1	-8.51882e-16	1.91919	-4.43875e-16	1	NA
d40cbd292d0e3d58a22526c9fbb9c19d	d__Bacteria	p__Firmicutes	c__Clostridia	o__Oscillospirales	f__Ruminococcaceae	g__Ruminococcus	s__unidentified	1	-8.51882e-16	1.91919	-4.43875e-16	1	NA
b6ddd4f5aa7e4e38aa92c1a129e02a51	d__Bacteria	p__Firmicutes	c__Clostridia	o__Lachnospirales	f__Lachnospiraceae	g__Lachnospiraceae_NK3A20_group		1	-8.51882e-16	1.91919	-4.43875e-16	1	NA
0b6171cd04237ab7b8c48dad81465f98	d__Bacteria	p__Bacteroidota	c__Bacteroidia	o__Bacteroidales	f__Prevotellaceae	g__Prevotellaceae_UCG-003		1	-8.51882e-16	1.91919	-4.43875e-16	1	NA
bbceefe15526998657b0d98d992eeadc	d__Bacteria	p__Firmicutes	c__Clostridia	o__Clostridia_UCG-014	f__Clostridia_UCG-014	g__Clostridia_UCG-014		1	-8.51882e-16	1.91919	-4.43875e-16	1	NA
0cd747ee25a7d5ef443e5a9463391c95	d__Bacteria	p__Firmicutes	c__Clostridia	o__Oscillospirales	f__[Eubacterium]_coprostanoligenes_group	g__[Eubacterium]_coprostanoligenes_group		1	-8.51882e-16	1.91919	-4.43875e-16	1	NA
1c962e819a0cad1ff962f6733d60d78c	d__Bacteria	p__Firmicutes	c__Clostridia	o__Peptostreptococcales-Tissierellales	f__Peptostreptococcaceae			1	-8.51882e-16	1.91919	-4.43875e-16	1	NA
116c874f5db5ab73ef1166b34882f54e	d__Bacteria	p__Proteobacteria	c__Alphaproteobacteria	o__Sphingomonadales	f__Sphingomonadaceae	g__Sphingomonas		1	-8.51882e-16	1.91919	-4.43875e-16	1	NA
658b440759f0a71b5ad7e12a2658e440	d__Bacteria	p__Proteobacteria	c__Alphaproteobacteria	o__Rickettsiales	f__uncultured	g__uncultured		1	-8.51882e-16	1.91919	-4.43875e-16	1	NA
81961822db93e0c4da9a52cc85a92fd4	d__Bacteria	p__Proteobacteria	c__Gammaproteobacteria	o__Pseudomonadales	f__Pseudomonadaceae	g__Pseudomonas		1	-8.51882e-16	1.91919	-4.43875e-16	1	NA
27efc8ad089c246a1f56b5d9d157b20d	d__Bacteria	p__Firmicutes	c__Clostridia	o__Clostridia	f__Hungateiclostridiaceae	g__Saccharofermentans		1	-8.51882e-16	1.91919	-4.43875e-16	1	NA
070278c526b6aef9ab2f670499c70aee	d__Bacteria	p__Bacteroidota	c__Bacteroidia	o__Bacteroidales	f__Tannerellaceae	g__Parabacteroides		1	-8.51882e-16	1.91919	-4.43875e-16	1	NA
6146ee4cb36e262fb59ad7f91257ace4	d__Bacteria	p__Firmicutes	c__Clostridia	o__Lachnospirales	f__Lachnospiraceae	g__Roseburia		1	-8.51882e-16	1.91919	-4.43875e-16	1	NA
a1c24c9fb04cee728f494556f1e45e19	d__Bacteria	p__Planctomycetota	c__Planctomycetes	o__Pirellulales	f__Pirellulaceae	g__p-1088-a5_gut_group	s__uncultured_bacterium	1	-8.51882e-16	1.91919	-4.43875e-16	1	NA
ae18a3eaade56b551c88acf91c0aca99	d__Bacteria	p__Bacteroidota	c__Bacteroidia	o__Bacteroidales	f__Prevotellaceae	g__Prevotellaceae_UCG-003	s__uncultured_bacterium	1	-8.51882e-16	1.91919	-4.43875e-16	1	NA
535aded229d9f753f92e0d96c5dcaa55	d__Bacteria	p__Verrucomicrobiota	c__Kiritimatiellae	o__WCHB1-41	f__WCHB1-41	g__WCHB1-41	s__uncultured_bacterium	1	-8.51882e-16	1.91919	-4.43875e-16	1	NA
b8a5e245822f5f7e9196f4132662177f	d__Bacteria	p__Firmicutes	c__Negativicutes	o__Veillonellales-Selenomonadales	f__Selenomonadaceae			1	-8.51882e-16	1.91919	-4.43875e-16	1	NA
c22df3bba3894bd41cba49f29f4feb29	d__Bacteria	p__Firmicutes	c__Clostridia	o__Oscillospirales	f__Oscillospiraceae	g__UCG-002		1	-8.51882e-16	1.91919	-4.43875e-16	1	NA
25d4313cdd56a899f71bdda5fa045884	d__Bacteria	p__Firmicutes	c__Clostridia	o__Oscillospirales	f__UCG-010	g__UCG-010	s__uncultured_bacterium	1	-8.51882e-16	1.91919	-4.43875e-16	1	NA
cbc85cc562d623cebddad7cd1a108332	d__Bacteria	p__Bacteroidota	c__Bacteroidia	o__Bacteroidales	f__Marinifilaceae	g__Odoribacter		1	-8.51882e-16	1.91919	-4.43875e-16	1	NA
eb1449301ff8c9f37a3b4d3008ecbb42	d__Bacteria	p__Firmicutes	c__Clostridia	o__Oscillospirales	f__[Eubacterium]_coprostanoligenes_group	g__[Eubacterium]_coprostanoligenes_group		1	-8.51882e-16	1.91919	-4.43875e-16	1	NA
d7572742214e81c6775ff0f469ee2e68	d__Bacteria	p__Proteobacteria	c__Gammaproteobacteria	o__Enterobacterales	f__Enterobacteriaceae			1	-8.51882e-16	1.91919	-4.43875e-16	1	NA
5bc8e56b9cb23f63f6346dbd34db7ba7	d__Bacteria	p__Firmicutes	c__Clostridia	o__Clostridia_vadinBB60_group	f__Clostridia_vadinBB60_group	g__Clostridia_vadinBB60_group	s__unidentified	1	-8.51882e-16	1.91919	-4.43875e-16	1	NA
1873b521587eb1c22d54029ab4164184	d__Archaea	p__Euryarchaeota	c__Methanobacteria	o__Methanobacteriales	f__Methanobacteriaceae	g__Methanobrevibacter		1	-8.51882e-16	1.91919	-4.43875e-16	1	NA
6037d380c824959a42aa7e25587769b6	d__Bacteria	p__Firmicutes	c__Clostridia					1	-8.51882e-16	1.91919	-4.43875e-16	1	NA
bdaf9f16ae5d9d6d2e890c240fd72751	d__Bacteria	p__Firmicutes	c__Clostridia	o__Peptostreptococcales-Tissierellales	f__Peptostreptococcaceae			1	-8.51882e-16	1.91919	-4.43875e-16	1	NA
c16edb2c644975ede2ce238a0554cd2e	d__Bacteria	p__Firmicutes	c__Bacilli	o__Lactobacillales	f__Lactobacillaceae	g__Lactobacillus		1	-8.51882e-16	1.91919	-4.43875e-16	1	NA
f996b6906babb703d9f37e44cd1d5fca	d__Bacteria	p__Firmicutes	c__Bacilli	o__Lactobacillales	f__Lactobacillaceae	g__Lactobacillus	s__Lactobacillus_faecis	1	-8.51882e-16	1.91919	-4.43875e-16	1	NA
28dc44982c963cebb52e650bbadccb99	d__Bacteria	p__Bacteroidota	c__Bacteroidia	o__Bacteroidales	f__Prevotellaceae	g__Prevotellaceae_UCG-003	s__uncultured_bacterium	1	-8.51882e-16	1.91919	-4.43875e-16	1	NA
c4eb5e323b23f5ac401f7ff73038a402	d__Bacteria	p__Firmicutes	c__Clostridia	o__Oscillospirales	f__Ruminococcaceae	g__Incertae_Sedis	s__uncultured_bacterium	1	-8.51882e-16	1.91919	-4.43875e-16	1	NA
036f0c074eb48c27b678afd996c9c131	d__Bacteria	p__Firmicutes	c__Bacilli	o__RF39	f__RF39	g__RF39	s__uncultured_bacterium	1	-8.51882e-16	1.91919	-4.43875e-16	1	NA
4ac00f4d91866d6bf0a887c1bf8c2fe5	d__Bacteria	p__Bacteroidota	c__Bacteroidia	o__Bacteroidales	f__Muribaculaceae	g__Muribaculaceae		1	-8.51882e-16	1.91919	-4.43875e-16	1	NA
9df4a9c19740878eeeb77cd3aaa99164	d__Bacteria	p__Proteobacteria	c__Alphaproteobacteria	o__Rhodospirillales	f__uncultured	g__uncultured	s__gut_metagenome	1	-8.51882e-16	1.91919	-4.43875e-16	1	NA
0bd69f9f57c5f50ca4350cf13f97345f	d__Bacteria	p__Bacteroidota	c__Bacteroidia	o__Bacteroidales	f__Bacteroidaceae	g__Bacteroides		1	-8.51882e-16	1.91919	-4.43875e-16	1	NA
2f359ac56d4eb6d6a5141b5a369f26da	d__Bacteria	p__Bacteroidota	c__Bacteroidia	o__Bacteroidales	f__Rikenellaceae	g__Rikenellaceae_RC9_gut_group	s__wallaby_gut	1	-8.51882e-16	1.91919	-4.43875e-16	1	NA
e8ef4bf8807a4204c8c7ada4073daeea	d__Bacteria	p__Verrucomicrobiota	c__Kiritimatiellae	o__WCHB1-41	f__WCHB1-41	g__WCHB1-41		1	-8.51882e-16	1.91919	-4.43875e-16	1	NA
8766fab379c4faf7ca4360e829ee7320	d__Bacteria	p__Firmicutes	c__Negativicutes	o__Veillonellales-Selenomonadales	f__Selenomonadaceae			1	-8.51882e-16	1.91919	-4.43875e-16	1	NA
c880eb6f3ab8c4fc5aaa91419e886062	d__Bacteria	p__Firmicutes	c__Bacilli	o__Erysipelotrichales	f__Erysipelatoclostridiaceae	g__Coprobacillus		1	-8.51882e-16	1.91919	-4.43875e-16	1	NA
1be8490ea6d28cb2ff07fdea9ae8b126	d__Bacteria	p__Firmicutes	c__Negativicutes	o__Veillonellales-Selenomonadales				1	-8.51882e-16	1.91919	-4.43875e-16	1	NA
66187cecdc74dcc80ecc957e3165aef4	d__Bacteria	p__Bacteroidota	c__Bacteroidia	o__Bacteroidales	f__Prevotellaceae	g__Prevotella		1	-8.51882e-16	1.91919	-4.43875e-16	1	NA
e9496d53e713597537ac62ff51c6c105	d__Bacteria	p__Firmicutes	c__Bacilli	o__Lactobacillales	f__Lactobacillaceae	g__Lactobacillus		1	-8.51882e-16	1.91919	-4.43875e-16	1	NA
791faf022f7afa22b5518d61bfaa118e	d__Bacteria	p__Bacteroidota	c__Bacteroidia	o__Bacteroidales	f__Prevotellaceae	g__Prevotella		1	-8.51882e-16	1.91919	-4.43875e-16	1	NA
7c01925e02d7f6f9edd93469f4eb0ce5	d__Bacteria	p__Bacteroidota	c__Bacteroidia	o__Bacteroidales	f__Prevotellaceae			1	-8.51882e-16	1.91919	-4.43875e-16	1	NA
03e43159bbdd4495c2dd2a3ca231592b	d__Bacteria	p__Bacteroidota	c__Bacteroidia	o__Bacteroidales	f__Prevotellaceae	g__Prevotellaceae_UCG-001		1	-8.51882e-16	1.91919	-4.43875e-16	1	NA
ec896120e0c8e7bf02057dae5ec0c5a3	d__Bacteria	p__Bacteroidota	c__Bacteroidia	o__Bacteroidales	f__Prevotellaceae			1	-8.51882e-16	1.91919	-4.43875e-16	1	NA
2d632a80ab3e0525206cf0ef4e581358	d__Bacteria	p__Bacteroidota	c__Bacteroidia	o__Bacteroidales	f__Prevotellaceae	g__Prevotella	s__uncultured_rumen	1	-8.51882e-16	1.91919	-4.43875e-16	1	NA
79844e6393151d86f6c4261a9a89d354	d__Bacteria	p__Bacteroidota	c__Bacteroidia	o__Bacteroidales	f__Rikenellaceae	g__Rikenellaceae_RC9_gut_group		1	-8.51882e-16	1.91919	-4.43875e-16	1	NA
09a37afa3618bcbfa9e546ce8cff10a2	d__Bacteria	p__Proteobacteria	c__Alphaproteobacteria	o__Rickettsiales	f__uncultured	g__uncultured	s__uncultured_Alphaproteobacteria	1	-8.51882e-16	1.91919	-4.43875e-16	1	NA
b7e0d38833f38aa5e6429cdc6eac76f2	d__Bacteria	p__Firmicutes	c__Clostridia	o__Oscillospirales	f__Ruminococcaceae	g__[Eubacterium]_siraeum_group	s__uncultured_bacterium	1	-8.51882e-16	1.91919	-4.43875e-16	1	NA
e14d4f9288080e51940531d72d09240a	d__Bacteria	p__Firmicutes	c__Clostridia	o__Oscillospirales	f__[Eubacterium]_coprostanoligenes_group	g__[Eubacterium]_coprostanoligenes_group		1	-8.51882e-16	1.91919	-4.43875e-16	1	NA
36cd6dd94f9cb95b241eb20b78b81eb0	d__Bacteria	p__Bacteroidota	c__Bacteroidia	o__Bacteroidales	f__Prevotellaceae	g__Prevotella		1	-8.51882e-16	1.91919	-4.43875e-16	1	NA
0d41009a8df58bcfd86e463ffb0bf6c4	d__Bacteria	p__Firmicutes	c__Clostridia	o__Oscillospirales	f__Ruminococcaceae			1	-8.51882e-16	1.91919	-4.43875e-16	1	NA
4c2ecb7c64a9c394411050faae1e2ad8	d__Bacteria	p__Firmicutes	c__Clostridia	o__Oscillospirales	f__Ruminococcaceae	g__[Eubacterium]_siraeum_group	s__uncultured_bacterium	1	-8.51882e-16	1.91919	-4.43875e-16	1	NA
eddb52fe1077d497fad685ee0936ae56	d__Bacteria	p__Firmicutes	c__Bacilli	o__Lactobacillales	f__Lactobacillaceae	g__Lactobacillus		1	-8.51882e-16	1.91919	-4.43875e-16	1	NA
99ebd1eeeec952b4da4bccece8c67c24	d__Bacteria	p__Bacteroidota	c__Bacteroidia	o__Bacteroidales	f__p-2534-18B5_gut_group	g__p-2534-18B5_gut_group	s__uncultured_Rikenellaceae	1	-8.51882e-16	1.91919	-4.43875e-16	1	NA
5b8c13b8c8a8835140cc8fad5d34c28e	d__Bacteria	p__Firmicutes	c__Bacilli	o__Lactobacillales	f__Lactobacillaceae	g__Lactobacillus		1	-8.51882e-16	1.91919	-4.43875e-16	1	NA
ff0eb58c81df445d32bd37c304d63cdf	d__Bacteria	p__Firmicutes	c__Negativicutes	o__Veillonellales-Selenomonadales				1	-8.51882e-16	1.91919	-4.43875e-16	1	NA
601fa943eeed0c1389d040ac18c4ab12	d__Bacteria	p__Bacteroidota	c__Bacteroidia	o__Bacteroidales	f__Muribaculaceae	g__Muribaculaceae		1	-8.51882e-16	1.91919	-4.43875e-16	1	NA
ccaf0a1b9023b24568e5a9b06ad8e316	d__Bacteria	p__Firmicutes	c__Clostridia	o__Peptostreptococcales-Tissierellales	f__Anaerovoracaceae	g__[Eubacterium]_nodatum_group		1	-8.51882e-16	1.91919	-4.43875e-16	1	NA
626f4f014cef132dea855d7afd88230b	d__Bacteria	p__Firmicutes	c__Clostridia	o__Lachnospirales	f__Lachnospiraceae			1	-8.51882e-16	1.91919	-4.43875e-16	1	NA
12d369447cf14ea7cd00b3444d0c8c3f	d__Bacteria	p__Bacteroidota	c__Bacteroidia	o__Bacteroidales	f__Prevotellaceae	g__Prevotella		1	-8.51882e-16	1.91919	-4.43875e-16	1	NA
cfd145d09650eda9bc84376c10a6695e	d__Bacteria	p__Bacteroidota	c__Bacteroidia	o__Bacteroidales	f__Tannerellaceae	g__Parabacteroides		1	-8.51882e-16	1.91919	-4.43875e-16	1	NA
dc705dcda6e1f72b03b4e269fd10b7a3	d__Bacteria	p__Proteobacteria	c__Gammaproteobacteria	o__Enterobacterales	f__Enterobacteriaceae	g__Plesiomonas	s__uncultured_bacterium	1	-8.51882e-16	1.91919	-4.43875e-16	1	NA
b3c6ed7d386b07efa179275e1ea93927	d__Bacteria	p__Bacteroidota	c__Bacteroidia	o__Bacteroidales	f__Prevotellaceae	g__Alloprevotella		1	-8.51882e-16	1.91919	-4.43875e-16	1	NA
8c4772b60adb0a4701b8e54433f79cee	d__Bacteria	p__Proteobacteria	c__Alphaproteobacteria	o__Sphingomonadales	f__Sphingomonadaceae	g__Sphingomonas		1	-8.51882e-16	1.91919	-4.43875e-16	1	NA
8d52cd37fedffd0cdc92a9e6beb85ea0	d__Bacteria	p__Proteobacteria	c__Alphaproteobacteria	o__Rhodospirillales	f__uncultured	g__uncultured	s__uncultured_bacterium	1	-8.51882e-16	1.91919	-4.43875e-16	1	NA
50d40b1f7ff2ea577a3f865fc700cb13	d__Bacteria	p__Planctomycetota	c__Planctomycetes	o__Pirellulales	f__Pirellulaceae	g__p-1088-a5_gut_group	s__uncultured_bacterium	1	-8.51882e-16	1.91919	-4.43875e-16	1	NA
dd644da1e045cd83007667a61727e2be	d__Bacteria	p__Firmicutes	c__Negativicutes	o__Veillonellales-Selenomonadales	f__Selenomonadaceae	g__Anaerovibrio	s__Anaerovibrio_sp.	1	-8.51882e-16	1.91919	-4.43875e-16	1	NA
a090467bdc3263aa031722bc0e49a5e5	d__Bacteria	p__Proteobacteria	c__Gammaproteobacteria	o__Aeromonadales	f__Succinivibrionaceae	g__Succinivibrio		1	-8.51882e-16	1.91919	-4.43875e-16	1	NA
0451d65981d8a7622acbf901e6276a1d	d__Bacteria	p__Bacteroidota	c__Bacteroidia	o__Bacteroidales	f__Prevotellaceae	g__Prevotellaceae_UCG-003	s__uncultured_bacterium	1	-8.51882e-16	1.91919	-4.43875e-16	1	NA
8748ffffb39ce7265e2765659ce37bae	d__Bacteria	p__Spirochaetota	c__Spirochaetia	o__Spirochaetales	f__Spirochaetaceae	g__Treponema	s__gut_metagenome	1	-8.51882e-16	1.91919	-4.43875e-16	1	NA
d075c35c331c1ad23314ca1684a53c2b	d__Bacteria	p__Firmicutes	c__Clostridia	o__Oscillospirales	f__Oscillospiraceae	g__UCG-005		1	-8.51882e-16	1.91919	-4.43875e-16	1	NA
737f7da5ffa7bf44ff9f52ad5cab92d1	d__Bacteria	p__Firmicutes	c__Clostridia	o__Lachnospirales	f__Lachnospiraceae	g__Lachnospiraceae_NK4A136_group		1	-8.51882e-16	1.91919	-4.43875e-16	1	NA
106430d4f83e40ae85b5228367a95708	d__Bacteria	p__Bacteroidota	c__Bacteroidia	o__Bacteroidales	f__Prevotellaceae	g__Prevotella		1	-8.51882e-16	1.91919	-4.43875e-16	1	NA
75cc1cd9b5c2df8106d7876326bfd43d	d__Bacteria	p__Proteobacteria	c__Gammaproteobacteria	o__Enterobacterales	f__Enterobacteriaceae	g__Klebsiella		1	-8.51882e-16	1.91919	-4.43875e-16	1	NA
d6c247ddfdec4274facd683f1218f69b	d__Bacteria	p__Firmicutes	c__Clostridia	o__Clostridia_vadinBB60_group	f__Clostridia_vadinBB60_group	g__Clostridia_vadinBB60_group	s__uncultured_bacterium	1	-8.51882e-16	1.91919	-4.43875e-16	1	NA
5da05423ccd32c0b81bca3b3a9ce9a13	d__Bacteria	p__Proteobacteria	c__Alphaproteobacteria					1	-8.51882e-16	1.91919	-4.43875e-16	1	NA
cb3d403f5175289bb6b01ca6f7eaff0b	d__Bacteria	p__Campilobacterota	c__Campylobacteria	o__Campylobacterales	f__Helicobacteraceae	g__Helicobacter		1	-8.51882e-16	1.91919	-4.43875e-16	1	NA
f393d1f9e1b50fb4c1920c5c6b65bf4c	d__Bacteria	p__Firmicutes	c__Clostridia	o__Christensenellales	f__Christensenellaceae	g__Christensenellaceae_R-7_group	s__bacterium_YE57	1	-8.51882e-16	1.91919	-4.43875e-16	1	NA
a86dfd8603f8660836b6b9f961f85a0d	d__Archaea	p__Nanoarchaeota	c__Nanoarchaeia	o__Woesearchaeales	f__SCGC_AAA011-D5	g__SCGC_AAA011-D5	s__uncultured_euryarchaeote	1	-8.51882e-16	1.91919	-4.43875e-16	1	NA
fe4a6734b6c2481dc3d0d2c5501220da	d__Bacteria	p__Bacteroidota	c__Bacteroidia	o__Bacteroidales	f__Prevotellaceae	g__Prevotella		1	-8.51882e-16	1.91919	-4.43875e-16	1	NA
6df4f6259810033a8a68ca8297802064	d__Bacteria	p__Firmicutes	c__Clostridia	o__Lachnospirales	f__Lachnospiraceae	g__[Eubacterium]_ventriosum_group		1	-8.51882e-16	1.91919	-4.43875e-16	1	NA
9800d25ea639f8870ef6e33b93cc72ce	d__Bacteria	p__Bacteroidota	c__Bacteroidia	o__Bacteroidales	f__Tannerellaceae	g__Parabacteroides		1	-8.51882e-16	1.91919	-4.43875e-16	1	NA
690949f55e5c535162ed38440a5390ee	d__Bacteria	p__Spirochaetota	c__Spirochaetia	o__Spirochaetales	f__Spirochaetaceae	g__Treponema		1	-8.51882e-16	1.91919	-4.43875e-16	1	NA
8c3051d898676078658f514bde60a867	d__Bacteria	p__Bacteroidota	c__Bacteroidia	o__Bacteroidales	f__Rikenellaceae	g__Rikenellaceae_RC9_gut_group	s__uncultured_bacterium	1	-8.51882e-16	1.91919	-4.43875e-16	1	NA
e7b6d63e990cf9aefb7f6d711f524918	d__Bacteria	p__Firmicutes	c__Clostridia	o__Clostridia_UCG-014	f__Clostridia_UCG-014	g__Clostridia_UCG-014		1	-8.51882e-16	1.91919	-4.43875e-16	1	NA
07a5879d83a63b991dfea6aad247bf89	d__Bacteria	p__Cyanobacteria	c__Vampirivibrionia	o__Gastranaerophilales	f__Gastranaerophilales	g__Gastranaerophilales		1	-8.51882e-16	1.91919	-4.43875e-16	1	NA
9f3af7c6104b32386ed6e61e765d2e21	d__Bacteria	p__Chloroflexi	c__Dehalococcoidia	o__GIF3	f__GIF3	g__GIF3	s__uncultured_bacterium	1	-8.51882e-16	1.91919	-4.43875e-16	1	NA
5e1389f1afa6df4f658e667c865bced7	d__Bacteria	p__Bacteroidota	c__Bacteroidia	o__Bacteroidales	f__Prevotellaceae	g__Prevotella		1	-8.51882e-16	1.91919	-4.43875e-16	1	NA
75dda55313ceca902fa983c6cd2795d3	d__Bacteria	p__Proteobacteria	c__Alphaproteobacteria	o__Rickettsiales	f__uncultured	g__uncultured		1	-8.51882e-16	1.91919	-4.43875e-16	1	NA
bee629ca9438b5d7c1fa13ae806d206f	d__Bacteria	p__Bacteroidota	c__Bacteroidia	o__Bacteroidales	f__Rikenellaceae	g__Rikenellaceae_RC9_gut_group	s__uncultured_bacterium	1	-8.51882e-16	1.91919	-4.43875e-16	1	NA
7c18ce22c597bd9c707194db16020ecd	d__Bacteria	p__Spirochaetota	c__Spirochaetia	o__Spirochaetales	f__Spirochaetaceae	g__Treponema	s__uncultured_bacterium	1	-8.51882e-16	1.91919	-4.43875e-16	1	NA
1fea42f9f99b35db8bd9053e1b592aa6	d__Bacteria	p__Bacteroidota	c__Bacteroidia	o__Bacteroidales	f__Muribaculaceae	g__Muribaculaceae	s__uncultured_rumen	1	-8.51882e-16	1.91919	-4.43875e-16	1	NA
a8fd46f75d8b30184af896b10acb11a0	d__Bacteria	p__Campilobacterota	c__Campylobacteria	o__Campylobacterales	f__Helicobacteraceae	g__Helicobacter		1	-8.51882e-16	1.91919	-4.43875e-16	1	NA
9551e8fe90a695eba3cd46bdf690b794	d__Bacteria	p__Firmicutes	c__Bacilli	o__Lactobacillales	f__Lactobacillaceae	g__Lactobacillus		1	-8.51882e-16	1.91919	-4.43875e-16	1	NA
40cc4606f99a83a69741d4bdd30bf2c3	d__Bacteria	p__Desulfobacterota	c__Desulfovibrionia	o__Desulfovibrionales	f__Desulfovibrionaceae	g__uncultured	s__uncultured_bacterium	1	-8.51882e-16	1.91919	-4.43875e-16	1	NA
5c632cee7b7ee019023104e41d4486f0	d__Bacteria	p__Firmicutes	c__Clostridia	o__Christensenellales	f__Christensenellaceae	g__Christensenellaceae_R-7_group		1	-8.51882e-16	1.91919	-4.43875e-16	1	NA
b73725661e4997fcdbdc3d986314e33f	d__Bacteria	p__Proteobacteria	c__Gammaproteobacteria	o__Pseudomonadales	f__Moraxellaceae	g__Acinetobacter		1	-8.51882e-16	1.91919	-4.43875e-16	1	NA
e472114791d356c72945d18a466cef01	d__Bacteria	p__Bacteroidota	c__Bacteroidia	o__Bacteroidales	f__Prevotellaceae			1	-8.51882e-16	1.91919	-4.43875e-16	1	NA
0e56d7e09b511e5d31bc16583df45c8f	d__Bacteria	p__Patescibacteria	c__Saccharimonadia	o__Saccharimonadales	f__Saccharimonadaceae	g__Candidatus_Saccharimonas	s__uncultured_bacterium	1	-8.51882e-16	1.91919	-4.43875e-16	1	NA
7c9ec500656a34fa060628d6f02931a1	d__Bacteria	p__Cyanobacteria	c__Vampirivibrionia	o__Gastranaerophilales	f__Gastranaerophilales	g__Gastranaerophilales		1	-8.51882e-16	1.91919	-4.43875e-16	1	NA
25adeefc155093158a3c800df01bda32	d__Bacteria	p__Bacteroidota	c__Bacteroidia	o__Bacteroidales	f__Rikenellaceae	g__Rikenellaceae_RC9_gut_group		1	-8.51882e-16	1.91919	-4.43875e-16	1	NA
a33566939c23326e9dc40779a1a99ec1	d__Bacteria	p__Firmicutes	c__Clostridia	o__Clostridia_UCG-014	f__Clostridia_UCG-014	g__Clostridia_UCG-014	s__uncultured_bacterium	1	-8.51882e-16	1.91919	-4.43875e-16	1	NA
3b5e07226bc53565ffafda0fc2237a45	d__Bacteria	p__Firmicutes	c__Clostridia	o__Oscillospirales	f__Oscillospiraceae	g__UCG-005	s__uncultured_bacterium	1	-8.51882e-16	1.91919	-4.43875e-16	1	NA
bf7f4a09f6f406acc36f28a39a31a0fc	d__Bacteria	p__Bacteroidota	c__Bacteroidia	o__Bacteroidales	f__Prevotellaceae			1	-8.51882e-16	1.91919	-4.43875e-16	1	NA
5861bf2c50d6e0f1c193d912e6d1712d	d__Bacteria	p__Spirochaetota	c__Spirochaetia	o__Spirochaetales	f__Spirochaetaceae	g__Treponema	s__uncultured_bacterium	1	-8.51882e-16	1.91919	-4.43875e-16	1	NA
9f034956991ab59fd56814f36aeacd5e	d__Bacteria	p__Patescibacteria	c__Saccharimonadia	o__Saccharimonadales	f__Saccharimonadaceae	g__Candidatus_Saccharimonas	s__uncultured_bacterium	1	-8.51882e-16	1.91919	-4.43875e-16	1	NA
b3de80ac90ebb75bbc12cc5e8ea57117	d__Bacteria	p__Firmicutes	c__Clostridia	o__Oscillospirales	f__Oscillospiraceae	g__UCG-005	s__uncultured_bacterium	1	-8.51882e-16	1.91919	-4.43875e-16	1	NA
d741bd40d0dd8f00db604a94d99b4834	d__Bacteria	p__Bacteroidota	c__Bacteroidia	o__Bacteroidales	f__Prevotellaceae	g__uncultured	s__metagenome	1	-8.51882e-16	1.91919	-4.43875e-16	1	NA
e501050ec7b9b648797e25f91cdf25a0	d__Bacteria	p__Bacteroidota	c__Bacteroidia	o__Bacteroidales				1	-8.51882e-16	1.91919	-4.43875e-16	1	NA
9ed4b3dc31e64f14a635e7d9c5252e07	d__Bacteria	p__Cyanobacteria	c__Vampirivibrionia	o__Gastranaerophilales	f__Gastranaerophilales	g__Gastranaerophilales		1	-8.51882e-16	1.91919	-4.43875e-16	1	NA
c59ab5641add50cda8ebc02439ebf272	d__Bacteria	p__Firmicutes	c__Bacilli	o__Mycoplasmatales	f__Mycoplasmataceae	g__Mycoplasma	s__uncultured_Firmicutes	1	-8.51882e-16	1.91919	-4.43875e-16	1	NA
11d15547524691b100fa3a7bd56a1e65	d__Bacteria	p__Verrucomicrobiota	c__Kiritimatiellae	o__WCHB1-41	f__WCHB1-41	g__WCHB1-41	s__uncultured_bacterium	1	-8.51882e-16	1.91919	-4.43875e-16	1	NA
8b28d64e1d828a1580fa81965533c0ad	d__Bacteria	p__Bacteroidota	c__Bacteroidia	o__Bacteroidales	f__Prevotellaceae			1	-8.51882e-16	1.91919	-4.43875e-16	1	NA
2500e7958146170f0f136af23a636467	d__Bacteria	p__Firmicutes	c__Clostridia	o__Oscillospirales	f__Butyricicoccaceae	g__Butyricicoccus		1	-8.51882e-16	1.91919	-4.43875e-16	1	NA
b51bf8216db7c95240fa78c006fb4c81	d__Bacteria	p__Firmicutes	c__Clostridia	o__Lachnospirales	f__Lachnospiraceae			1	-8.51882e-16	1.91919	-4.43875e-16	1	NA
4c40b8c4dc4197ec13a2a34c6a89829d	d__Bacteria	p__Proteobacteria	c__Gammaproteobacteria	o__Burkholderiales	f__Sutterellaceae	g__Parasutterella	s__gut_metagenome	1	-8.51882e-16	1.91919	-4.43875e-16	1	NA
29c9762b7777bd063234ae4ef8c62dc2	d__Bacteria	p__Firmicutes	c__Bacilli	o__Erysipelotrichales	f__Erysipelatoclostridiaceae	g__Catenibacterium		1	-8.51882e-16	1.91919	-4.43875e-16	1	NA
eb1080dee48638a09be0cc61519f743b	d__Bacteria	p__Bacteroidota	c__Bacteroidia	o__Bacteroidales	f__Prevotellaceae	g__Prevotellaceae_UCG-004	s__uncultured_bacterium	1	-8.51882e-16	1.91919	-4.43875e-16	1	NA
f185b5c0cf23d55e8fe87b1d15e72a35	d__Bacteria	p__Patescibacteria	c__Saccharimonadia	o__Saccharimonadales	f__Saccharimonadaceae	g__Candidatus_Saccharimonas	s__uncultured_bacterium	1	-8.51882e-16	1.91919	-4.43875e-16	1	NA
13e5a95754d4d37b8b04e0a1771278cd	d__Bacteria	p__Bacteroidota	c__Bacteroidia	o__Bacteroidales	f__Prevotellaceae	g__Prevotellaceae_UCG-003	s__uncultured_bacterium	1	-8.51882e-16	1.91919	-4.43875e-16	1	NA
06ecc92b5b41ef163f2da5258f7a088d	d__Bacteria	p__Firmicutes	c__Negativicutes	o__Veillonellales-Selenomonadales	f__Veillonellaceae	g__Veillonella		1	-8.51882e-16	1.91919	-4.43875e-16	1	NA
904125f1352f3956e59c19a6b4a31285	d__Bacteria	p__Bacteroidota	c__Bacteroidia	o__Bacteroidales	f__Muribaculaceae	g__Muribaculaceae		1	-8.51882e-16	1.91919	-4.43875e-16	1	NA
f1c597f1385f052a983d64d7fd2018e8	d__Bacteria	p__Bacteroidota	c__Bacteroidia	o__Bacteroidales	f__Rikenellaceae	g__Rikenellaceae_RC9_gut_group	s__wallaby_gut	1	-8.51882e-16	1.91919	-4.43875e-16	1	NA
b19ed1bf323073366d1407758471385c	d__Bacteria	p__Firmicutes	c__Clostridia	o__Peptostreptococcales-Tissierellales	f__Peptostreptococcales-Tissierellales	g__Anaerosalibacter	s__poultry_manure	1	-8.51882e-16	1.91919	-4.43875e-16	1	NA
ffd419c459ebbf40c82b7a0634550b1b	d__Bacteria	p__Bacteroidota	c__Bacteroidia	o__Flavobacteriales	f__Flavobacteriaceae	g__Flavobacterium		1	-8.51882e-16	1.91919	-4.43875e-16	1	NA
17c448caf9729a00cb735d03022a93b4	d__Bacteria	p__Firmicutes	c__Bacilli	o__Bacillales	f__Bacillaceae	g__Bacillus		1	-8.51882e-16	1.91919	-4.43875e-16	1	NA
b89b2b9913af9c44a68c6dec69beb878	d__Bacteria	p__Firmicutes	c__Bacilli	o__Mycoplasmatales	f__Mycoplasmataceae	g__Mycoplasma	s__Metamycoplasma_sualvi	1	-8.51882e-16	1.91919	-4.43875e-16	1	NA
fc1a2c91df1b348a44fbc4697ebe9caf	d__Bacteria	p__Spirochaetota	c__Spirochaetia	o__Spirochaetales	f__Spirochaetaceae	g__Treponema		1	-8.51882e-16	1.91919	-4.43875e-16	1	NA
ff45e085e8583eb571bdda8225b85e8b	d__Bacteria	p__Campilobacterota	c__Campylobacteria	o__Campylobacterales	f__Helicobacteraceae	g__Helicobacter		1	-8.51882e-16	1.91919	-4.43875e-16	1	NA
d86548867e30ccfd22509c76287e4250	d__Bacteria	p__Firmicutes	c__Clostridia	o__Oscillospirales	f__Oscillospiraceae	g__UCG-005	s__uncultured_bacterium	1	-8.51882e-16	1.91919	-4.43875e-16	1	NA
4f0a122d797bf6322047838826bce2bb	d__Bacteria	p__Patescibacteria	c__Saccharimonadia	o__Saccharimonadales	f__Saccharimonadaceae	g__Candidatus_Saccharimonas	s__uncultured_bacterium	1	-8.51882e-16	1.91919	-4.43875e-16	1	NA
317f909a09b78b5c1a81678627f7a913	d__Bacteria	p__Patescibacteria	c__Saccharimonadia	o__Saccharimonadales	f__Saccharimonadaceae	g__Candidatus_Saccharimonas	s__uncultured_bacterium	1	-8.51882e-16	1.91919	-4.43875e-16	1	NA
09296dd1a545ba376b99df3c4e803300	d__Bacteria	p__Bacteroidota	c__Bacteroidia	o__Bacteroidales	f__Muribaculaceae	g__Muribaculaceae	s__uncultured_bacterium	1	-8.51882e-16	1.91919	-4.43875e-16	1	NA
01ed4f32cb0b8ed85e954ec0b719c70b	d__Bacteria	p__Firmicutes	c__Clostridia	o__Clostridia_UCG-014	f__Clostridia_UCG-014	g__Clostridia_UCG-014		1	-8.51882e-16	1.91919	-4.43875e-16	1	NA
01793fad59c13faafbd01c69315b99fb	d__Bacteria	p__Bacteroidota	c__Bacteroidia	o__Bacteroidales	f__Prevotellaceae	g__Prevotella		1	-8.51882e-16	1.91919	-4.43875e-16	1	NA
0491c4fd8e8fada1f13cc4b838391b3b	d__Bacteria	p__Firmicutes	c__Bacilli	o__Erysipelotrichales	f__Erysipelotrichaceae	g__Holdemania		1	-8.51882e-16	1.91919	-4.43875e-16	1	NA
df5b35211148179e45ff342276314b62	d__Bacteria	p__Firmicutes	c__Bacilli	o__Lactobacillales	f__Streptococcaceae	g__Lactococcus		1	-8.51882e-16	1.91919	-4.43875e-16	1	NA
39a01931aaca61a422816428dfe4c533	d__Bacteria	p__Firmicutes	c__Clostridia	o__Oscillospirales	f__Oscillospiraceae	g__Oscillibacter		1	-8.51882e-16	1.91919	-4.43875e-16	1	NA
5c9f9d904e96b2a104e5d6cb69ef0ee4	d__Bacteria	p__Firmicutes	c__Clostridia	o__Oscillospirales	f__Ruminococcaceae	g__Ruminococcus		1	-8.51882e-16	1.91919	-4.43875e-16	1	NA
43aa889b0c435da2f9ea4580219dbb04	d__Bacteria	p__Firmicutes	c__Clostridia	o__Clostridia_UCG-014	f__Clostridia_UCG-014	g__Clostridia_UCG-014	s__uncultured_bacterium	1	-8.51882e-16	1.91919	-4.43875e-16	1	NA
9d2f69db0a5fee2561c75c9c7920da18	d__Bacteria	p__Bacteroidota	c__Bacteroidia	o__Bacteroidales	f__Bacteroidaceae	g__Bacteroides		1	-8.51882e-16	1.91919	-4.43875e-16	1	NA
c03ac2ac7f19360ee6d9135853b4ae8e	d__Bacteria	p__Firmicutes	c__Clostridia	o__Oscillospirales	f__Ruminococcaceae	g__Faecalibacterium		1	-8.51882e-16	1.91919	-4.43875e-16	1	NA
e7db8a14bdd5f7cdd77f335dcd93b0d1	d__Bacteria	p__Bacteroidota	c__Bacteroidia	o__Bacteroidales	f__Prevotellaceae	g__Prevotella		1	-8.51882e-16	1.91919	-4.43875e-16	1	NA
1ecaf7d7b440d7ed58c3bb05ccd7c470	d__Bacteria	p__Proteobacteria	c__Gammaproteobacteria	o__Pseudomonadales	f__Moraxellaceae	g__Psychrobacter		1	-8.51882e-16	1.91919	-4.43875e-16	1	NA
550e03887dc4ca838bdc34e97ad1ed94	d__Bacteria	p__Firmicutes	c__Bacilli	o__Lactobacillales	f__Lactobacillaceae	g__Lactobacillus		1	-8.51882e-16	1.91919	-4.43875e-16	1	NA
63ab812334ec2e5bbe6f8f8e5074a023	d__Bacteria	p__Proteobacteria	c__Gammaproteobacteria	o__Burkholderiales	f__Comamonadaceae	g__Curvibacter	s__Curvibacter_gracilis	1	-8.51882e-16	1.91919	-4.43875e-16	1	NA
84d61d59b3e136fdcd54ad62db619ab6	d__Bacteria	p__Bacteroidota	c__Bacteroidia	o__Bacteroidales	f__Bacteroidaceae	g__Bacteroides	s__Bacteroides_sartorii	1	-8.51882e-16	1.91919	-4.43875e-16	1	NA
b6f9fc4a05ff5f6aa6c810991b0237ed	d__Bacteria	p__Bacteroidota	c__Bacteroidia	o__Bacteroidales	f__Tannerellaceae			1	-8.51882e-16	1.91919	-4.43875e-16	1	NA
932731048d8ca94dbbd1b836b21daf51	d__Bacteria	p__Proteobacteria	c__Alphaproteobacteria	o__Rickettsiales	f__uncultured	g__uncultured		1	-8.51882e-16	1.91919	-4.43875e-16	1	NA
c1ca368c6a0a94ebfd1db9635521be20	d__Bacteria	p__Firmicutes	c__Negativicutes	o__Acidaminococcales	f__Acidaminococcaceae	g__Phascolarctobacterium	s__uncultured_bacterium	1	-8.51882e-16	1.91919	-4.43875e-16	1	NA
badcd7dd5c2318bf8c11182d75bffcd2	d__Bacteria	p__Firmicutes	c__Bacilli	o__Lactobacillales	f__Lactobacillaceae	g__Lactobacillus		1	-8.51882e-16	1.91919	-4.43875e-16	1	NA
a5bf31e3b822c5956f632aeff7b92bbf	d__Bacteria	p__Firmicutes	c__Negativicutes	o__Veillonellales-Selenomonadales	f__Veillonellaceae	g__Dialister		1	-8.51882e-16	1.91919	-4.43875e-16	1	NA
6148cd4be56c7e7c66d31bc8f10bdb89	d__Bacteria	p__Firmicutes	c__Clostridia	o__Oscillospirales	f__Ruminococcaceae			1	-8.51882e-16	1.91919	-4.43875e-16	1	NA
a282a2e537c0f3d76c47ef343fc20fa3	d__Bacteria	p__Firmicutes	c__Clostridia	o__Oscillospirales	f__Oscillospiraceae			1	-8.51882e-16	1.91919	-4.43875e-16	1	NA
27baa1e21ba01961f2ecccc926a5d97b	d__Bacteria	p__Firmicutes	c__Bacilli	o__Erysipelotrichales	f__Erysipelotrichaceae	g__[Clostridium]_innocuum_group		1	-8.51882e-16	1.91919	-4.43875e-16	1	NA
4c0d54d9b97a881a207fe11eadd0de1f	d__Bacteria	p__Firmicutes	c__Clostridia	o__Oscillospirales	f__Ruminococcaceae	g__uncultured		1	-8.51882e-16	1.91919	-4.43875e-16	1	NA
5a122efa2d07bb8d63e0daf6de6211b2	d__Bacteria	p__Bacteroidota	c__Bacteroidia	o__Bacteroidales	f__Prevotellaceae	g__Prevotellaceae_UCG-003	s__uncultured_bacterium	1	-8.51882e-16	1.91919	-4.43875e-16	1	NA
6818e07163dcfae11f87ae6c170e4026	d__Bacteria	p__Bacteroidota	c__Bacteroidia	o__Bacteroidales	f__Prevotellaceae	g__Prevotella		1	-8.51882e-16	1.91919	-4.43875e-16	1	NA
72a3ec5fa530fb11880d3c51bd9d6363	d__Bacteria	p__Bacteroidota	c__Bacteroidia	o__Bacteroidales	f__Marinifilaceae	g__Odoribacter	s__uncultured_bacterium	1	-8.51882e-16	1.91919	-4.43875e-16	1	NA
2fd11e99deb960f6eb9d4e47b06b2c3a	d__Bacteria	p__Firmicutes	c__Clostridia	o__Oscillospirales	f__Ruminococcaceae	g__Faecalibacterium		1	-8.51882e-16	1.91919	-4.43875e-16	1	NA
0b66110f7247270d7e5cb54a42332209	d__Bacteria	p__Firmicutes	c__Negativicutes	o__Veillonellales-Selenomonadales	f__Selenomonadaceae	g__Anaerovibrio		1	-8.51882e-16	1.91919	-4.43875e-16	1	NA
48d04a37e97f52bd50522ebfaf9c5212	d__Bacteria	p__Spirochaetota	c__Spirochaetia	o__Spirochaetales	f__Spirochaetaceae	g__Treponema	s__uncultured_bacterium	1	-8.51882e-16	1.91919	-4.43875e-16	1	NA
337faad5f0e874bb45ae82f29adf8c63	d__Bacteria	p__Bacteroidota	c__Bacteroidia	o__Bacteroidales	f__Muribaculaceae	g__Muribaculaceae	s__uncultured_bacterium	1	-8.51882e-16	1.91919	-4.43875e-16	1	NA
a7068f1152bc6fe18c634c2c9d61a0cb	d__Bacteria	p__Synergistota	c__Synergistia	o__Synergistales	f__Synergistaceae	g__Pyramidobacter	s__uncultured_bacterium	1	-8.51882e-16	1.91919	-4.43875e-16	1	NA
cfc197ed94442fe9867830c803965978	d__Bacteria	p__Bacteroidota	c__Bacteroidia	o__Bacteroidales	f__Muribaculaceae	g__Muribaculaceae	s__uncultured_Porphyromonadaceae	1	-8.51882e-16	1.91919	-4.43875e-16	1	NA
b33c304678d48bab81c25576de697aff	d__Bacteria	p__Bacteroidota	c__Bacteroidia	o__Bacteroidales	f__Muribaculaceae	g__Muribaculaceae	s__uncultured_bacterium	1	-8.51882e-16	1.91919	-4.43875e-16	1	NA
2090663cd29665958653da5b81795696	d__Bacteria	p__Patescibacteria	c__Saccharimonadia	o__Saccharimonadales	f__Saccharimonadaceae	g__Candidatus_Saccharimonas		1	-8.51882e-16	1.91919	-4.43875e-16	1	NA
18c8c2f1830f06666cf34ea85c1d4883	d__Bacteria	p__Proteobacteria	c__Gammaproteobacteria	o__Burkholderiales	f__Sutterellaceae	g__Parasutterella		1	-8.51882e-16	1.91919	-4.43875e-16	1	NA
53ab71f1a21f3b8ddd38d004fe92f79c	d__Bacteria	p__Firmicutes	c__Bacilli	o__Erysipelotrichales	f__Erysipelotrichaceae	g__Turicibacter	s__uncultured_bacterium	1	-8.51882e-16	1.91919	-4.43875e-16	1	NA
7b73eb40901766b50357912115c11f6f	d__Bacteria	p__Firmicutes	c__Clostridia	o__Clostridia_UCG-014	f__Clostridia_UCG-014	g__Clostridia_UCG-014		1	-8.51882e-16	1.91919	-4.43875e-16	1	NA
ae3bf76e73cc754a182e4893cbec19ee	d__Bacteria	p__Proteobacteria	c__Gammaproteobacteria	o__Enterobacterales	f__Enterobacteriaceae			1	-8.51882e-16	1.91919	-4.43875e-16	1	NA
db1ae749c2392d1dddf7394e936f66a0	d__Bacteria	p__Bacteroidota	c__Bacteroidia	o__Bacteroidales	f__Prevotellaceae	g__Prevotellaceae_UCG-001		1	-8.51882e-16	1.91919	-4.43875e-16	1	NA
e8d951dbc87d08a16a83f3b7ef79ee31	d__Bacteria	p__Proteobacteria	c__Alphaproteobacteria	o__Rhizobiales	f__Beijerinckiaceae	g__Chelatococcus		1	-8.51882e-16	1.91919	-4.43875e-16	1	NA
2e62b0648d763fcbbbea4051a1793a02	d__Bacteria	p__Bacteroidota	c__Bacteroidia	o__Bacteroidales	f__Muribaculaceae	g__Muribaculaceae		1	-8.51882e-16	1.91919	-4.43875e-16	1	NA
36e49087c8bcecffac9f1701e4de4765	d__Bacteria	p__Proteobacteria	c__Alphaproteobacteria	o__Rhodospirillales	f__uncultured	g__uncultured		1	-8.51882e-16	1.91919	-4.43875e-16	1	NA
d3b20e56fc847902f78bbc49cc6a366a	d__Bacteria	p__Bacteroidota	c__Bacteroidia	o__Bacteroidales	f__Prevotellaceae			1	-8.51882e-16	1.91919	-4.43875e-16	1	NA
8ed90283c5aa775cf373cda43ed31166	d__Bacteria	p__Firmicutes	c__Clostridia	o__Oscillospirales	f__Oscillospiraceae	g__Oscillibacter		1	-8.51882e-16	1.91919	-4.43875e-16	1	NA
28d700fecce44993266d067a9ad9b22e	d__Bacteria	p__Bacteroidota	c__Bacteroidia	o__Bacteroidales	f__Prevotellaceae	g__Prevotellaceae_UCG-003	s__uncultured_bacterium	1	-8.51882e-16	1.91919	-4.43875e-16	1	NA
7f49b2052be358948bbedcc272eb1bec	d__Bacteria	p__Bacteroidota	c__Bacteroidia	o__Bacteroidales	f__Tannerellaceae	g__Parabacteroides		1	-8.51882e-16	1.91919	-4.43875e-16	1	NA
7f93fe9d4303c47753c2d7a4296a8ac4	d__Bacteria	p__Firmicutes	c__Bacilli	o__Erysipelotrichales	f__Erysipelatoclostridiaceae	g__Asteroleplasma	s__uncultured_bacterium	1	-8.51882e-16	1.91919	-4.43875e-16	1	NA
28f946cbfc793a78cd47557625c5f2a0	d__Bacteria	p__Firmicutes	c__Clostridia	o__Lachnospirales	f__Lachnospiraceae	g__Lachnospiraceae_UCG-010	s__uncultured_bacterium	1	-8.51882e-16	1.91919	-4.43875e-16	1	NA
2fb89d1a649802b7451c64e7c7d841ae	d__Bacteria	p__Bacteroidota	c__Bacteroidia	o__Bacteroidales	f__Prevotellaceae	g__Prevotella	s__uncultured_bacterium	1	-8.51882e-16	1.91919	-4.43875e-16	1	NA
5b482ad6dc19b6a82d6b1903e83e7989	d__Bacteria	p__Proteobacteria	c__Gammaproteobacteria	o__Pasteurellales	f__Pasteurellaceae			1	-8.51882e-16	1.91919	-4.43875e-16	1	NA
adf87d95b9dd9de47577db7a5ff8c969	d__Bacteria	p__Bacteroidota	c__Bacteroidia	o__Bacteroidales	f__Rikenellaceae	g__Rikenellaceae_RC9_gut_group		1	-8.51882e-16	1.91919	-4.43875e-16	1	NA
f6f1d79678efa8f2952ea9fe13532360	d__Bacteria	p__Proteobacteria	c__Gammaproteobacteria	o__Enterobacterales	f__Yersiniaceae			1	-8.51882e-16	1.91919	-4.43875e-16	1	NA
62b15925df2b382876f7b5eb449bad29	d__Bacteria	p__Bacteroidota	c__Bacteroidia	o__Bacteroidales	f__Muribaculaceae	g__Muribaculaceae		1	-8.51882e-16	1.91919	-4.43875e-16	1	NA
7c6b7a230eccd1f224dcf67d789ca6b6	d__Bacteria	p__Bacteroidota	c__Bacteroidia	o__Bacteroidales	f__Prevotellaceae	g__Prevotella		1	-8.51882e-16	1.91919	-4.43875e-16	1	NA
b4ccf5d463a9eb43ca277ae9ffe4be08	d__Bacteria	p__Firmicutes	c__Clostridia	o__Lachnospirales	f__Lachnospiraceae			1	-8.51882e-16	1.91919	-4.43875e-16	1	NA
a8934c380f41526469e2f79ad29ec7bc	d__Bacteria	p__Actinobacteriota	c__Coriobacteriia	o__Coriobacteriales	f__uncultured	g__uncultured	s__uncultured_bacterium	1	-8.51882e-16	1.91919	-4.43875e-16	1	NA
22d7dddf5b188fe28d8c0096ddd0ba5b	d__Bacteria	p__Bacteroidota	c__Bacteroidia	o__Bacteroidales	f__Prevotellaceae			1	-8.51882e-16	1.91919	-4.43875e-16	1	NA
f5fddfd3431cd6e0887572a3e520d22c	d__Bacteria	p__Bacteroidota	c__Bacteroidia	o__Bacteroidales	f__Muribaculaceae	g__Muribaculaceae	s__uncultured_bacterium	1	-8.51882e-16	1.91919	-4.43875e-16	1	NA
ddf5531c4acbdb15c960f58029d92b5d	d__Bacteria	p__Firmicutes	c__Bacilli	o__Lactobacillales	f__Lactobacillaceae	g__Lactobacillus		1	-8.51882e-16	1.91919	-4.43875e-16	1	NA
266bbb6b1778adfa935e217c5ffdec47	d__Bacteria	p__Campilobacterota	c__Campylobacteria	o__Campylobacterales	f__Helicobacteraceae	g__Helicobacter		1	-8.51882e-16	1.91919	-4.43875e-16	1	NA
3521dbf27bd3dd7e8e7fa4ed42062b7a	d__Bacteria	p__Firmicutes	c__Bacilli	o__Erysipelotrichales	f__Erysipelotrichaceae	g__Turicibacter	s__uncultured_bacterium	1	-8.51882e-16	1.91919	-4.43875e-16	1	NA
803651eab3e166455a65b2a263d0c0e4	d__Bacteria	p__Campilobacterota	c__Campylobacteria	o__Campylobacterales	f__Helicobacteraceae	g__Helicobacter		1	-8.51882e-16	1.91919	-4.43875e-16	1	NA
6e9515c5d0725c12cc24677566fbc673	d__Bacteria	p__Proteobacteria	c__Alphaproteobacteria	o__Rhodospirillales	f__uncultured	g__uncultured	s__uncultured_bacterium	1	-8.51882e-16	1.91919	-4.43875e-16	1	NA
514c1a874f1c277f47bf75d2e23b1071	d__Bacteria	p__Fusobacteriota	c__Fusobacteriia	o__Fusobacteriales	f__Fusobacteriaceae	g__Fusobacterium		1	-8.51882e-16	1.91919	-4.43875e-16	1	NA
633f833bfc69965004263b8140d10506	d__Bacteria	p__Firmicutes	c__Clostridia	o__Oscillospirales	f__Ruminococcaceae	g__Ruminococcus		1	-8.51882e-16	1.91919	-4.43875e-16	1	NA
58733fd03a52f2501f496bc838101e0d	d__Bacteria	p__Bacteroidota	c__Bacteroidia	o__Bacteroidales	f__Muribaculaceae	g__Muribaculaceae	s__uncultured_bacterium	1	-8.51882e-16	1.91919	-4.43875e-16	1	NA
864aa9eefe79b3781610acb389030923	d__Bacteria	p__Firmicutes	c__Clostridia	o__Clostridia_UCG-014	f__Clostridia_UCG-014	g__Clostridia_UCG-014		1	-8.51882e-16	1.91919	-4.43875e-16	1	NA
d9328e0182276dd912344294dcedcea8	d__Bacteria	p__Firmicutes	c__Clostridia	o__Oscillospirales	f__[Eubacterium]_coprostanoligenes_group	g__[Eubacterium]_coprostanoligenes_group	s__Eubacterium_coprostanoligenes	1	-8.51882e-16	1.91919	-4.43875e-16	1	NA
8be60623ddfdbfd23cffe0191f412e6d	d__Bacteria	p__Firmicutes	c__Clostridia	o__Lachnospirales	f__Lachnospiraceae			1	-8.51882e-16	1.91919	-4.43875e-16	1	NA
1cccbf1e1dddb1a3876773d4f1af350f	d__Bacteria	p__Firmicutes	c__Clostridia	o__Clostridia_UCG-014	f__Clostridia_UCG-014	g__Clostridia_UCG-014		1	-8.51882e-16	1.91919	-4.43875e-16	1	NA
965b810781904762669f3b9fa84919fd	d__Bacteria	p__Bacteroidota	c__Bacteroidia	o__Bacteroidales	f__Prevotellaceae	g__Prevotellaceae_UCG-003	s__uncultured_bacterium	1	-8.51882e-16	1.91919	-4.43875e-16	1	NA
9c650f57de91451c9173732e0310e720	d__Bacteria	p__Patescibacteria	c__Parcubacteria	o__Candidatus_Moranbacteria	f__Candidatus_Moranbacteria	g__Candidatus_Moranbacteria	s__uncultured_bacterium	1	-8.51882e-16	1.91919	-4.43875e-16	1	NA
413a8e59fefd21694cf8697d3e5d42c1	d__Bacteria	p__Firmicutes	c__Bacilli	o__Lactobacillales	f__Lactobacillaceae	g__Lactobacillus		1	-8.51882e-16	1.91919	-4.43875e-16	1	NA
3e70e99c97495b989daf42982b7a35ca	d__Bacteria	p__Firmicutes	c__Bacilli	o__RF39	f__RF39	g__RF39	s__uncultured_bacterium	1	-8.51882e-16	1.91919	-4.43875e-16	1	NA
acb1a44be74d6eed3e24e26d1b06bf1a	d__Bacteria	p__Bacteroidota	c__Bacteroidia	o__Bacteroidales	f__Muribaculaceae	g__Muribaculaceae	s__uncultured_bacterium	1	-8.51882e-16	1.91919	-4.43875e-16	1	NA
068649b34ea53e930ac524feed06342f	d__Bacteria	p__Bacteroidota	c__Bacteroidia	o__Bacteroidales	f__Prevotellaceae	g__Prevotella		1	-8.51882e-16	1.91919	-4.43875e-16	1	NA
649025d91a305fdc88aacffca0ef33f9	d__Bacteria	p__Firmicutes	c__Clostridia	o__Oscillospirales	f__Oscillospiraceae			1	-8.51882e-16	1.91919	-4.43875e-16	1	NA
b814f63e3da65c9d146a1fa8709dfbdf	d__Bacteria	p__Bacteroidota	c__Bacteroidia	o__Bacteroidales	f__Prevotellaceae	g__Prevotellaceae_UCG-003		1	-8.51882e-16	1.91919	-4.43875e-16	1	NA
27cea9831ed02d6b74dd6e8de2e5d51a	d__Bacteria	p__Elusimicrobiota	c__Elusimicrobia	o__Elusimicrobiales	f__Elusimicrobiaceae	g__Elusimicrobium	s__uncultured_bacterium	1	-8.51882e-16	1.91919	-4.43875e-16	1	NA
2c6be7cdd68a36f67921b526b156e808	d__Bacteria	p__Firmicutes	c__Negativicutes	o__Acidaminococcales	f__Acidaminococcaceae	g__Phascolarctobacterium	s__uncultured_bacterium	1	-8.51882e-16	1.91919	-4.43875e-16	1	NA
ce4ae4db29b21204e4db3238385540a8	d__Bacteria	p__Firmicutes	c__Bacilli	o__Bacillales	f__Bacillaceae	g__Bacillus		1	-8.51882e-16	1.91919	-4.43875e-16	1	NA
ffbf4bebf9666bddf2429a7f5bce2efe	d__Bacteria	p__Proteobacteria	c__Gammaproteobacteria	o__Enterobacterales	f__Erwiniaceae			1	-8.51882e-16	1.91919	-4.43875e-16	1	NA
540830867826279eafd8e8060836a092	d__Bacteria	p__Bacteroidota	c__Bacteroidia	o__Bacteroidales				1	-8.51882e-16	1.91919	-4.43875e-16	1	NA
b16238b1de7460ffd09f7532cc3ab649	d__Bacteria	p__Firmicutes	c__Clostridia	o__Oscillospirales	f__Oscillospiraceae	g__UCG-005		1	-8.51882e-16	1.91919	-4.43875e-16	1	NA
91750d06eda36d3a878687a4a4f49d0a	d__Bacteria	p__Bacteroidota	c__Bacteroidia	o__Bacteroidales	f__Prevotellaceae	g__Prevotella		1	-8.51882e-16	1.91919	-4.43875e-16	1	NA
23be337f173b4129bde6a457c44606ae	d__Bacteria	p__Campilobacterota	c__Campylobacteria	o__Campylobacterales	f__Helicobacteraceae	g__Helicobacter		1	-8.51882e-16	1.91919	-4.43875e-16	1	NA
fcea805720b1bbe21ce5d9c7c60cc041	d__Bacteria	p__Bacteroidota	c__Bacteroidia	o__Bacteroidales	f__Rikenellaceae	g__Alistipes	s__Alistipes_indistinctus	1	-8.51882e-16	1.91919	-4.43875e-16	1	NA
6121ecf4720900d2b01797f6964ce8af	d__Bacteria	p__Spirochaetota	c__Spirochaetia	o__Spirochaetales	f__Spirochaetaceae	g__Treponema	s__uncultured_bacterium	1	-8.51882e-16	1.91919	-4.43875e-16	1	NA
9457d248c38021a54108199b6f62d972	d__Bacteria	p__Bacteroidota	c__Bacteroidia	o__Bacteroidales	f__Prevotellaceae	g__Prevotellaceae_UCG-003	s__uncultured_bacterium	1	-8.51882e-16	1.91919	-4.43875e-16	1	NA
9fb524d5a2729445ca87a039e731588c	d__Bacteria	p__Bacteroidota	c__Bacteroidia	o__Bacteroidales	f__Muribaculaceae	g__Muribaculaceae	s__uncultured_bacterium	1	-8.51882e-16	1.91919	-4.43875e-16	1	NA
e725eaa7f99502214b3852631bed3ca2	d__Bacteria	p__Proteobacteria	c__Gammaproteobacteria	o__Burkholderiales	f__Sutterellaceae	g__Parasutterella	s__gut_metagenome	1	-8.51882e-16	1.91919	-4.43875e-16	1	NA
c8d168068663e1a62ce6d5c9c356e083	d__Bacteria	p__Bacteroidota	c__Bacteroidia	o__Bacteroidales	f__p-2534-18B5_gut_group	g__p-2534-18B5_gut_group	s__uncultured_Rikenellaceae	1	-8.51882e-16	1.91919	-4.43875e-16	1	NA
4b031e4581fc0c4ff58e2bf61637ff66	d__Bacteria	p__Bacteroidota	c__Bacteroidia	o__Bacteroidales	f__Prevotellaceae	g__Prevotella		1	-8.51882e-16	1.91919	-4.43875e-16	1	NA
e4e7f4d4fd409ce99c85348d99f998ce	d__Bacteria	p__Firmicutes	c__Bacilli	o__Lactobacillales	f__Lactobacillaceae	g__Lactobacillus	s__Lactobacillus_acetotolerans	1	-8.51882e-16	1.91919	-4.43875e-16	1	NA
a0bce19eb6ff822f28c1b6ee28ff3512	d__Bacteria	p__Bacteroidota	c__Bacteroidia	o__Bacteroidales	f__Rikenellaceae	g__Rikenellaceae_RC9_gut_group		1	-8.51882e-16	1.91919	-4.43875e-16	1	NA
d57f7bd6100f2f81c0abfc75dcfbc2b1	d__Bacteria	p__Bacteroidota	c__Bacteroidia	o__Bacteroidales	f__Prevotellaceae			1	-8.51882e-16	1.91919	-4.43875e-16	1	NA
15ab2821367e42ecc8f5e4ed7c4491a7	d__Bacteria	p__Firmicutes	c__Clostridia	o__Clostridia_vadinBB60_group	f__Clostridia_vadinBB60_group	g__Clostridia_vadinBB60_group		1	-8.51882e-16	1.91919	-4.43875e-16	1	NA
da49903d1666358db76fe7c799b35996	d__Bacteria	p__Bacteroidota	c__Bacteroidia	o__Bacteroidales	f__Muribaculaceae	g__Muribaculaceae		1	-8.51882e-16	1.91919	-4.43875e-16	1	NA
9a13039cb07a0adc18ce2ab6303ab2eb	d__Bacteria	p__Bacteroidota	c__Bacteroidia	o__Bacteroidales	f__Rikenellaceae	g__Rikenellaceae_RC9_gut_group	s__uncultured_bacterium	1	-8.51882e-16	1.91919	-4.43875e-16	1	NA
8fe5362e59eff2b26b9d764643f8661a	d__Bacteria	p__Firmicutes	c__Clostridia	o__Lachnospirales	f__Lachnospiraceae	g__[Eubacterium]_xylanophilum_group	s__uncultured_bacterium	1	-8.51882e-16	1.91919	-4.43875e-16	1	NA
638939592649a50ea79e58259b189feb	d__Bacteria	p__Patescibacteria	c__Saccharimonadia	o__Saccharimonadales	f__Saccharimonadaceae	g__Candidatus_Saccharimonas	s__uncultured_bacterium	1	-8.51882e-16	1.91919	-4.43875e-16	1	NA
d7b19991067f8279ad42aed27b87cf69	d__Bacteria	p__Fusobacteriota	c__Fusobacteriia	o__Fusobacteriales	f__Fusobacteriaceae	g__Fusobacterium		1	-8.51882e-16	1.91919	-4.43875e-16	1	NA
2dbd5ae866c5b91135352b5b1635a6be	d__Bacteria	p__Spirochaetota	c__Spirochaetia	o__Spirochaetales	f__Spirochaetaceae	g__Treponema	s__uncultured_bacterium	1	-8.51882e-16	1.91919	-4.43875e-16	1	NA
e5a048c04e7abe7ff532e65069d98f17	d__Bacteria	p__Firmicutes	c__Clostridia	o__Clostridia_UCG-014	f__Clostridia_UCG-014	g__Clostridia_UCG-014	s__uncultured_bacterium	1	-8.51882e-16	1.91919	-4.43875e-16	1	NA
2643d5fb2ebeedc6357cec2dacfbe4dd	d__Bacteria	p__Verrucomicrobiota	c__Kiritimatiellae	o__WCHB1-41	f__WCHB1-41	g__WCHB1-41	s__uncultured_bacterium	1	-8.51882e-16	1.91919	-4.43875e-16	1	NA
4b05e96289d0ff1e9a63f72dd4c48f0f	d__Bacteria	p__Bacteroidota	c__Bacteroidia	o__Bacteroidales	f__Prevotellaceae	g__Prevotellaceae_UCG-003	s__uncultured_bacterium	1	-8.51882e-16	1.91919	-4.43875e-16	1	NA
5982c13e35c560de2310d479de6cf904	d__Bacteria	p__Bacteroidota	c__Bacteroidia	o__Bacteroidales	f__Prevotellaceae	g__Prevotella		1	-8.51882e-16	1.91919	-4.43875e-16	1	NA
0fddda7343bad67e1949b87225dba3e8	d__Bacteria	p__Bacteroidota	c__Bacteroidia	o__Bacteroidales	f__Prevotellaceae			1	-8.51882e-16	1.91919	-4.43875e-16	1	NA
8b9c2afae3b4a007dc4ade2aa8e5346c	d__Bacteria	p__Bacteroidota	c__Bacteroidia	o__Bacteroidales	f__Prevotellaceae			1	-8.51882e-16	1.91919	-4.43875e-16	1	NA
34512e0badc86897707b4edbde72872b	d__Bacteria	p__Bacteroidota	c__Bacteroidia	o__Bacteroidales	f__Rikenellaceae	g__Rikenellaceae_RC9_gut_group		1	-8.51882e-16	1.91919	-4.43875e-16	1	NA
af190c47031de53030737089cf7ffdd2	d__Bacteria	p__Proteobacteria	c__Gammaproteobacteria	o__Enterobacterales	f__Enterobacteriaceae	g__Escherichia-Shigella		1	-8.51882e-16	1.91919	-4.43875e-16	1	NA
381c5a7f6a2f16e62b3796f1bdd8a325	d__Bacteria	p__Firmicutes	c__Clostridia	o__Clostridia_UCG-014	f__Clostridia_UCG-014	g__Clostridia_UCG-014		1	-8.51882e-16	1.91919	-4.43875e-16	1	NA
e7c41b32d941c7f158f77d35aaf9a712	d__Bacteria	p__Bacteroidota	c__Bacteroidia	o__Bacteroidales	f__Muribaculaceae	g__Muribaculaceae	s__uncultured_bacterium	1	-8.51882e-16	1.91919	-4.43875e-16	1	NA
98276810dc0815b18fdc870b055135bf	d__Bacteria	p__Proteobacteria	c__Gammaproteobacteria	o__Burkholderiales	f__Sutterellaceae	g__Parasutterella	s__gut_metagenome	1	-8.51882e-16	1.91919	-4.43875e-16	1	NA
a82f4c9331b704338063245da3ad17d0	d__Bacteria	p__Patescibacteria	c__Saccharimonadia	o__Saccharimonadales	f__Saccharimonadaceae	g__Candidatus_Saccharimonas	s__uncultured_bacterium	1	-8.51882e-16	1.91919	-4.43875e-16	1	NA
c4abb4e829a3d202145d044ff3add418	d__Bacteria	p__Firmicutes	c__Clostridia	o__Oscillospirales	f__Oscillospiraceae			1	-8.51882e-16	1.91919	-4.43875e-16	1	NA
36ac7e37e0a21e6c022b64aafad9c613	d__Bacteria	p__Bacteroidota	c__Bacteroidia	o__Bacteroidales	f__Rikenellaceae	g__Rikenellaceae_RC9_gut_group		1	-8.51882e-16	1.91919	-4.43875e-16	1	NA
1da574797e27b1a6f2569d7cb8a44234	d__Bacteria	p__Firmicutes	c__Clostridia	o__Clostridiales	f__Clostridiaceae	g__Candidatus_Arthromitus		1	-8.51882e-16	1.91919	-4.43875e-16	1	NA
4f89c9776df04a96349e410db06d00ec	d__Bacteria	p__Bacteroidota	c__Bacteroidia	o__Bacteroidales	f__Prevotellaceae	g__Prevotella		1	-8.51882e-16	1.91919	-4.43875e-16	1	NA
cc0de5485e9b20d1f941cc1ddace6e05	d__Bacteria	p__Firmicutes	c__Clostridia	o__Lachnospirales	f__Lachnospiraceae	g__[Eubacterium]_xylanophilum_group	s__uncultured_bacterium	1	-8.51882e-16	1.91919	-4.43875e-16	1	NA
d08986b8023bfd283be96ad7c1ffa8be	d__Bacteria	p__Firmicutes	c__Negativicutes	o__Acidaminococcales	f__Acidaminococcaceae	g__Phascolarctobacterium	s__uncultured_bacterium	1	-8.51882e-16	1.91919	-4.43875e-16	1	NA
35686b3bfee64a62b87d6b0ab8fe8602	d__Bacteria	p__Firmicutes	c__Clostridia	o__Oscillospirales	f__Ruminococcaceae	g__Ruminococcus		1	-8.51882e-16	1.91919	-4.43875e-16	1	NA
d0226f23e90c1e09d5a1fd306a73a420	d__Bacteria	p__Spirochaetota	c__Spirochaetia	o__Spirochaetales	f__Spirochaetaceae	g__Treponema	s__uncultured_bacterium	1	-8.51882e-16	1.91919	-4.43875e-16	1	NA
9f72504735df0c66a8c4dc2a08a5f86c	d__Bacteria	p__Firmicutes	c__Negativicutes	o__Veillonellales-Selenomonadales	f__Selenomonadaceae	g__Veillonellaceae_UCG-001	s__uncultured_rumen	1	-8.51882e-16	1.91919	-4.43875e-16	1	NA
c2fc786973ffc073e4df436f59e600fa	d__Bacteria	p__Firmicutes	c__Bacilli	o__Erysipelotrichales	f__Erysipelatoclostridiaceae			1	-8.51882e-16	1.91919	-4.43875e-16	1	NA
e15cb1374941c72992ebb0f2fdfc39a7	d__Bacteria	p__Firmicutes	c__Negativicutes	o__Veillonellales-Selenomonadales	f__Selenomonadaceae			1	-8.51882e-16	1.91919	-4.43875e-16	1	NA
65eef3c348889d37bb8bf889f11ece96	d__Bacteria	p__Spirochaetota	c__Spirochaetia	o__Spirochaetales	f__Spirochaetaceae	g__Treponema	s__Treponema_berlinense	1	-8.51882e-16	1.91919	-4.43875e-16	1	NA
b57d3911089b852dab0ded2fc340b974	d__Bacteria	p__Firmicutes	c__Bacilli	o__Lactobacillales	f__Lactobacillaceae	g__Lactobacillus	s__Lactobacillus_faecis	1	-8.51882e-16	1.91919	-4.43875e-16	1	NA
876cc18500d848389796b5d7b8c007ca	d__Bacteria	p__Bacteroidota	c__Bacteroidia	o__Bacteroidales	f__Muribaculaceae	g__Muribaculaceae	s__uncultured_bacterium	1	-8.51882e-16	1.91919	-4.43875e-16	1	NA
e78f6ec0fda60bd0f666d90ce0104d4d	d__Bacteria	p__Spirochaetota	c__Spirochaetia	o__Spirochaetales	f__Spirochaetaceae	g__Treponema	s__uncultured_bacterium	1	-8.51882e-16	1.91919	-4.43875e-16	1	NA
e9bb11e30c9b636ed41bc78bf6dbbacf	d__Bacteria	p__Bacteroidota	c__Bacteroidia	o__Bacteroidales	f__Tannerellaceae	g__Parabacteroides		1	-8.51882e-16	1.91919	-4.43875e-16	1	NA
480395c808608911e4dc742e3dfd4259	d__Bacteria	p__Bacteroidota	c__Bacteroidia	o__Bacteroidales	f__Muribaculaceae	g__Muribaculaceae	s__uncultured_bacterium	1	-8.51882e-16	1.91919	-4.43875e-16	1	NA
8639206a9636e7dc22c0b3b787a1e264	d__Bacteria	p__Firmicutes	c__Clostridia	o__Oscillospirales	f__Ruminococcaceae	g__Ruminococcus		1	-8.51882e-16	1.91919	-4.43875e-16	1	NA
5343aada25a37e9a8ac49801c6c2f126	d__Bacteria	p__Firmicutes	c__Clostridia	o__Christensenellales	f__Christensenellaceae	g__Christensenellaceae_R-7_group	s__uncultured_prokaryote	1	-8.51882e-16	1.91919	-4.43875e-16	1	NA
b8d92f657ff01afb222215bd318be9d3	d__Bacteria	p__Proteobacteria	c__Alphaproteobacteria	o__Rickettsiales	f__uncultured	g__uncultured		1	-8.51882e-16	1.91919	-4.43875e-16	1	NA
a91ebc6bd1d37ee83821fc200a29a076	d__Bacteria	p__Firmicutes	c__Clostridia	o__Lachnospirales	f__Lachnospiraceae	g__Lachnospiraceae_NK4A136_group		1	-8.51882e-16	1.91919	-4.43875e-16	1	NA
c44faa920b5b52d62df278ce412687cc	d__Bacteria	p__Desulfobacterota	c__Desulfovibrionia	o__Desulfovibrionales	f__Desulfovibrionaceae	g__uncultured	s__uncultured_bacterium	1	-8.51882e-16	1.91919	-4.43875e-16	1	NA
cea799692aea207b5bd88b628820332a	d__Bacteria	p__Firmicutes	c__Clostridia	o__Oscillospirales	f__Ruminococcaceae	g__Ruminococcus		1	-8.51882e-16	1.91919	-4.43875e-16	1	NA
cf3994edc665cd5a65eee1dbc7d890d2	d__Bacteria	p__Proteobacteria	c__Gammaproteobacteria	o__Enterobacterales	f__Erwiniaceae			1	-8.51882e-16	1.91919	-4.43875e-16	1	NA
6a49ae9da82cd02a4f6ed12596bc536d	d__Bacteria	p__Bacteroidota	c__Bacteroidia	o__Bacteroidales	f__Tannerellaceae	g__Parabacteroides		1	-8.51882e-16	1.91919	-4.43875e-16	1	NA
c696cde18152aa810593b7d5c43a78eb	d__Bacteria	p__Firmicutes	c__Bacilli	o__Erysipelotrichales	f__Erysipelotrichaceae	g__Turicibacter	s__uncultured_bacterium	1	-8.51882e-16	1.91919	-4.43875e-16	1	NA
0ffdcd1f84b211ef3b32c4314bda94be	d__Bacteria	p__Firmicutes	c__Clostridia	o__Oscillospirales	f__Oscillospiraceae	g__UCG-005		1	-8.51882e-16	1.91919	-4.43875e-16	1	NA
765247062cbc2fd7e415c28c67b6dd28	d__Bacteria	p__Bacteroidota	c__Bacteroidia	o__Bacteroidales	f__Prevotellaceae	g__Prevotella		1	-8.51882e-16	1.91919	-4.43875e-16	1	NA
a3abf8a8401bf4e3ca326e15c6161fb7	d__Bacteria	p__Cyanobacteria	c__Vampirivibrionia	o__Gastranaerophilales	f__Gastranaerophilales	g__Gastranaerophilales		1	-8.51882e-16	1.91919	-4.43875e-16	1	NA
ea607c185f4916a5b2132aceb7883d5b	d__Bacteria	p__Spirochaetota	c__Spirochaetia	o__Spirochaetales	f__Spirochaetaceae	g__Treponema	s__uncultured_bacterium	1	-8.51882e-16	1.91919	-4.43875e-16	1	NA
d3c7f3c13cb8c89bb0ef3baffe2d2465	d__Bacteria	p__Fusobacteriota	c__Fusobacteriia	o__Fusobacteriales	f__Fusobacteriaceae	g__Fusobacterium		1	-8.51882e-16	1.91919	-4.43875e-16	1	NA
d7b90f8b8c403dc830f2f4f020eeb65c	d__Bacteria	p__Bacteroidota	c__Bacteroidia	o__Bacteroidales	f__Bacteroidales_UCG-001	g__Bacteroidales_UCG-001	s__uncultured_bacterium	1	-8.51882e-16	1.91919	-4.43875e-16	1	NA
372c423eaa0ed390ff9c4b6d4fa23c22	d__Bacteria	p__Bacteroidota	c__Bacteroidia	o__Bacteroidales	f__Muribaculaceae	g__Muribaculaceae	s__uncultured_bacterium	1	-8.51882e-16	1.91919	-4.43875e-16	1	NA
ef7571e99d6dff95f7097b7d1314b9c3	d__Bacteria	p__Firmicutes	c__Clostridia	o__Oscillospirales	f__Ruminococcaceae	g__Ruminococcus		1	-8.51882e-16	1.91919	-4.43875e-16	1	NA
166f35bd927de631857d97d4efaadfc8	d__Bacteria	p__Firmicutes	c__Clostridia	o__Monoglobales	f__Monoglobaceae	g__Monoglobus		1	-8.51882e-16	1.91919	-4.43875e-16	1	NA
12d398f6777c75c85460d49ecabd23bd	d__Bacteria	p__Firmicutes	c__Clostridia	o__Oscillospirales	f__Oscillospiraceae			1	-8.51882e-16	1.91919	-4.43875e-16	1	NA
3ab4b94c74e8e37ac2a17bb6e2fbfe8b	d__Bacteria	p__Firmicutes	c__Bacilli	o__Erysipelotrichales	f__Erysipelotrichaceae	g__Solobacterium	s__uncultured_bacterium	1	-8.51882e-16	1.91919	-4.43875e-16	1	NA
93b654b01845caac4be426cc17603ded	d__Bacteria	p__Bacteroidota	c__Bacteroidia	o__Bacteroidales				1	-8.51882e-16	1.91919	-4.43875e-16	1	NA
96487f7ea400f8149690e288a545f882	d__Bacteria	p__Firmicutes	c__Bacilli	o__Erysipelotrichales	f__Erysipelotrichaceae	g__Holdemanella		1	-8.51882e-16	1.91919	-4.43875e-16	1	NA
03f59d73f790b7b2d7de36d75f24e358	d__Bacteria	p__Bacteroidota	c__Bacteroidia	o__Cytophagales	f__Microscillaceae	g__uncultured	s__uncultured_Cytophagia	1	-8.51882e-16	1.91919	-4.43875e-16	1	NA
6da7c1854c415b4d65e024a7fdf32a66	d__Bacteria	p__Spirochaetota	c__Spirochaetia	o__Spirochaetales	f__Spirochaetaceae	g__Treponema	s__uncultured_bacterium	1	-8.51882e-16	1.91919	-4.43875e-16	1	NA
c3bba23805286c630c2e806502304969	d__Bacteria	p__Cyanobacteria	c__Vampirivibrionia	o__Gastranaerophilales	f__Gastranaerophilales	g__Gastranaerophilales	s__uncultured_rumen	1	-8.51882e-16	1.91919	-4.43875e-16	1	NA
d26ecc8527b16549efa340218bae0a78	d__Bacteria	p__Bacteroidota	c__Bacteroidia	o__Bacteroidales	f__Muribaculaceae	g__Muribaculaceae	s__uncultured_bacterium	1	-8.51882e-16	1.91919	-4.43875e-16	1	NA
ecd71921d0a23c8aee100d15df715590	d__Bacteria	p__Bacteroidota	c__Bacteroidia	o__Bacteroidales	f__Prevotellaceae	g__Prevotellaceae_UCG-003	s__uncultured_bacterium	1	-8.51882e-16	1.91919	-4.43875e-16	1	NA
fb88e60a166d6d8a682e490f72606c07	d__Bacteria	p__Bacteroidota	c__Bacteroidia	o__Bacteroidales	f__Prevotellaceae	g__Alloprevotella		1	-8.51882e-16	1.91919	-4.43875e-16	1	NA
b4925a7055df7435ab2f4caafa14188f	d__Bacteria	p__Firmicutes	c__Clostridia	o__Oscillospirales	f__Oscillospiraceae	g__Oscillibacter	s__uncultured_bacterium	1	-8.51882e-16	1.91919	-4.43875e-16	1	NA
511bca1bc7bd5905af5dff168b1272de	d__Archaea	p__Euryarchaeota	c__Methanobacteria	o__Methanobacteriales	f__Methanobacteriaceae	g__Methanobrevibacter		1	-8.51882e-16	1.91919	-4.43875e-16	1	NA
6b7914c501be5de2aa7187ba9fedf928	d__Bacteria	p__Cyanobacteria	c__Vampirivibrionia	o__Gastranaerophilales	f__Gastranaerophilales	g__Gastranaerophilales	s__uncultured_bacterium	1	-8.51882e-16	1.91919	-4.43875e-16	1	NA
7c192457735444044a2b211e531bca78	d__Bacteria	p__Bacteroidota	c__Bacteroidia	o__Bacteroidales	f__Bacteroidales_RF16_group	g__Bacteroidales_RF16_group		1	-8.51882e-16	1.91919	-4.43875e-16	1	NA
61303a48e4b9a84e9f75b55e78ec8655	d__Bacteria	p__Firmicutes	c__Clostridia	o__Oscillospirales	f__Ruminococcaceae	g__[Eubacterium]_siraeum_group	s__uncultured_bacterium	1	-8.51882e-16	1.91919	-4.43875e-16	1	NA
5a5230fc326833b191bee241dc93b935	d__Bacteria	p__Firmicutes	c__Clostridia	o__Oscillospirales	f__Ruminococcaceae	g__Ruminococcus		1	-8.51882e-16	1.91919	-4.43875e-16	1	NA
466285d03ddc16f1d41b58c161c692f4	d__Bacteria	p__Spirochaetota	c__Spirochaetia	o__Spirochaetales	f__Spirochaetaceae	g__Treponema	s__uncultured_bacterium	1	-8.51882e-16	1.91919	-4.43875e-16	1	NA
849c93dca42cf615a007304bd3daad83	d__Bacteria	p__Firmicutes	c__Clostridia	o__Lachnospirales	f__Lachnospiraceae	g__Tuzzerella	s__uncultured_bacterium	1	-8.51882e-16	1.91919	-4.43875e-16	1	NA
186b07560824ddfa7957f5ac8a3f3ce2	d__Bacteria	p__Firmicutes	c__Clostridia	o__Clostridia_UCG-014	f__Clostridia_UCG-014	g__Clostridia_UCG-014		1	-8.51882e-16	1.91919	-4.43875e-16	1	NA
70d83ca68e570a9aa2a965f64ccfbd0f	d__Bacteria	p__Bacteroidota	c__Bacteroidia	o__Bacteroidales	f__Rikenellaceae	g__Rikenellaceae_RC9_gut_group	s__uncultured_bacterium	1	-8.51882e-16	1.91919	-4.43875e-16	1	NA
a0a83c2389381e225dc591d6f96da144	d__Bacteria	p__Firmicutes	c__Clostridia	o__Monoglobales	f__Monoglobaceae	g__Monoglobus	s__uncultured_rumen	1	-8.51882e-16	1.91919	-4.43875e-16	1	NA
fc33a734681d394e89c65d6d42f98562	d__Bacteria	p__Spirochaetota	c__Spirochaetia	o__Spirochaetales	f__Spirochaetaceae	g__Treponema	s__uncultured_bacterium	1	-8.51882e-16	1.91919	-4.43875e-16	1	NA
1a451eafe5e04594c5e36ec8e0df39e9	d__Bacteria	p__Firmicutes	c__Clostridia	o__Oscillospirales	f__[Eubacterium]_coprostanoligenes_group	g__[Eubacterium]_coprostanoligenes_group	s__human_gut	1	-8.51882e-16	1.91919	-4.43875e-16	1	NA
36fd27c85f5b65c678b01e255ba4ae94	d__Bacteria	p__Bacteroidota	c__Bacteroidia	o__Bacteroidales	f__Prevotellaceae	g__Prevotella		1	-8.51882e-16	1.91919	-4.43875e-16	1	NA
ecebf6eed367adc6576ca5137d38573e	d__Bacteria	p__Spirochaetota	c__Spirochaetia	o__Spirochaetales	f__Spirochaetaceae	g__Treponema	s__uncultured_bacterium	1	-8.51882e-16	1.91919	-4.43875e-16	1	NA
88ca38ca3f1bbc9e539c65d68f8fc31c	d__Bacteria	p__Firmicutes	c__Clostridia	o__Clostridia_UCG-014	f__Clostridia_UCG-014	g__Clostridia_UCG-014		1	-8.51882e-16	1.91919	-4.43875e-16	1	NA
1fa21251055a810a33566244086bfc22	d__Bacteria	p__Bacteroidota	c__Bacteroidia	o__Bacteroidales	f__Rikenellaceae	g__Alistipes		1	-8.51882e-16	1.91919	-4.43875e-16	1	NA
cb12539585b97cdcb1ae9c42ff2826b5	d__Bacteria	p__Bacteroidota	c__Bacteroidia	o__Bacteroidales	f__Tannerellaceae	g__Parabacteroides	s__uncultured_bacterium	1	-8.51882e-16	1.91919	-4.43875e-16	1	NA
f5af804d89cbe251586de43653dff82b	d__Bacteria	p__Bacteroidota	c__Bacteroidia	o__Bacteroidales	f__Prevotellaceae	g__Prevotella		1	-8.51882e-16	1.91919	-4.43875e-16	1	NA
e16938e52cf65c2a00bf7cfcab885e70	d__Bacteria	p__Campilobacterota	c__Campylobacteria	o__Campylobacterales	f__Helicobacteraceae	g__Helicobacter		1	-8.51882e-16	1.91919	-4.43875e-16	1	NA
88e326de5cec5c8db29f6ce705322797	d__Bacteria	p__Bacteroidota	c__Bacteroidia	o__Bacteroidales	f__Bacteroidaceae	g__Bacteroides		1	-8.51882e-16	1.91919	-4.43875e-16	1	NA
61bfff7f3db18f6ecb697a08533de183	d__Bacteria	p__Deferribacterota	c__Deferribacteres	o__Deferribacterales	f__Deferribacteraceae	g__Mucispirillum	s__uncultured_bacterium	1	-8.51882e-16	1.91919	-4.43875e-16	1	NA
1821b5ff5cfaae6e6c83a88db2fd9dba	d__Bacteria	p__Campilobacterota	c__Campylobacteria	o__Campylobacterales	f__Helicobacteraceae	g__Helicobacter		1	-8.51882e-16	1.91919	-4.43875e-16	1	NA
fc6a6cc736b6108356b098e926fb276e	d__Bacteria	p__Firmicutes	c__Bacilli	o__Lactobacillales	f__Lactobacillaceae	g__Lactobacillus		1	-8.51882e-16	1.91919	-4.43875e-16	1	NA
761293c68973b50895d5194f150543d0	d__Bacteria	p__Proteobacteria	c__Gammaproteobacteria	o__Burkholderiales	f__Sutterellaceae	g__Parasutterella	s__gut_metagenome	1	-8.51882e-16	1.91919	-4.43875e-16	1	NA
b0ee9663b25199f3ae76c5a5dfa317f0	d__Bacteria	p__Campilobacterota	c__Campylobacteria	o__Campylobacterales	f__Helicobacteraceae	g__Helicobacter		1	-8.51882e-16	1.91919	-4.43875e-16	1	NA
ea9a8d6beec222dcb2f88222e6428f0e	d__Bacteria	p__Bacteroidota	c__Bacteroidia	o__Bacteroidales	f__p-2534-18B5_gut_group	g__p-2534-18B5_gut_group	s__uncultured_Rikenellaceae	1	-8.51882e-16	1.91919	-4.43875e-16	1	NA
85bea897dda8c50f21b0ba711467e323	d__Bacteria	p__Bacteroidota	c__Bacteroidia	o__Bacteroidales	f__Rikenellaceae	g__Rikenellaceae_RC9_gut_group	s__uncultured_bacterium	1	-8.51882e-16	1.91919	-4.43875e-16	1	NA
7c64380f92f07ccb67ee3b714e8808fe	d__Bacteria	p__Spirochaetota	c__Spirochaetia	o__Spirochaetales	f__Spirochaetaceae	g__Sphaerochaeta		1	-8.51882e-16	1.91919	-4.43875e-16	1	NA
87f87b80beb26e0d141122876500e1b8	d__Bacteria	p__Firmicutes	c__Bacilli	o__Mycoplasmatales	f__Mycoplasmataceae	g__Mycoplasma	s__uncultured_Firmicutes	1	-8.51882e-16	1.91919	-4.43875e-16	1	NA
e715f3797de173a9ec6ddec6deead41a	d__Bacteria	p__Elusimicrobiota	c__Elusimicrobia	o__Elusimicrobiales	f__Elusimicrobiaceae	g__Elusimicrobium	s__uncultured_bacterium	1	-8.51882e-16	1.91919	-4.43875e-16	1	NA
c2a6a5c187ff468a33aefdd886e65c02	d__Bacteria	p__Bacteroidota	c__Bacteroidia	o__Bacteroidales	f__Bacteroidaceae	g__Bacteroides		1	-8.51882e-16	1.91919	-4.43875e-16	1	NA
ed61a961391994d0ed9a24e600de1d9d	d__Bacteria	p__Firmicutes	c__Bacilli	o__Lactobacillales	f__Lactobacillaceae	g__Lactobacillus		1	-8.51882e-16	1.91919	-4.43875e-16	1	NA
865ee3bd6a4a69bf56fc68f05d5d710e	d__Bacteria	p__Bacteroidota	c__Bacteroidia	o__Bacteroidales	f__Rikenellaceae	g__U29-B03		1	-8.51882e-16	1.91919	-4.43875e-16	1	NA
af8367c00a92ec4fecc484427663e7f4	d__Bacteria	p__Bacteroidota	c__Bacteroidia	o__Bacteroidales	f__Prevotellaceae			1	-8.51882e-16	1.91919	-4.43875e-16	1	NA
06765dd457ca647395741f25480a51ee	d__Bacteria	p__Proteobacteria	c__Gammaproteobacteria	o__Burkholderiales	f__Alcaligenaceae	g__Oligella	s__Oligella_ureolytica	1	-8.51882e-16	1.91919	-4.43875e-16	1	NA
34317b6730309b23b6a1bc91ca83818d	d__Bacteria	p__Firmicutes	c__Clostridia	o__Oscillospirales	f__[Eubacterium]_coprostanoligenes_group	g__[Eubacterium]_coprostanoligenes_group		1	-8.51882e-16	1.91919	-4.43875e-16	1	NA
4201866f93f8167080d8bb70eccf4dab	d__Bacteria	p__Bacteroidota	c__Bacteroidia	o__Bacteroidales	f__Prevotellaceae	g__Prevotellaceae_UCG-003	s__uncultured_bacterium	1	-8.51882e-16	1.91919	-4.43875e-16	1	NA
ad69480ac97c5fde659f10ad9def9f18	d__Bacteria	p__Bacteroidota	c__Bacteroidia	o__Bacteroidales	f__Prevotellaceae	g__Prevotella		1	-8.51882e-16	1.91919	-4.43875e-16	1	NA
e80100bfdf6bb2577d16d10764aa3f54	d__Bacteria	p__Bacteroidota	c__Bacteroidia	o__Bacteroidales	f__Tannerellaceae	g__Parabacteroides		1	-8.51882e-16	1.91919	-4.43875e-16	1	NA
42eba51f10b8eb5e2c1a7c79f5c6a0c7	d__Bacteria	p__Bacteroidota	c__Bacteroidia	o__Bacteroidales	f__Prevotellaceae			1	-8.51882e-16	1.91919	-4.43875e-16	1	NA
2143994a2d18c10c73189eaad3adfe5f	d__Bacteria	p__Bacteroidota	c__Bacteroidia	o__Bacteroidales	f__Muribaculaceae	g__Muribaculaceae	s__uncultured_bacterium	1	-8.51882e-16	1.91919	-4.43875e-16	1	NA
57ff53f1f67c34041d6ec3b0f3d440ca	d__Bacteria	p__Spirochaetota	c__Brevinematia	o__Brevinematales	f__Brevinemataceae	g__Brevinema	s__uncultured_bacterium	1	-8.51882e-16	1.91919	-4.43875e-16	1	NA
dc542c6713a4b62adac4981e1756b675	d__Bacteria	p__Firmicutes	c__Clostridia	o__Oscillospirales	f__Oscillospiraceae	g__UCG-005	s__uncultured_Clostridiales	1	-8.51882e-16	1.91919	-4.43875e-16	1	NA
5eec4c9fdd69b4d187d5cf1b2b9c2f8d	d__Bacteria	p__Proteobacteria	c__Gammaproteobacteria	o__Burkholderiales	f__Comamonadaceae	g__Curvibacter	s__Curvibacter_gracilis	1	-8.51882e-16	1.91919	-4.43875e-16	1	NA
f9c7390c9434f7b0b3656322cf699e79	d__Bacteria	p__Bacteroidota	c__Bacteroidia	o__Bacteroidales	f__Prevotellaceae	g__Prevotellaceae_UCG-003	s__uncultured_bacterium	1	-8.51882e-16	1.91919	-4.43875e-16	1	NA
0c3f5be45102fb711a166f0be169fbbf	d__Bacteria	p__Bacteroidota	c__Bacteroidia	o__Bacteroidales				1	-8.51882e-16	1.91919	-4.43875e-16	1	NA
78b6ded92f5b5c703338a37e0527d5cc	d__Bacteria	p__Spirochaetota	c__Spirochaetia	o__Spirochaetales	f__Spirochaetaceae	g__Sphaerochaeta	s__uncultured_bacterium	1	-8.51882e-16	1.91919	-4.43875e-16	1	NA
fbdd4977db8acb367ee382c5364bc46c	d__Bacteria	p__Bacteroidota	c__Bacteroidia	o__Bacteroidales	f__Prevotellaceae	g__Prevotella		1	-8.51882e-16	1.91919	-4.43875e-16	1	NA
0117e7572799672594095da5c2f011a4	d__Bacteria	p__Firmicutes	c__Negativicutes					1	-8.51882e-16	1.91919	-4.43875e-16	1	NA
9d82229dcee42a6e07c23a0aaa0abab7	d__Bacteria	p__Actinobacteriota	c__Thermoleophilia	o__Gaiellales	f__uncultured	g__uncultured		1	-8.51882e-16	1.91919	-4.43875e-16	1	NA
3fd27147a9ed2a9e3ea09c6a76955cfc	d__Bacteria	p__Cyanobacteria	c__Vampirivibrionia	o__Gastranaerophilales	f__Gastranaerophilales	g__Gastranaerophilales	s__uncultured_bacterium	1	-8.51882e-16	1.91919	-4.43875e-16	1	NA
bf685682f7891126fab115f5f5e51684	d__Bacteria	p__Firmicutes	c__Clostridia	o__Lachnospirales	f__Lachnospiraceae			1	-8.51882e-16	1.91919	-4.43875e-16	1	NA
d8f148e36451b490418f25f830dcf739	d__Bacteria	p__Bacteroidota	c__Bacteroidia	o__Bacteroidales	f__Rikenellaceae	g__DMER64		1	-8.51882e-16	1.91919	-4.43875e-16	1	NA
1f3df61b22256b6e6da72d1248f13e34	d__Bacteria	p__Fibrobacterota	c__Fibrobacteria	o__Fibrobacterales	f__Fibrobacterales	g__BBMC-4	s__uncultured_soil	1	-8.51882e-16	1.91919	-4.43875e-16	1	NA
26d0666d2fcff99b86035687ad20e7c2	d__Bacteria	p__Spirochaetota	c__Spirochaetia	o__Spirochaetales	f__Spirochaetaceae	g__Treponema	s__uncultured_bacterium	1	-8.51882e-16	1.91919	-4.43875e-16	1	NA
d02bc756b174f1eaedbd59a68521eea2	d__Bacteria	p__Bacteroidota	c__Bacteroidia	o__Bacteroidales	f__Bacteroidales_RF16_group	g__Bacteroidales_RF16_group	s__uncultured_bacterium	1	-8.51882e-16	1.91919	-4.43875e-16	1	NA
e44a6ffdb93886200695a4009a3ac100	d__Bacteria	p__Firmicutes	c__Clostridia	o__Peptostreptococcales-Tissierellales	f__Peptostreptococcaceae	g__Romboutsia		1	-8.51882e-16	1.91919	-4.43875e-16	1	NA
c38f1d0cb02b13f98dc53768e71b1093	d__Bacteria	p__Firmicutes	c__Clostridia	o__Oscillospirales	f__Ruminococcaceae	g__[Eubacterium]_siraeum_group	s__uncultured_bacterium	1	-8.51882e-16	1.91919	-4.43875e-16	1	NA
299a2064c587b4d80e8c3bafe6f3602f	d__Bacteria	p__Firmicutes	c__Clostridia	o__Oscillospirales	f__Ruminococcaceae	g__Ruminococcus		1	-8.51882e-16	1.91919	-4.43875e-16	1	NA
1e81f1580fc6cb022b24ada5c6e988af	d__Bacteria	p__Firmicutes	c__Bacilli	o__RF39	f__RF39	g__RF39		1	-8.51882e-16	1.91919	-4.43875e-16	1	NA
9270fcd0dac1572916aedc74055839b4	d__Bacteria	p__Firmicutes	c__Clostridia	o__Clostridiales	f__Clostridiaceae	g__Clostridium_sensu_stricto_1		1	-8.51882e-16	1.91919	-4.43875e-16	1	NA
2f9fbdd437c15a83d3fafb75a60b515c	d__Bacteria	p__Proteobacteria	c__Gammaproteobacteria	o__Enterobacterales	f__Enterobacteriaceae	g__Escherichia-Shigella		1	-8.51882e-16	1.91919	-4.43875e-16	1	NA
3813464c34912d87dc67ae69593f20e9	d__Bacteria	p__Firmicutes	c__Bacilli	o__Erysipelotrichales	f__Erysipelatoclostridiaceae	g__Catenibacterium		1	-8.51882e-16	1.91919	-4.43875e-16	1	NA
58444c1c4e784c2d426218d194d3889f	d__Bacteria	p__Actinobacteriota	c__Coriobacteriia	o__Coriobacteriales	f__Coriobacteriaceae	g__Collinsella	s__uncultured_bacterium	1	-8.51882e-16	1.91919	-4.43875e-16	1	NA
dae72e94a61253dd4d742d513c100fcd	d__Bacteria	p__Bacteroidota	c__Bacteroidia	o__Bacteroidales	f__Muribaculaceae	g__Muribaculaceae	s__uncultured_bacterium	1	-8.51882e-16	1.91919	-4.43875e-16	1	NA
6a0f20edfad921241bcef8954ebd470e	d__Bacteria	p__Firmicutes	c__Clostridia	o__Lachnospirales	f__Lachnospiraceae	g__Lachnospiraceae_NC2004_group	s__uncultured_Clostridiaceae	1	-8.51882e-16	1.91919	-4.43875e-16	1	NA
56e06973780bcb1f60db429f3229640c	d__Bacteria	p__Firmicutes	c__Bacilli	o__Mycoplasmatales	f__Mycoplasmataceae	g__Mycoplasma		1	-8.51882e-16	1.91919	-4.43875e-16	1	NA
8b192d04f3729cef06579c638ec01a60	d__Bacteria	p__Proteobacteria	c__Gammaproteobacteria	o__Enterobacterales	f__Enterobacteriaceae	g__Escherichia-Shigella		1	-8.51882e-16	1.91919	-4.43875e-16	1	NA
66f2948fd70a13a0490c3db62e97fcfe	d__Bacteria	p__Bacteroidota	c__Bacteroidia	o__Bacteroidales	f__Prevotellaceae	g__Prevotellaceae_UCG-003	s__uncultured_bacterium	1	-8.51882e-16	1.91919	-4.43875e-16	1	NA
8030928fa787f4a49a191efe694ad374	d__Bacteria	p__Proteobacteria	c__Gammaproteobacteria	o__Enterobacterales	f__Enterobacteriaceae			1	-8.51882e-16	1.91919	-4.43875e-16	1	NA
fcc40f14b43df32830f27ca26b7ce336	d__Bacteria	p__Firmicutes	c__Clostridia	o__Christensenellales	f__Christensenellaceae	g__Christensenellaceae_R-7_group		1	-8.51882e-16	1.91919	-4.43875e-16	1	NA
61c7d77c160c6078f83405cb545c8144	d__Bacteria	p__Firmicutes	c__Clostridia	o__Oscillospirales	f__Ruminococcaceae	g__Ruminococcus		1	-8.51882e-16	1.91919	-4.43875e-16	1	NA
78f1835afbecf1c16ca6158e61eff745	d__Bacteria	p__Firmicutes	c__Bacilli	o__Lactobacillales	f__Lactobacillaceae	g__Lactobacillus		1	-8.51882e-16	1.91919	-4.43875e-16	1	NA
6c736ecd2e1cb01dad1c7859d35c4415	d__Bacteria	p__Firmicutes	c__Clostridia	o__Lachnospirales	f__Lachnospiraceae			1	-8.51882e-16	1.91919	-4.43875e-16	1	NA
4fd0416e3bb1cfd40cd06a15d3655cd4	d__Bacteria	p__Proteobacteria	c__Alphaproteobacteria	o__Paracaedibacterales	f__Paracaedibacteraceae	g__uncultured	s__uncultured_Alphaproteobacteria	1	-8.51882e-16	1.91919	-4.43875e-16	1	NA
8b3986a731da13918a976cf41e6e5c6a	d__Bacteria	p__Firmicutes	c__Clostridia	o__Clostridia_vadinBB60_group	f__Clostridia_vadinBB60_group	g__Clostridia_vadinBB60_group	s__uncultured_bacterium	1	-8.51882e-16	1.91919	-4.43875e-16	1	NA
aafa844a9120d51f82b858b5e1db824d	d__Bacteria	p__Bacteroidota	c__Bacteroidia	o__Bacteroidales	f__Bacteroidaceae	g__Bacteroides	s__uncultured_bacterium	1	-8.51882e-16	1.91919	-4.43875e-16	1	NA
189d98d08d8b9eb0c4a511ac15597b11	d__Bacteria	p__Proteobacteria	c__Alphaproteobacteria	o__Rickettsiales	f__uncultured	g__uncultured	s__uncultured_Alphaproteobacteria	1	-8.51882e-16	1.91919	-4.43875e-16	1	NA
55065e13ca5e249d552ea377e7d5b557	d__Bacteria	p__Firmicutes	c__Bacilli	o__Mycoplasmatales	f__Mycoplasmataceae	g__Mycoplasma	s__uncultured_Firmicutes	1	-8.51882e-16	1.91919	-4.43875e-16	1	NA
68b2461bf8cda7c0a930ee3d2c021501	d__Bacteria	p__Firmicutes	c__Clostridia	o__Clostridia_UCG-014	f__Clostridia_UCG-014	g__Clostridia_UCG-014		1	-8.51882e-16	1.91919	-4.43875e-16	1	NA
c7bb4b06dba691ee9c4839adf89a4f9c	d__Bacteria	p__Verrucomicrobiota	c__Kiritimatiellae	o__WCHB1-41	f__WCHB1-41	g__WCHB1-41		1	-8.51882e-16	1.91919	-4.43875e-16	1	NA
249b4713850e8dc2fc44d27d47a1d01b	d__Bacteria	p__Bacteroidota	c__Bacteroidia	o__Bacteroidales	f__Prevotellaceae			1	-8.51882e-16	1.91919	-4.43875e-16	1	NA
1f27113b2419875e8041b90c82926251	d__Bacteria	p__Bacteroidota	c__Bacteroidia	o__Bacteroidales	f__Tannerellaceae	g__Parabacteroides	s__uncultured_bacterium	1	-8.51882e-16	1.91919	-4.43875e-16	1	NA
3916eaa41ab773bc239a632782666aa4	d__Bacteria	p__Bacteroidota	c__Bacteroidia	o__Bacteroidales	f__Prevotellaceae	g__Paraprevotella		1	-8.51882e-16	1.91919	-4.43875e-16	1	NA
7da3a1f450a94738dd083d74d45f1200	d__Bacteria	p__Firmicutes	c__Clostridia	o__Clostridia_vadinBB60_group	f__Clostridia_vadinBB60_group	g__Clostridia_vadinBB60_group	s__unidentified	1	-8.51882e-16	1.91919	-4.43875e-16	1	NA
a440e4ada80d7fb063746f19928ed842	d__Bacteria	p__Firmicutes	c__Clostridia	o__Clostridia_UCG-014	f__Clostridia_UCG-014	g__Clostridia_UCG-014		1	-8.51882e-16	1.91919	-4.43875e-16	1	NA
022c0f4132fd04c3d773a317ef918add	d__Bacteria	p__Spirochaetota	c__Spirochaetia	o__Spirochaetales	f__Spirochaetaceae	g__Sphaerochaeta	s__uncultured_bacterium	1	-8.51882e-16	1.91919	-4.43875e-16	1	NA
8d8fe4e521bf7fd6e7364e21e7b2ef53	d__Bacteria	p__Firmicutes	c__Clostridia	o__Oscillospirales	f__Oscillospiraceae	g__Papillibacter	s__uncultured_bacterium	1	-8.51882e-16	1.91919	-4.43875e-16	1	NA
47bb9593425b29e7de72e87ebb15a72b	d__Bacteria	p__Proteobacteria	c__Alphaproteobacteria	o__Rhodospirillales	f__uncultured	g__uncultured		1	-8.51882e-16	1.91919	-4.43875e-16	1	NA
7565a730852ee410c0368ac4f899d6f9	d__Bacteria	p__Proteobacteria	c__Gammaproteobacteria	o__Enterobacterales	f__Enterobacteriaceae			1	-8.51882e-16	1.91919	-4.43875e-16	1	NA
a3560e1f95f3d90e504815bdb3965559	d__Bacteria	p__Fibrobacterota	c__Fibrobacteria	o__Fibrobacterales	f__Fibrobacteraceae	g__Fibrobacter	s__Fibrobacter_intestinalis	1	-8.51882e-16	1.91919	-4.43875e-16	1	NA
c6d4a284312f704b705e46dcc30507ac	d__Bacteria	p__Bacteroidota	c__Bacteroidia	o__Bacteroidales	f__Muribaculaceae	g__Muribaculaceae		1	-8.51882e-16	1.91919	-4.43875e-16	1	NA
db691a36c23efcdd8ec1a979e60716d2	d__Bacteria	p__Firmicutes	c__Clostridia	o__Oscillospirales	f__Ruminococcaceae			1	-8.51882e-16	1.91919	-4.43875e-16	1	NA
fe621f3d064c1fdf94411d8789f56857	d__Bacteria	p__Bacteroidota	c__Bacteroidia	o__Bacteroidales	f__Prevotellaceae			1	-8.51882e-16	1.91919	-4.43875e-16	1	NA
8d22768f22d611562937077fbf1550e7	d__Bacteria	p__Bacteroidota	c__Bacteroidia	o__Bacteroidales	f__Muribaculaceae	g__Muribaculaceae	s__uncultured_bacterium	1	-8.51882e-16	1.91919	-4.43875e-16	1	NA
684ae632ce9e6b8548fc09b423a7ce2b	d__Bacteria	p__Firmicutes	c__Bacilli	o__RF39	f__RF39	g__RF39		1	-8.51882e-16	1.91919	-4.43875e-16	1	NA
9c97da7ac9aae77ac9549f72a4b1df04	d__Bacteria	p__Bacteroidota	c__Bacteroidia	o__Bacteroidales	f__Rikenellaceae	g__Rikenellaceae_RC9_gut_group	s__uncultured_bacterium	1	-8.51882e-16	1.91919	-4.43875e-16	1	NA
f689530343cbde61b1df5ffeca55488a	d__Bacteria	p__Bacteroidota	c__Bacteroidia	o__Bacteroidales				1	-8.51882e-16	1.91919	-4.43875e-16	1	NA
430f1723a96ecceefb32dd487d84ce88	d__Bacteria	p__Firmicutes	c__Bacilli	o__RF39	f__RF39	g__RF39		1	-8.51882e-16	1.91919	-4.43875e-16	1	NA
6b60189dd95ea4e2e578207ec7a6c456	d__Bacteria	p__Bacteroidota	c__Bacteroidia	o__Bacteroidales	f__Bacteroidaceae	g__Bacteroides		1	-8.51882e-16	1.91919	-4.43875e-16	1	NA
4e1e95be61161d606d731f574deb5e66	d__Bacteria	p__Bacteroidota	c__Bacteroidia	o__Bacteroidales	f__Rikenellaceae	g__Rikenellaceae_RC9_gut_group	s__uncultured_bacterium	1	-8.51882e-16	1.91919	-4.43875e-16	1	NA
d48eaa9ff9180925397cc93232ac16a3	d__Bacteria	p__Bacteroidota	c__Bacteroidia	o__Bacteroidales	f__p-2534-18B5_gut_group	g__p-2534-18B5_gut_group	s__uncultured_Rikenellaceae	1	-8.51882e-16	1.91919	-4.43875e-16	1	NA
8fc7614dce7a6bbd7be3f93978cd70ca	d__Bacteria	p__Bacteroidota	c__Bacteroidia	o__Bacteroidales	f__p-2534-18B5_gut_group	g__p-2534-18B5_gut_group	s__uncultured_Rikenellaceae	1	-8.51882e-16	1.91919	-4.43875e-16	1	NA
5a718c2c82eb5e7dd05c940cde6adf5f	d__Bacteria	p__Firmicutes	c__Bacilli	o__Erysipelotrichales	f__Erysipelatoclostridiaceae	g__Erysipelatoclostridium		1	-8.51882e-16	1.91919	-4.43875e-16	1	NA
9cb02663f70950fe3841b6075f011b58	d__Bacteria	p__Firmicutes	c__Clostridia	o__Lachnospirales	f__Lachnospiraceae	g__Howardella		1	-8.51882e-16	1.91919	-4.43875e-16	1	NA
ea2f03d4e228650bb0f92a9a70943281	d__Bacteria	p__Bacteroidota	c__Bacteroidia	o__Bacteroidales	f__Prevotellaceae	g__Prevotellaceae_UCG-003	s__uncultured_bacterium	1	-8.51882e-16	1.91919	-4.43875e-16	1	NA
6335d0f66e45dae545f780c147886142	d__Bacteria	p__Firmicutes	c__Clostridia	o__Lachnospirales	f__Lachnospiraceae			1	-8.51882e-16	1.91919	-4.43875e-16	1	NA
37734ec801a3c623b445b89d46e92650	d__Bacteria	p__Firmicutes	c__Negativicutes	o__Veillonellales-Selenomonadales	f__Selenomonadaceae			1	-8.51882e-16	1.91919	-4.43875e-16	1	NA
395bb046bb216d60a6fa8378d846977e	d__Bacteria	p__Firmicutes	c__Clostridia	o__Oscillospirales	f__Ruminococcaceae	g__Incertae_Sedis		1	-8.51882e-16	1.91919	-4.43875e-16	1	NA
40acbd0c2bb07b56e674b17a0e2016ab	d__Bacteria	p__Bacteroidota	c__Bacteroidia	o__Bacteroidales	f__Prevotellaceae			1	-8.51882e-16	1.91919	-4.43875e-16	1	NA
eabb475a30ec9b13c2793e0a8a277877	d__Bacteria	p__Fusobacteriota	c__Fusobacteriia	o__Fusobacteriales	f__Fusobacteriaceae	g__Fusobacterium	s__Fusobacterium_mortiferum	1	-8.51882e-16	1.91919	-4.43875e-16	1	NA
b12299b5ac2e958902b709177e1a7f6a	d__Bacteria	p__Firmicutes	c__Bacilli	o__Lactobacillales	f__Lactobacillaceae	g__Lactobacillus	s__Lactobacillus_faecis	1	-8.51882e-16	1.91919	-4.43875e-16	1	NA
0e0a57a69b17a1bf28750a9aa5834e76	d__Bacteria	p__Proteobacteria	c__Gammaproteobacteria	o__Aeromonadales	f__Succinivibrionaceae	g__Succinivibrio		1	-8.51882e-16	1.91919	-4.43875e-16	1	NA
34b4cf3b98a586e26721bc8ccc268b1b	d__Bacteria	p__Firmicutes	c__Bacilli	o__Lactobacillales	f__Lactobacillaceae	g__Lactobacillus		1	-8.51882e-16	1.91919	-4.43875e-16	1	NA
3670adaa35281d2da4b78e6be817569e	d__Bacteria	p__Bacteroidota	c__Bacteroidia	o__Bacteroidales	f__Muribaculaceae	g__Muribaculaceae	s__uncultured_bacterium	1	-8.51882e-16	1.91919	-4.43875e-16	1	NA
8d9dfea520a57ec93900b1a8cef100b2	d__Bacteria	p__Bacteroidota	c__Bacteroidia	o__Bacteroidales	f__Prevotellaceae	g__Alloprevotella	s__uncultured_bacterium	1	-8.51882e-16	1.91919	-4.43875e-16	1	NA
78ffd0c241f40cf4be3e72f7f221e4cd	d__Bacteria	p__Firmicutes	c__Clostridia	o__Clostridia_vadinBB60_group	f__Clostridia_vadinBB60_group	g__Clostridia_vadinBB60_group	s__uncultured_bacterium	1	-8.51882e-16	1.91919	-4.43875e-16	1	NA
c029c4949359e82becc9bb445227d08e	d__Bacteria	p__Firmicutes	c__Bacilli	o__Lactobacillales	f__Lactobacillaceae	g__Lactobacillus	s__Lactobacillus_ruminis	1	-8.51882e-16	1.91919	-4.43875e-16	1	NA
676d208c922c6bb3f7b78884e4ca3f3a	d__Bacteria	p__Firmicutes	c__Clostridia	o__Oscillospirales	f__Ruminococcaceae	g__Incertae_Sedis		1	-8.51882e-16	1.91919	-4.43875e-16	1	NA
01b8fd89be564c507bec02fa2dffc54b	d__Bacteria	p__Fusobacteriota	c__Fusobacteriia	o__Fusobacteriales	f__Fusobacteriaceae	g__Fusobacterium		1	-8.51882e-16	1.91919	-4.43875e-16	1	NA
5c34e56971da7c9d8fa5cf5a7bb80020	d__Bacteria	p__Firmicutes	c__Bacilli	o__Erysipelotrichales	f__Erysipelatoclostridiaceae	g__Erysipelatoclostridium		1	-8.51882e-16	1.91919	-4.43875e-16	1	NA
219a842de69fd786d6d24f59cc8ce6d4	d__Bacteria	p__Firmicutes	c__Clostridia	o__Lachnospirales	f__Lachnospiraceae	g__Lachnospiraceae	s__Cuneatibacter_caecimuris	1	-8.51882e-16	1.91919	-4.43875e-16	1	NA
9f26c4070c0be579612db1d503a0133b	d__Bacteria	p__Firmicutes	c__Clostridia	o__Oscillospirales	f__Oscillospiraceae	g__UCG-005		1	-8.51882e-16	1.91919	-4.43875e-16	1	NA
d00cf3c93a211eee13eea0d965856e32	d__Bacteria	p__Bacteroidota	c__Bacteroidia	o__Bacteroidales				1	-8.51882e-16	1.91919	-4.43875e-16	1	NA
d429d17038c25d195947101445f23bda	d__Bacteria	p__Proteobacteria	c__Gammaproteobacteria	o__Aeromonadales	f__Succinivibrionaceae	g__Anaerobiospirillum		1	-8.51882e-16	1.91919	-4.43875e-16	1	NA
224a770769d37dc13a2266d47a9a715e	d__Bacteria	p__Bacteroidota	c__Bacteroidia	o__Bacteroidales	f__Prevotellaceae	g__Alloprevotella	s__uncultured_bacterium	1	-8.51882e-16	1.91919	-4.43875e-16	1	NA
1a941fe731af4010e09f241037594c7b	d__Bacteria	p__Fusobacteriota	c__Fusobacteriia	o__Fusobacteriales	f__Fusobacteriaceae	g__Fusobacterium		1	-8.51882e-16	1.91919	-4.43875e-16	1	NA
93ac387ddce607d9c2d6222b9158fc54	d__Bacteria	p__Firmicutes	c__Negativicutes	o__Veillonellales-Selenomonadales	f__Selenomonadaceae			1	-8.51882e-16	1.91919	-4.43875e-16	1	NA
cbb29e50499f806da53151f4ce1d1e59	d__Bacteria	p__Bacteroidota	c__Bacteroidia	o__Bacteroidales	f__Muribaculaceae	g__Muribaculaceae		1	-8.51882e-16	1.91919	-4.43875e-16	1	NA
82405f314310c70550672764e9c4f001	d__Bacteria	p__Bacteroidota	c__Bacteroidia	o__Bacteroidales	f__Bacteroidaceae	g__Bacteroides		1	-8.51882e-16	1.91919	-4.43875e-16	1	NA
d7ce6debfa15efb9ed0bdd7f6a04c3ac	d__Bacteria	p__Bacteroidota	c__Bacteroidia	o__Bacteroidales	f__Prevotellaceae	g__Alloprevotella		1	-8.51882e-16	1.91919	-4.43875e-16	1	NA
1f341000a706f2e4e3050d4f4bce0266	d__Bacteria	p__Bacteroidota	c__Bacteroidia	o__Bacteroidales	f__Rikenellaceae	g__Alistipes		1	-8.51882e-16	1.91919	-4.43875e-16	1	NA
5368c1b24e762b2903311341339a101c	d__Bacteria	p__Firmicutes	c__Bacilli	o__Lactobacillales	f__Lactobacillaceae	g__Lactobacillus		1	-8.51882e-16	1.91919	-4.43875e-16	1	NA
7e465baba033848d92244674fe868a4c	d__Bacteria	p__Firmicutes	c__Clostridia	o__Oscillospirales	f__Oscillospiraceae	g__NK4A214_group	s__uncultured_bacterium	1	-8.51882e-16	1.91919	-4.43875e-16	1	NA
34843debe8d140a8a9de920d0ea8ed1d	d__Bacteria	p__Bacteroidota	c__Bacteroidia	o__Bacteroidales	f__Prevotellaceae	g__Alloprevotella	s__uncultured_bacterium	1	-8.51882e-16	1.91919	-4.43875e-16	1	NA
6387ee0a9544a3dfabdcc0dc4842b1f1	d__Bacteria	p__Bacteroidota	c__Bacteroidia	o__Bacteroidales	f__Rikenellaceae	g__Rikenellaceae_RC9_gut_group	s__uncultured_bacterium	1	-8.51882e-16	1.91919	-4.43875e-16	1	NA
bc9328ccb03edcdff282202c50da0c56	d__Bacteria	p__Campilobacterota	c__Campylobacteria	o__Campylobacterales	f__Helicobacteraceae	g__Helicobacter		1	-8.51882e-16	1.91919	-4.43875e-16	1	NA
bc99e6559aa3a3c4281a13d3e14e95a8	d__Bacteria	p__Bacteroidota	c__Bacteroidia	o__Bacteroidales	f__Prevotellaceae	g__Prevotella		1	-8.51882e-16	1.91919	-4.43875e-16	1	NA
68174b5229c033ff9a683475d138e6d0	d__Bacteria	p__Bacteroidota	c__Bacteroidia	o__Bacteroidales	f__Prevotellaceae	g__Alloprevotella		1	-8.51882e-16	1.91919	-4.43875e-16	1	NA
a8b943366c412dbcb9850a6cc577a79c	d__Bacteria	p__Firmicutes	c__Clostridia	o__Clostridia_UCG-014	f__Clostridia_UCG-014	g__Clostridia_UCG-014		1	-8.51882e-16	1.91919	-4.43875e-16	1	NA
ea17e9d1c0405dc138a2168ee711fc7d	d__Bacteria	p__Firmicutes	c__Clostridia	o__Clostridia_UCG-014	f__Clostridia_UCG-014	g__Clostridia_UCG-014		1	-8.51882e-16	1.91919	-4.43875e-16	1	NA
a7a522d10f887fedf683d53b00782d0d	d__Bacteria	p__Spirochaetota	c__Spirochaetia	o__Spirochaetales	f__Spirochaetaceae	g__Sphaerochaeta	s__uncultured_bacterium	1	-8.51882e-16	1.91919	-4.43875e-16	1	NA
c858c5948748925023518822e3c68345	d__Bacteria	p__Bacteroidota	c__Bacteroidia	o__Bacteroidales	f__Prevotellaceae	g__Prevotella		1	-8.51882e-16	1.91919	-4.43875e-16	1	NA
dd12d1313d313d3f3fa44c14cd51caf2	d__Bacteria	p__Firmicutes	c__Clostridia	o__Peptostreptococcales-Tissierellales	f__Sedimentibacteraceae	g__Sedimentibacter		1	-8.51882e-16	1.91919	-4.43875e-16	1	NA
3b3157459795ff21ea4d4ee385181513	d__Bacteria	p__Deferribacterota	c__Deferribacteres	o__Deferribacterales	f__Deferribacteraceae	g__Mucispirillum	s__uncultured_bacterium	1	-8.51882e-16	1.91919	-4.43875e-16	1	NA
5b83797612f0f5747a091c8e863eb676	d__Archaea	p__Euryarchaeota	c__Methanobacteria	o__Methanobacteriales	f__Methanobacteriaceae	g__Methanobrevibacter		1	-8.51882e-16	1.91919	-4.43875e-16	1	NA
049037123c95c70168fe14acd4a486ad	d__Bacteria	p__Patescibacteria	c__Saccharimonadia	o__Saccharimonadales	f__Saccharimonadaceae	g__Candidatus_Saccharimonas		1	-8.51882e-16	1.91919	-4.43875e-16	1	NA
796ee5a8c757774f5a1ad9375008c247	d__Bacteria	p__Bacteroidota	c__Bacteroidia	o__Bacteroidales	f__Prevotellaceae	g__Prevotellaceae_UCG-003	s__uncultured_bacterium	1	-8.51882e-16	1.91919	-4.43875e-16	1	NA
9ffb4d1e8365d09965e9639c9bd27d33	d__Bacteria	p__Firmicutes	c__Clostridia	o__Lachnospirales	f__Lachnospiraceae	g__Lachnospiraceae_NK4A136_group		1	-8.51882e-16	1.91919	-4.43875e-16	1	NA
d603be436f33176dc47a10c1dc017757	d__Bacteria	p__Bacteroidota	c__Bacteroidia	o__Bacteroidales	f__Prevotellaceae	g__Alloprevotella		1	-8.51882e-16	1.91919	-4.43875e-16	1	NA
483efd60576c35edd789eb75db02a745	d__Bacteria	p__Firmicutes	c__Negativicutes	o__Acidaminococcales	f__Acidaminococcaceae	g__Phascolarctobacterium	s__uncultured_bacterium	1	-8.51882e-16	1.91919	-4.43875e-16	1	NA
2dd2af547fdfeef60e561c16f78ba19d	d__Bacteria	p__Firmicutes	c__Bacilli	o__Lactobacillales	f__Lactobacillaceae	g__Lactobacillus		1	-8.51882e-16	1.91919	-4.43875e-16	1	NA
552107cff51b83a35c057cb70c409074	d__Bacteria	p__Firmicutes	c__Clostridia	o__Peptostreptococcales-Tissierellales	f__Anaerovoracaceae	g__[Eubacterium]_nodatum_group	s__uncultured_bacterium	1	-8.51882e-16	1.91919	-4.43875e-16	1	NA
323fa08feb8f209cc6efc79e47e63a38	d__Bacteria	p__Firmicutes	c__Bacilli	o__Lactobacillales	f__Lactobacillaceae	g__Lactobacillus		1	-8.51882e-16	1.91919	-4.43875e-16	1	NA
dd7dbbf3a2dc71d4de9d132664263114	d__Bacteria	p__Fusobacteriota	c__Fusobacteriia	o__Fusobacteriales	f__Fusobacteriaceae	g__Fusobacterium		1	-8.51882e-16	1.91919	-4.43875e-16	1	NA
bc2c8e2377bdddd835e9b99161fdc02c	d__Bacteria	p__Verrucomicrobiota	c__Kiritimatiellae	o__WCHB1-41	f__WCHB1-41	g__WCHB1-41	s__uncultured_bacterium	1	-8.51882e-16	1.91919	-4.43875e-16	1	NA
57b637b8e94becc84cf4d9d6485b8d84	d__Bacteria	p__Proteobacteria	c__Gammaproteobacteria	o__Xanthomonadales	f__Xanthomonadaceae	g__uncultured	s__Luteimonas_sp.	1	-8.51882e-16	1.91919	-4.43875e-16	1	NA
6a9ae06b084197a640bd161506940bd2	d__Bacteria	p__Firmicutes	c__Clostridia	o__Oscillospirales	f__Oscillospiraceae	g__UCG-005	s__uncultured_bacterium	1	-8.51882e-16	1.91919	-4.43875e-16	1	NA
c44459612e727bd8299485382f11664b	d__Archaea	p__Crenarchaeota	c__Nitrososphaeria	o__Nitrosopumilales	f__Nitrosopumilaceae	g__Candidatus_Nitrosopelagicus	s__Candidatus_Nitrosopelagicus	1	-8.51882e-16	1.91919	-4.43875e-16	1	NA
9c6f04ff49f298db8e9070126498e1aa	d__Bacteria	p__Proteobacteria	c__Gammaproteobacteria	o__Burkholderiales	f__Sutterellaceae	g__Parasutterella		1	-8.51882e-16	1.91919	-4.43875e-16	1	NA
fdaa57c77f100eb96cef8eceb6b2faff	d__Bacteria	p__Bacteroidota	c__Bacteroidia	o__Bacteroidales	f__Bacteroidaceae	g__Bacteroides		1	-8.51882e-16	1.91919	-4.43875e-16	1	NA
d872ea10a271352b80502c7e7b5b7a7f	d__Bacteria	p__Fusobacteriota	c__Fusobacteriia	o__Fusobacteriales	f__Fusobacteriaceae	g__Fusobacterium	s__Fusobacterium_mortiferum	1	-8.51882e-16	1.91919	-4.43875e-16	1	NA
e9819421d9bcee6abb018caffe5d3fef	d__Bacteria	p__Firmicutes	c__Clostridia	o__Oscillospirales	f__Oscillospiraceae	g__UCG-005		1	-8.51882e-16	1.91919	-4.43875e-16	1	NA
d9b6f17f6c66dd972491a6499b52382d	d__Bacteria	p__Bacteroidota	c__Bacteroidia	o__Bacteroidales	f__Prevotellaceae	g__Prevotellaceae_UCG-003	s__uncultured_bacterium	1	-8.51882e-16	1.91919	-4.43875e-16	1	NA
18d001488946467f8e19eb2f2c636e00	d__Bacteria	p__Firmicutes	c__Clostridia	o__Peptostreptococcales-Tissierellales	f__Peptostreptococcaceae	g__Romboutsia		1	-8.51882e-16	1.91919	-4.43875e-16	1	NA
4eda5a2d1761aa1850e9f52bde06a01a	d__Bacteria	p__Bacteroidota	c__Bacteroidia	o__Bacteroidales	f__Muribaculaceae	g__Muribaculaceae		1	-8.51882e-16	1.91919	-4.43875e-16	1	NA
aa2125a1de69008b258e0520c0dd63ba	d__Bacteria	p__Firmicutes	c__Bacilli	o__Lactobacillales	f__Lactobacillaceae	g__Lactobacillus		1	-8.51882e-16	1.91919	-4.43875e-16	1	NA
3cb4aaf88b54fd30584cef39f49e2532	d__Bacteria	p__Firmicutes	c__Bacilli	o__Lactobacillales	f__Lactobacillaceae	g__Lactobacillus	s__Lactobacillus_faecis	1	-8.51882e-16	1.91919	-4.43875e-16	1	NA
87370dcb54c2687a871ba53cb30166f6	d__Bacteria	p__Firmicutes	c__Bacilli	o__Lactobacillales	f__Lactobacillaceae	g__Lactobacillus		1	-8.51882e-16	1.91919	-4.43875e-16	1	NA
60f743f02747de245e037f3ccb3f224c	d__Bacteria	p__Proteobacteria	c__Gammaproteobacteria	o__Enterobacterales	f__Enterobacteriaceae			1	-8.51882e-16	1.91919	-4.43875e-16	1	NA
b1425b165b1981483a5e43845bc31dd0	d__Bacteria	p__Proteobacteria	c__Alphaproteobacteria	o__Sphingomonadales	f__Sphingomonadaceae			1	-8.51882e-16	1.91919	-4.43875e-16	1	NA
b1aae11269265e35e8c045c4222026b3	d__Bacteria	p__Bacteroidota	c__Bacteroidia	o__Bacteroidales	f__Bacteroidaceae	g__Bacteroides		1	-8.51882e-16	1.91919	-4.43875e-16	1	NA
360341d14781fcf114bb8d0dabb795d3	d__Bacteria	p__Firmicutes	c__Clostridia	o__Oscillospirales	f__Oscillospiraceae	g__Papillibacter		1	-8.51882e-16	1.91919	-4.43875e-16	1	NA
e94b25e62ea7c1bf3707e1c10124d60c	d__Bacteria	p__Proteobacteria	c__Alphaproteobacteria	o__Rickettsiales	f__uncultured	g__uncultured		1	-8.51882e-16	1.91919	-4.43875e-16	1	NA
384e590e51a879e39e6eeeed0cba1223	d__Bacteria	p__Campilobacterota	c__Campylobacteria	o__Campylobacterales	f__Helicobacteraceae	g__Helicobacter		1	-8.51882e-16	1.91919	-4.43875e-16	1	NA
6b588c624d52837a6532ac95e715b968	d__Bacteria	p__Bacteroidota	c__Bacteroidia	o__Bacteroidales	f__Muribaculaceae	g__Muribaculaceae		1	-8.51882e-16	1.91919	-4.43875e-16	1	NA
d0783462a70faadbd4405160d9df8956	d__Bacteria	p__Proteobacteria	c__Gammaproteobacteria	o__Burkholderiales	f__Oxalobacteraceae			1	-8.51882e-16	1.91919	-4.43875e-16	1	NA
79354f648bb98436dd6ce0752bdfd59b	d__Bacteria	p__Firmicutes	c__Clostridia	o__Oscillospirales	f__Oscillospiraceae	g__UCG-005	s__uncultured_bacterium	1	-8.51882e-16	1.91919	-4.43875e-16	1	NA
bdc3b903379f7db1faa995e6038ef0f6	d__Bacteria	p__Firmicutes	c__Clostridia	o__Lachnospirales	f__Lachnospiraceae	g__Lachnospiraceae_NK4A136_group		1	-8.51882e-16	1.91919	-4.43875e-16	1	NA
983083308036b0d1184351880c3a379a	d__Bacteria	p__Bacteroidota	c__Bacteroidia	o__Bacteroidales	f__Muribaculaceae	g__Muribaculaceae		1	-8.51882e-16	1.91919	-4.43875e-16	1	NA
4b06774e42fc443bfa3510fdacb73943	d__Bacteria	p__Bacteroidota	c__Bacteroidia	o__Bacteroidales	f__Prevotellaceae	g__Prevotella		1	-8.51882e-16	1.91919	-4.43875e-16	1	NA
7fb28cd6b6c7be988c58a978b24eb3f0	d__Bacteria	p__Bacteroidota	c__Bacteroidia	o__Bacteroidales	f__Rikenellaceae	g__Rikenellaceae_RC9_gut_group		1	-8.51882e-16	1.91919	-4.43875e-16	1	NA
d2ba77bfc93a337acb4a5d6292f40dd8	d__Bacteria	p__Firmicutes	c__Bacilli	o__Lactobacillales	f__Lactobacillaceae	g__Lactobacillus	s__Lactobacillus_acetotolerans	1	-8.51882e-16	1.91919	-4.43875e-16	1	NA
621834bbabc5a75ca08e7a37f5bef363	d__Bacteria	p__Bacteroidota	c__Bacteroidia	o__Bacteroidales	f__Tannerellaceae	g__Parabacteroides		1	-8.51882e-16	1.91919	-4.43875e-16	1	NA
ec002e40746b014f79fd4c402d2c42fe	d__Bacteria	p__Firmicutes	c__Bacilli	o__Erysipelotrichales	f__Erysipelatoclostridiaceae	g__UCG-004	s__uncultured_bacterium	1	-8.51882e-16	1.91919	-4.43875e-16	1	NA
0cfbb90ac5febe7e6f7fa56ab39d6ec8	d__Bacteria	p__Actinobacteriota	c__Actinobacteria	o__Micrococcales	f__Microbacteriaceae	g__Curtobacterium		1	-8.51882e-16	1.91919	-4.43875e-16	1	NA
86880da757d479ce6d8ca51ed5557d7e	d__Bacteria	p__Firmicutes	c__Clostridia	o__Clostridia_vadinBB60_group	f__Clostridia_vadinBB60_group	g__Clostridia_vadinBB60_group		1	-8.51882e-16	1.91919	-4.43875e-16	1	NA
9cacba33b640cbe50f73edfe6dd0d2f5	d__Bacteria	p__Bacteroidota	c__Bacteroidia	o__Bacteroidales	f__Prevotellaceae			1	-8.51882e-16	1.91919	-4.43875e-16	1	NA
45e2c19f3a764a560e71195aa3485ff4	d__Bacteria	p__Firmicutes	c__Negativicutes	o__Veillonellales-Selenomonadales	f__Veillonellaceae	g__Veillonella		1	-8.51882e-16	1.91919	-4.43875e-16	1	NA
4f63849b6fc2ce97a5485f4ccbb029d5	d__Bacteria	p__Firmicutes	c__Clostridia	o__Oscillospirales	f__Ruminococcaceae	g__Faecalibacterium		1	-8.51882e-16	1.91919	-4.43875e-16	1	NA
eeed998ce7913e085842883f893e465f	d__Bacteria	p__Firmicutes	c__Clostridia	o__Peptostreptococcales-Tissierellales	f__Peptostreptococcaceae	g__Romboutsia		1	-8.51882e-16	1.91919	-4.43875e-16	1	NA
7996e773e40d66a035fdf528802ec83d	d__Bacteria	p__Verrucomicrobiota	c__Kiritimatiellae	o__WCHB1-41	f__WCHB1-41	g__WCHB1-41	s__uncultured_bacterium	1	-8.51882e-16	1.91919	-4.43875e-16	1	NA
52d4b352078437c0ac5e6eadd0a5d10f	d__Bacteria	p__Spirochaetota	c__Spirochaetia	o__Spirochaetales	f__Spirochaetaceae	g__Treponema	s__uncultured_bacterium	1	-8.51882e-16	1.91919	-4.43875e-16	1	NA
806ea9757b53dcc5d14aa1b00ff79107	d__Bacteria	p__Bacteroidota	c__Bacteroidia	o__Bacteroidales	f__Muribaculaceae	g__Muribaculaceae	s__uncultured_bacterium	1	-8.51882e-16	1.91919	-4.43875e-16	1	NA
d1c8fee44aa1aa0fa9564abd6f20a934	d__Bacteria	p__Bacteroidota	c__Bacteroidia	o__Bacteroidales	f__Prevotellaceae	g__Prevotella		1	-8.51882e-16	1.91919	-4.43875e-16	1	NA
5ce45cbbae0a85a1469f5a78cfb17478	d__Bacteria	p__Cyanobacteria	c__Vampirivibrionia	o__Gastranaerophilales	f__Gastranaerophilales	g__Gastranaerophilales		1	-8.51882e-16	1.91919	-4.43875e-16	1	NA
ccb9c80e2cd38d057dce7bcd85202ce2	d__Bacteria	p__Firmicutes	c__Negativicutes	o__Acidaminococcales	f__Acidaminococcaceae	g__Phascolarctobacterium	s__uncultured_bacterium	1	-8.51882e-16	1.91919	-4.43875e-16	1	NA
4d02741fb02f4a0e21a2e4713ce8ec70	d__Bacteria	p__Firmicutes	c__Negativicutes	o__Veillonellales-Selenomonadales	f__Selenomonadaceae	g__Anaerovibrio		1	-8.51882e-16	1.91919	-4.43875e-16	1	NA
b2073102563140d60083eb9e5e2cc0a9	d__Bacteria	p__Firmicutes	c__Bacilli	o__Erysipelotrichales	f__Erysipelotrichaceae	g__Dubosiella		1	-8.51882e-16	1.91919	-4.43875e-16	1	NA
96149c5555f3706062e88aad374f6d0e	d__Bacteria	p__Bacteroidota	c__Bacteroidia	o__Bacteroidales	f__Prevotellaceae			1	-8.51882e-16	1.91919	-4.43875e-16	1	NA
e3ec2bf3f2072c8ef58f5bb3d3a79afe	d__Bacteria	p__Verrucomicrobiota	c__Kiritimatiellae	o__WCHB1-41	f__WCHB1-41	g__WCHB1-41		1	-8.51882e-16	1.91919	-4.43875e-16	1	NA
8c2359866102509f6a3439ccf883acf6	d__Bacteria	p__Firmicutes	c__Clostridia	o__Clostridia_vadinBB60_group	f__Clostridia_vadinBB60_group	g__Clostridia_vadinBB60_group	s__uncultured_bacterium	1	-8.51882e-16	1.91919	-4.43875e-16	1	NA
a22e93827e88852ecb3fd7d5c131fbad	d__Bacteria	p__Bacteroidota	c__Bacteroidia	o__Bacteroidales	f__Prevotellaceae	g__Prevotella		1	-8.51882e-16	1.91919	-4.43875e-16	1	NA
e0ebabe0eb44320c6187dfb865968821	d__Bacteria	p__Bacteroidota	c__Bacteroidia	o__Bacteroidales	f__Prevotellaceae			1	-8.51882e-16	1.91919	-4.43875e-16	1	NA
84e37da1fbc28f4881b30ed7b8bac921	d__Bacteria	p__Proteobacteria	c__Gammaproteobacteria	o__Burkholderiales	f__Sutterellaceae	g__Parasutterella		1	-8.51882e-16	1.91919	-4.43875e-16	1	NA
efcef8eec9ab84868802d465c35bfa5b	d__Bacteria	p__Firmicutes	c__Negativicutes	o__Acidaminococcales	f__Acidaminococcaceae	g__Phascolarctobacterium	s__uncultured_bacterium	1	-8.51882e-16	1.91919	-4.43875e-16	1	NA
4318886c0e1fa68f1f5d48d25c92d27a	d__Bacteria	p__Firmicutes	c__Clostridia	o__Clostridia_UCG-014	f__Clostridia_UCG-014	g__Clostridia_UCG-014		1	-8.51882e-16	1.91919	-4.43875e-16	1	NA
60a7aaa9d1e93c3991759a12b054ca89	d__Bacteria	p__Cyanobacteria	c__Vampirivibrionia	o__Gastranaerophilales	f__Gastranaerophilales	g__Gastranaerophilales	s__uncultured_bacterium	1	-8.51882e-16	1.91919	-4.43875e-16	1	NA
940cf91ae280ae12fb5ea68626b2eea8	d__Bacteria	p__Firmicutes	c__Clostridia	o__Clostridia_vadinBB60_group	f__Clostridia_vadinBB60_group	g__Clostridia_vadinBB60_group		1	-8.51882e-16	1.91919	-4.43875e-16	1	NA
5ae2dcecdad0066483154ff6b4559715	d__Bacteria	p__Firmicutes	c__Negativicutes	o__Veillonellales-Selenomonadales	f__Selenomonadaceae	g__Quinella		1	-8.51882e-16	1.91919	-4.43875e-16	1	NA
969b73245fab0745555b5bda0c84d89b	d__Bacteria	p__Bacteroidota	c__Bacteroidia	o__Bacteroidales	f__Muribaculaceae	g__Muribaculaceae		1	-8.51882e-16	1.91919	-4.43875e-16	1	NA
de1d7911fea4903616a263694d033bb4	d__Bacteria	p__Firmicutes	c__Clostridia	o__Clostridia_vadinBB60_group	f__Clostridia_vadinBB60_group	g__Clostridia_vadinBB60_group	s__uncultured_bacterium	1	-8.51882e-16	1.91919	-4.43875e-16	1	NA
843de5426de9c9bf0f6a4e1d77cb4f8e	d__Bacteria	p__Bacteroidota	c__Bacteroidia	o__Bacteroidales	f__Muribaculaceae	g__Muribaculaceae		1	-8.51882e-16	1.91919	-4.43875e-16	1	NA
e8ba34c05bbc8b0541ddd67628f3591f	d__Bacteria	p__Firmicutes	c__Bacilli	o__Mycoplasmatales	f__Mycoplasmataceae	g__Mycoplasma	s__uncultured_Firmicutes	1	-8.51882e-16	1.91919	-4.43875e-16	1	NA
aa5c4712c7a54cb2c763589631bf63ad	d__Bacteria	p__Bacteroidota	c__Bacteroidia	o__Bacteroidales	f__Muribaculaceae	g__Muribaculaceae	s__uncultured_rumen	1	-8.51882e-16	1.91919	-4.43875e-16	1	NA
907ce5f9d800be1af5066aee8aecc8f2	d__Bacteria	p__Firmicutes	c__Negativicutes	o__Veillonellales-Selenomonadales	f__Selenomonadaceae			1	-8.51882e-16	1.91919	-4.43875e-16	1	NA
8956d3bfd0939378147fce5f26428940	d__Bacteria	p__Desulfobacterota	c__Desulfovibrionia	o__Desulfovibrionales	f__Desulfovibrionaceae			1	-8.51882e-16	1.91919	-4.43875e-16	1	NA
a0924378042f8161a021ce5f21886c21	d__Bacteria	p__Patescibacteria	c__Saccharimonadia	o__Saccharimonadales	f__Saccharimonadaceae	g__Candidatus_Saccharimonas	s__uncultured_rumen	1	-8.51882e-16	1.91919	-4.43875e-16	1	NA
eb22cdd77d9923c532116b24d7e0f96c	d__Bacteria	p__Firmicutes	c__Bacilli	o__Erysipelotrichales	f__Erysipelatoclostridiaceae	g__Erysipelatoclostridium	s__unidentified	1	-8.51882e-16	1.91919	-4.43875e-16	1	NA
a14a89d31a7f71e1522c2e78c2367c3e	d__Bacteria	p__Firmicutes	c__Clostridia	o__Peptostreptococcales-Tissierellales	f__Peptostreptococcaceae			1	-8.51882e-16	1.91919	-4.43875e-16	1	NA
007a1c5c167c664e3daf76fe400c75ab	d__Bacteria	p__Bacteroidota	c__Bacteroidia	o__Bacteroidales	f__Prevotellaceae	g__Prevotellaceae_UCG-003	s__uncultured_bacterium	1	-8.51882e-16	1.91919	-4.43875e-16	1	NA
93d65daf5caf74d32bf9f12d4ecd0ad2	d__Bacteria	p__Proteobacteria	c__Alphaproteobacteria	o__Rickettsiales	f__uncultured	g__uncultured	s__uncultured_Alphaproteobacteria	1	-8.51882e-16	1.91919	-4.43875e-16	1	NA
9a5990084a294f56810adc9b1db4f6c1	d__Bacteria	p__Firmicutes	c__Bacilli	o__Lactobacillales	f__Lactobacillaceae	g__Lactobacillus		1	-8.51882e-16	1.91919	-4.43875e-16	1	NA
bf1e9f16dffb47afb9bf04a720a07f76	d__Bacteria	p__Firmicutes	c__Clostridia	o__Oscillospirales	f__Oscillospiraceae	g__UCG-005		1	-8.51882e-16	1.91919	-4.43875e-16	1	NA
6126c200df1b51af149dca6bed61ca2b	d__Bacteria	p__Firmicutes	c__Clostridia	o__Peptostreptococcales-Tissierellales	f__Peptostreptococcaceae	g__Romboutsia		1	-8.51882e-16	1.91919	-4.43875e-16	1	NA
4f5a9f3ff2876e6ecec455b8877398e2	d__Bacteria	p__Desulfobacterota	c__Desulfovibrionia	o__Desulfovibrionales	f__Desulfovibrionaceae	g__uncultured	s__uncultured_bacterium	1	-8.51882e-16	1.91919	-4.43875e-16	1	NA
54a3f26fe6ae8a85dbcdf7555c3f098d	d__Bacteria	p__Proteobacteria	c__Alphaproteobacteria	o__Rickettsiales	f__uncultured	g__uncultured		1	-8.51882e-16	1.91919	-4.43875e-16	1	NA
f898b70807e5bd64184d78fbc829df49	d__Bacteria	p__Firmicutes	c__Clostridia	o__Lachnospirales	f__Lachnospiraceae			1	-8.51882e-16	1.91919	-4.43875e-16	1	NA
16f907971c4c592ef3d665a31ece5b67	d__Bacteria	p__Firmicutes	c__Clostridia	o__Oscillospirales	f__Oscillospiraceae	g__NK4A214_group		1	-8.51882e-16	1.91919	-4.43875e-16	1	NA
de11b3183ce08532ec81984372ff729e	d__Bacteria	p__Firmicutes	c__Bacilli	o__Lactobacillales	f__Lactobacillaceae	g__Lactobacillus		1	-8.51882e-16	1.91919	-4.43875e-16	1	NA
501ad63fb6b94577b3a26a3c940cea69	d__Bacteria	p__Firmicutes	c__Bacilli	o__Lactobacillales	f__Lactobacillaceae	g__Lactobacillus		1	-8.51882e-16	1.91919	-4.43875e-16	1	NA
c1bfda57e681d008342d7e9931a76007	d__Bacteria	p__Firmicutes	c__Bacilli	o__Lactobacillales	f__Lactobacillaceae	g__Lactobacillus		1	-8.51882e-16	1.91919	-4.43875e-16	1	NA
3023d8864a11f74ca2985743c418e084	d__Bacteria	p__Fusobacteriota	c__Fusobacteriia	o__Fusobacteriales	f__Fusobacteriaceae	g__Fusobacterium		1	-8.51882e-16	1.91919	-4.43875e-16	1	NA
3b990e3a700d4770ab3bca2c34521af9	d__Bacteria	p__Bacteroidota	c__Bacteroidia	o__Bacteroidales	f__Tannerellaceae	g__Parabacteroides	s__Parabacteroides_merdae	1	-8.51882e-16	1.91919	-4.43875e-16	1	NA
0b85a658fed8d550fee29c4dbf485f19	d__Bacteria	p__Bacteroidota	c__Bacteroidia	o__Bacteroidales	f__Muribaculaceae	g__Muribaculaceae	s__uncultured_bacterium	1	-8.51882e-16	1.91919	-4.43875e-16	1	NA
99343f010ffabb793a15c9572c7f1c0f	d__Bacteria	p__Bacteroidota	c__Bacteroidia	o__Bacteroidales	f__Muribaculaceae	g__Muribaculaceae	s__uncultured_bacterium	1	-8.51882e-16	1.91919	-4.43875e-16	1	NA
2183646d25ca0cce9defd6b770112950	d__Bacteria	p__Bacteroidota	c__Bacteroidia	o__Bacteroidales	f__Muribaculaceae	g__Muribaculaceae		1	-8.51882e-16	1.91919	-4.43875e-16	1	NA
06bc11b30d4d05a030488b36e0819466	d__Bacteria	p__Firmicutes	c__Clostridia	o__Monoglobales	f__Monoglobaceae	g__Monoglobus	s__uncultured_bacterium	1	-8.51882e-16	1.91919	-4.43875e-16	1	NA
00cf1b25cc368486f10547102f414da6	d__Bacteria	p__Bacteroidota	c__Bacteroidia	o__Bacteroidales	f__p-2534-18B5_gut_group	g__p-2534-18B5_gut_group	s__uncultured_Rikenellaceae	1	-8.51882e-16	1.91919	-4.43875e-16	1	NA
c619ce24c0f9220e96ad852f6ba452c1	d__Bacteria	p__Bacteroidota	c__Bacteroidia	o__Bacteroidales	f__Prevotellaceae			1	-8.51882e-16	1.91919	-4.43875e-16	1	NA
5dbc6187a485ef69b17dbb568cbed94f	d__Bacteria	p__Proteobacteria	c__Gammaproteobacteria	o__Pasteurellales	f__Pasteurellaceae	g__Haemophilus		1	-8.51882e-16	1.91919	-4.43875e-16	1	NA
dc69b77f1133d88f41ca33f5670e2153	d__Bacteria	p__Firmicutes	c__Bacilli	o__Lactobacillales	f__Lactobacillaceae	g__Lactobacillus		1	-8.51882e-16	1.91919	-4.43875e-16	1	NA
b956f80d90975c4c253c31aa6c03fae4	d__Bacteria	p__Firmicutes	c__Clostridia	o__Clostridia_vadinBB60_group	f__Clostridia_vadinBB60_group	g__Clostridia_vadinBB60_group		1	-8.51882e-16	1.91919	-4.43875e-16	1	NA
60e9f5da3c28db28ce5c7e0c2c44db0b	d__Bacteria	p__Firmicutes	c__Bacilli	o__Lactobacillales	f__Lactobacillaceae	g__Lactobacillus		1	-8.51882e-16	1.91919	-4.43875e-16	1	NA
009b73825dc1e14fbce94a0bf7ed7897	d__Bacteria	p__Firmicutes	c__Clostridia	o__Oscillospirales	f__Oscillospiraceae	g__NK4A214_group		1	-8.51882e-16	1.91919	-4.43875e-16	1	NA
73197c1db72c4bc9836c62ee40ccb1d4	d__Bacteria	p__Firmicutes	c__Bacilli	o__RF39	f__RF39	g__RF39		1	-8.51882e-16	1.91919	-4.43875e-16	1	NA
63bf0641453d507d0d71e06131c4dff4	d__Bacteria	p__Firmicutes	c__Clostridia	o__Oscillospirales	f__Oscillospiraceae	g__UCG-005	s__uncultured_bacterium	1	-8.51882e-16	1.91919	-4.43875e-16	1	NA
9a495df154f2cc244bd0798d3b6b6f19	d__Bacteria	p__Gemmatimonadota	c__Gemmatimonadetes	o__Gemmatimonadales	f__Gemmatimonadaceae	g__uncultured	s__metagenome	1	-8.51882e-16	1.91919	-4.43875e-16	1	NA
fb4a80a6cdb2f06e36133b9e1a84ca58	d__Bacteria	p__Fibrobacterota	c__Fibrobacteria	o__Fibrobacterales	f__Fibrobacteraceae	g__Fibrobacter	s__Fibrobacter_intestinalis	1	-8.51882e-16	1.91919	-4.43875e-16	1	NA
e2b5bcd11c58eced9cb4014f0c278a97	d__Bacteria	p__Bacteroidota	c__Bacteroidia	o__Bacteroidales	f__Prevotellaceae	g__Prevotella		1	-8.51882e-16	1.91919	-4.43875e-16	1	NA
81a79b057e80c0a6dd067fd55278ae9f	d__Bacteria	p__Firmicutes	c__Bacilli	o__Erysipelotrichales	f__Erysipelatoclostridiaceae	g__Erysipelatoclostridium		1	-8.51882e-16	1.91919	-4.43875e-16	1	NA
f9aa2383352f256da38a192568c4f27c	d__Bacteria	p__Firmicutes	c__Clostridia	o__Clostridia_UCG-014	f__Clostridia_UCG-014	g__Clostridia_UCG-014	s__unidentified	1	-8.51882e-16	1.91919	-4.43875e-16	1	NA
2028b97ecad77d8ad78f7747814387f8	d__Bacteria	p__Bacteroidota	c__Bacteroidia	o__Bacteroidales	f__Prevotellaceae			1	-8.51882e-16	1.91919	-4.43875e-16	1	NA
f4cc96ac78c7fe1f5746a49133e0bd79	d__Bacteria	p__Elusimicrobiota	c__Elusimicrobia	o__Elusimicrobiales	f__Elusimicrobiaceae	g__Elusimicrobium	s__uncultured_bacterium	1	-8.51882e-16	1.91919	-4.43875e-16	1	NA
68aab3971b4010f40e849eef6a52dca2	d__Bacteria	p__Bacteroidota	c__Bacteroidia	o__Bacteroidales	f__Rikenellaceae	g__Alistipes		1	-8.51882e-16	1.91919	-4.43875e-16	1	NA
9b6f7532efb305e23100e9b17abcda31	d__Bacteria	p__Bacteroidota	c__Bacteroidia	o__Bacteroidales	f__Prevotellaceae	g__Prevotella		1	-8.51882e-16	1.91919	-4.43875e-16	1	NA
f30a3b630d4e41a9366b308165a36303	d__Bacteria	p__Firmicutes	c__Clostridia	o__Oscillospirales	f__Ruminococcaceae	g__Ruminococcus		1	-8.51882e-16	1.91919	-4.43875e-16	1	NA
63df2f8e7153857a191586eda50df06b	d__Bacteria	p__Proteobacteria	c__Gammaproteobacteria	o__Aeromonadales	f__Succinivibrionaceae	g__Succinivibrio		1	-8.51882e-16	1.91919	-4.43875e-16	1	NA
30ae6d9dab551b270569c25e2fb56f41	d__Bacteria	p__Verrucomicrobiota	c__Verrucomicrobiae	o__Verrucomicrobiales	f__Akkermansiaceae	g__Akkermansia		1	-8.51882e-16	1.91919	-4.43875e-16	1	NA
40481ac9910c97709f1350dc4c0c6e77	d__Bacteria	p__Bacteroidota	c__Bacteroidia	o__Bacteroidales	f__Muribaculaceae	g__Muribaculaceae	s__uncultured_bacterium	1	-8.51882e-16	1.91919	-4.43875e-16	1	NA
b7acd4339148fa13a653c8f416ed5d2b	d__Bacteria	p__Firmicutes	c__Bacilli	o__Lactobacillales	f__Lactobacillaceae	g__Lactobacillus		1	-8.51882e-16	1.91919	-4.43875e-16	1	NA
e058c0420e9b93bb375224baf32d43f9	d__Bacteria	p__Firmicutes	c__Bacilli	o__Lactobacillales	f__Lactobacillaceae	g__Lactobacillus		1	-8.51882e-16	1.91919	-4.43875e-16	1	NA
f99d8c4b5894e2ca037966e0e7d2c34f	d__Bacteria	p__Firmicutes	c__Bacilli	o__Lactobacillales	f__Lactobacillaceae	g__Lactobacillus		1	-8.51882e-16	1.91919	-4.43875e-16	1	NA
e08ab06d2ec09d5ff82b54f85fa63deb	d__Bacteria	p__Firmicutes	c__Clostridia	o__Clostridia_vadinBB60_group	f__Clostridia_vadinBB60_group	g__Clostridia_vadinBB60_group	s__uncultured_Clostridiales	1	-8.51882e-16	1.91919	-4.43875e-16	1	NA
fd5cca542e89a40020f68938bfa67e2f	d__Bacteria	p__Bacteroidota	c__Bacteroidia	o__Bacteroidales	f__p-2534-18B5_gut_group	g__p-2534-18B5_gut_group	s__uncultured_Rikenellaceae	1	-8.51882e-16	1.91919	-4.43875e-16	1	NA
b0c18dee9725ab123e31b4d3dae39276	d__Bacteria	p__Bacteroidota	c__Bacteroidia	o__Bacteroidales	f__Muribaculaceae	g__Muribaculaceae		1	-8.51882e-16	1.91919	-4.43875e-16	1	NA
a890a20d93defe63f08f620be547dc45	d__Bacteria	p__Bacteroidota	c__Bacteroidia	o__Bacteroidales	f__Prevotellaceae			1	-8.51882e-16	1.91919	-4.43875e-16	1	NA
6fa935e79d043eee259c8fd702e65c2e	d__Bacteria	p__Bacteroidota	c__Bacteroidia	o__Bacteroidales	f__Prevotellaceae	g__Prevotella		1	-8.51882e-16	1.91919	-4.43875e-16	1	NA
3f02d7cc2863f7b718f54cc11d0bd7c6	d__Bacteria	p__Campilobacterota	c__Campylobacteria	o__Campylobacterales	f__Sulfurospirillaceae	g__Sulfurospirillum		1	-8.51882e-16	1.91919	-4.43875e-16	1	NA
7693280d99d97662a50a438c5ff1b761	d__Bacteria	p__Proteobacteria	c__Gammaproteobacteria	o__Pasteurellales	f__Pasteurellaceae	g__Haemophilus		1	-8.51882e-16	1.91919	-4.43875e-16	1	NA
6242ba55eb7dfa092124a287732272df	d__Bacteria	p__Firmicutes	c__Bacilli	o__Lactobacillales	f__Lactobacillaceae	g__Lactobacillus		1	-8.51882e-16	1.91919	-4.43875e-16	1	NA
b3d1739a2a000c637e7602d59cdb328b	d__Bacteria	p__Bacteroidota	c__Bacteroidia	o__Bacteroidales	f__Prevotellaceae			1	-8.51882e-16	1.91919	-4.43875e-16	1	NA
4edef67adaf37d8f626fd19b9d2f480e	d__Bacteria	p__Bacteroidota	c__Bacteroidia	o__Bacteroidales				1	-8.51882e-16	1.91919	-4.43875e-16	1	NA
187a35946187ffbc9f496997f51ed9d5	d__Bacteria	p__Firmicutes	c__Bacilli	o__Lactobacillales	f__Lactobacillaceae	g__Lactobacillus		1	-8.51882e-16	1.91919	-4.43875e-16	1	NA
fbe248e3fba853710ae695b4d0ef15d2	d__Bacteria	p__Bacteroidota	c__Bacteroidia	o__Bacteroidales	f__Muribaculaceae	g__Muribaculaceae	s__uncultured_bacterium	1	-8.51882e-16	1.91919	-4.43875e-16	1	NA
2add63dae84c441a9dd4b3dea95a346f	d__Bacteria	p__Firmicutes	c__Clostridia	o__Clostridia_UCG-014	f__Clostridia_UCG-014	g__Clostridia_UCG-014		1	-8.51882e-16	1.91919	-4.43875e-16	1	NA
4122217f6987492c61d0912127cabd0e	d__Bacteria	p__Bacteroidota	c__Bacteroidia	o__Bacteroidales	f__Prevotellaceae			1	-8.51882e-16	1.91919	-4.43875e-16	1	NA
4748fa411d49913526683f4308db2841	d__Bacteria	p__Firmicutes	c__Bacilli	o__Lactobacillales	f__Lactobacillaceae	g__Lactobacillus		1	-8.51882e-16	1.91919	-4.43875e-16	1	NA
0e2e3ae771d5a94cd8884c9f459770ba	d__Bacteria	p__Bacteroidota	c__Bacteroidia	o__Bacteroidales	f__Muribaculaceae	g__Muribaculaceae	s__uncultured_bacterium	1	-8.51882e-16	1.91919	-4.43875e-16	1	NA
8ad23e8e1fd0384632225c67244f1471	d__Bacteria	p__Bacteroidota	c__Bacteroidia	o__Bacteroidales	f__Prevotellaceae			1	-8.51882e-16	1.91919	-4.43875e-16	1	NA
d93aa910778a87b4105703c32113a85d	d__Bacteria	p__Firmicutes	c__Bacilli	o__RF39	f__RF39	g__RF39		1	-8.51882e-16	1.91919	-4.43875e-16	1	NA
256f8c6af141f585b6314193071f0938	d__Bacteria	p__Firmicutes	c__Clostridia	o__Peptostreptococcales-Tissierellales	f__Peptostreptococcaceae	g__uncultured		1	-8.51882e-16	1.91919	-4.43875e-16	1	NA
4a852df3eb374fe2953761b99282246e	d__Bacteria	p__Proteobacteria	c__Gammaproteobacteria	o__Alteromonadales	f__Alteromonadaceae			1	-8.51882e-16	1.91919	-4.43875e-16	1	NA
32771d2831523f1b35dba63bf592ef80	d__Bacteria	p__Campilobacterota	c__Campylobacteria	o__Campylobacterales	f__Helicobacteraceae	g__Helicobacter		1	-8.51882e-16	1.91919	-4.43875e-16	1	NA
2a10deb1fc24bb27c2f346d4d33b8fa2	d__Bacteria	p__Bacteroidota	c__Bacteroidia	o__Bacteroidales				1	-8.51882e-16	1.91919	-4.43875e-16	1	NA
ec2a3b1432c5a5c0a747c3fcc79e3092	d__Bacteria	p__Firmicutes	c__Bacilli	o__Erysipelotrichales	f__Erysipelatoclostridiaceae	g__Erysipelatoclostridium		1	-8.51882e-16	1.91919	-4.43875e-16	1	NA
8888a37be6b4b24e1270933c2111eb12	d__Bacteria	p__Bacteroidota	c__Bacteroidia	o__Bacteroidales	f__Muribaculaceae	g__Muribaculaceae		1	-8.51882e-16	1.91919	-4.43875e-16	1	NA
c3304fa6e750d5abbd6a9fca8ccb799d	d__Bacteria	p__Bacteroidota	c__Bacteroidia	o__Bacteroidales	f__Prevotellaceae			1	-8.51882e-16	1.91919	-4.43875e-16	1	NA
53bd29307b092f2c04eac1fc6f2e1007	d__Bacteria	p__Firmicutes	c__Bacilli	o__Erysipelotrichales	f__Erysipelotrichaceae	g__uncultured	s__uncultured_bacterium	1	-8.51882e-16	1.91919	-4.43875e-16	1	NA
9dbd3365cf1e0644b506a482e7e6363e	d__Bacteria	p__Firmicutes	c__Bacilli	o__RF39	f__RF39	g__RF39	s__uncultured_bacterium	1	-8.51882e-16	1.91919	-4.43875e-16	1	NA
322fa2b099e06eabbabc82d424018dd2	d__Bacteria	p__Verrucomicrobiota	c__Kiritimatiellae	o__WCHB1-41	f__WCHB1-41	g__WCHB1-41	s__uncultured_bacterium	1	-8.51882e-16	1.91919	-4.43875e-16	1	NA
fb96d2ec970ec12c801cb5b4b17b9be2	d__Bacteria	p__Verrucomicrobiota	c__Kiritimatiellae	o__WCHB1-41	f__WCHB1-41	g__WCHB1-41		1	-8.51882e-16	1.91919	-4.43875e-16	1	NA
9be57db6cc4358a51bbabf3ab8e7806f	d__Bacteria	p__Firmicutes	c__Clostridia	o__Clostridia_vadinBB60_group	f__Clostridia_vadinBB60_group	g__Clostridia_vadinBB60_group	s__uncultured_bacterium	1	-8.51882e-16	1.91919	-4.43875e-16	1	NA
3e8eca7c598489472aabd596ad36fce7	d__Bacteria	p__Firmicutes	c__Bacilli	o__Lactobacillales	f__Lactobacillaceae	g__Lactobacillus		1	-8.51882e-16	1.91919	-4.43875e-16	1	NA
c22ccbce46cd5852265738124a8f762d	d__Bacteria	p__Bacteroidota	c__Bacteroidia	o__Bacteroidales	f__Muribaculaceae	g__Muribaculaceae	s__uncultured_bacterium	1	-8.51882e-16	1.91919	-4.43875e-16	1	NA
28283b26e7b086da04277472b4623eef	d__Bacteria	p__Proteobacteria	c__Gammaproteobacteria	o__Burkholderiales	f__Sutterellaceae	g__Parasutterella		1	-8.51882e-16	1.91919	-4.43875e-16	1	NA
145e65f76a800560d5fcd798be50b200	d__Bacteria	p__Firmicutes	c__Clostridia	o__Oscillospirales	f__Oscillospiraceae	g__uncultured		1	-8.51882e-16	1.91919	-4.43875e-16	1	NA
5c03c25c3eb01e46c44ce97e3c65e27e	d__Bacteria	p__Fusobacteriota	c__Fusobacteriia	o__Fusobacteriales	f__Fusobacteriaceae	g__Cetobacterium		1	-8.51882e-16	1.91919	-4.43875e-16	1	NA
71ad43d3de3d0c9e414609168b693a54	d__Bacteria	p__Spirochaetota	c__Spirochaetia	o__Spirochaetales	f__Spirochaetaceae	g__Treponema	s__Treponema_berlinense	1	-8.51882e-16	1.91919	-4.43875e-16	1	NA
51809570b0db88f77c00b95d730ab7bb	d__Bacteria	p__Bacteroidota	c__Bacteroidia	o__Bacteroidales	f__Prevotellaceae	g__Alloprevotella	s__uncultured_bacterium	1	-8.51882e-16	1.91919	-4.43875e-16	1	NA
b635ae8b6e1d7b34cef5078dbea17ecf	d__Bacteria	p__Proteobacteria	c__Alphaproteobacteria	o__Paracaedibacterales	f__Paracaedibacteraceae	g__uncultured	s__uncultured_Alphaproteobacteria	1	-8.51882e-16	1.91919	-4.43875e-16	1	NA
49f95fa1a6bef098404dccb2a169672e	d__Bacteria	p__Proteobacteria	c__Alphaproteobacteria	o__SAR11_clade	f__Clade_II	g__Clade_II	s__unidentified_marine	1	-8.51882e-16	1.91919	-4.43875e-16	1	NA
71566f2089e5db4e5daa32a6371d9080	d__Bacteria	p__Bacteroidota	c__Bacteroidia	o__Bacteroidales	f__Tannerellaceae	g__Parabacteroides	s__uncultured_bacterium	1	-8.51882e-16	1.91919	-4.43875e-16	1	NA
0f86fe954925f3e72655e72095bec3e3	d__Bacteria	p__Proteobacteria	c__Gammaproteobacteria	o__Pseudomonadales	f__Pseudomonadaceae	g__Pseudomonas		1	-8.51882e-16	1.91919	-4.43875e-16	1	NA
e57508e636508724de827910779c2092	d__Bacteria	p__Bacteroidota	c__Bacteroidia	o__Bacteroidales	f__p-2534-18B5_gut_group	g__p-2534-18B5_gut_group	s__uncultured_Rikenellaceae	1	-8.51882e-16	1.91919	-4.43875e-16	1	NA
d9c629bb653b698ed4a040d824b2ab89	d__Bacteria	p__Bacteroidota	c__Bacteroidia	o__Bacteroidales	f__Muribaculaceae	g__Muribaculaceae		1	-8.51882e-16	1.91919	-4.43875e-16	1	NA
d9ad0a85877b25f7201c708a370db4e8	d__Bacteria	p__Firmicutes	c__Clostridia	o__Clostridia_UCG-014	f__Clostridia_UCG-014	g__Clostridia_UCG-014		1	-8.51882e-16	1.91919	-4.43875e-16	1	NA
c26821766091f3c2a9655aaa4841172a	d__Bacteria	p__Firmicutes	c__Negativicutes	o__Veillonellales-Selenomonadales	f__Selenomonadaceae	g__Anaerovibrio	s__Anaerovibrio_sp.	1	-8.51882e-16	1.91919	-4.43875e-16	1	NA
74348d65a7f4fa36c0889d89bebfc1e5	d__Bacteria	p__Bacteroidota	c__Bacteroidia	o__Bacteroidales	f__Muribaculaceae	g__Muribaculaceae	s__uncultured_bacterium	1	-8.51882e-16	1.91919	-4.43875e-16	1	NA
87b48524a25cda57771e0b25e0a7199c	d__Bacteria	p__Bacteroidota	c__Bacteroidia	o__Bacteroidales	f__Muribaculaceae	g__Muribaculaceae	s__uncultured_bacterium	1	-8.51882e-16	1.91919	-4.43875e-16	1	NA
70130650f7aa9a32b598f866289c3e67	d__Bacteria	p__Firmicutes	c__Negativicutes	o__Veillonellales-Selenomonadales	f__Selenomonadaceae	g__Anaerovibrio		1	-8.51882e-16	1.91919	-4.43875e-16	1	NA
ad41f0949feaaf1b98f56857e5432ebc	d__Bacteria	p__Bacteroidota	c__Bacteroidia	o__Bacteroidales	f__Rikenellaceae	g__Rikenellaceae_RC9_gut_group		1	-8.51882e-16	1.91919	-4.43875e-16	1	NA
ba8752d23fad739de8295c8476f421b7	d__Bacteria	p__Firmicutes	c__Bacilli	o__Lactobacillales	f__Lactobacillaceae	g__Lactobacillus		1	-8.51882e-16	1.91919	-4.43875e-16	1	NA
17afbe954a3468585f15d0c92cee66ae	d__Bacteria	p__Bacteroidota	c__Bacteroidia	o__Bacteroidales	f__Prevotellaceae			1	-8.51882e-16	1.91919	-4.43875e-16	1	NA
5263ee441ca3742860b54fed0c2ae215	d__Bacteria	p__Firmicutes	c__Bacilli	o__Lactobacillales	f__Lactobacillaceae	g__Lactobacillus		1	-8.51882e-16	1.91919	-4.43875e-16	1	NA
80039d761358702b350d6c56e7cc9b89	d__Bacteria	p__Bacteroidota	c__Bacteroidia	o__Bacteroidales	f__Prevotellaceae			1	-8.51882e-16	1.91919	-4.43875e-16	1	NA
97b998dfa37eeb49db0622806eed123f	d__Bacteria	p__Firmicutes	c__Clostridia	o__Clostridia_UCG-014	f__Clostridia_UCG-014	g__Clostridia_UCG-014	s__uncultured_bacterium	1	-8.51882e-16	1.91919	-4.43875e-16	1	NA
07884fb015e6f6037ba994fe2b54dc14	d__Bacteria	p__Bacteroidota	c__Bacteroidia	o__Bacteroidales	f__Prevotellaceae	g__Prevotella		1	-8.51882e-16	1.91919	-4.43875e-16	1	NA
724294149a2a70fea8dc92e687a3ce74	d__Bacteria	p__Spirochaetota	c__Spirochaetia	o__Spirochaetales	f__Spirochaetaceae	g__Treponema	s__uncultured_bacterium	1	-8.51882e-16	1.91919	-4.43875e-16	1	NA
f1d046fbbd63907da0edc75447f1da0b	d__Bacteria	p__Bacteroidota	c__Bacteroidia	o__Bacteroidales	f__Tannerellaceae	g__Parabacteroides		1	-8.51882e-16	1.91919	-4.43875e-16	1	NA
b79f15c646929ad980b9c6ae1b4f69f0	d__Bacteria	p__Campilobacterota	c__Campylobacteria	o__Campylobacterales	f__Helicobacteraceae	g__Helicobacter		1	-8.51882e-16	1.91919	-4.43875e-16	1	NA
eb97e1891f1421b8abd8b1fb9dd95608	d__Bacteria	p__Firmicutes	c__Bacilli	o__Lactobacillales	f__Lactobacillaceae	g__Lactobacillus		1	-8.51882e-16	1.91919	-4.43875e-16	1	NA
77fd96d5bc22f54fb06540c7fa83b750	d__Bacteria	p__Patescibacteria	c__Saccharimonadia	o__Saccharimonadales	f__Saccharimonadaceae	g__Candidatus_Saccharimonas	s__uncultured_bacterium	1	-8.51882e-16	1.91919	-4.43875e-16	1	NA
681134e7b5f4d71c21fee647a3056912	d__Bacteria	p__Bacteroidota	c__Bacteroidia	o__Bacteroidales				1	-8.51882e-16	1.91919	-4.43875e-16	1	NA
a5812035a5b353dfa8054e4f93997f13	d__Bacteria	p__Bacteroidota	c__Bacteroidia	o__Bacteroidales	f__Muribaculaceae	g__Muribaculaceae	s__uncultured_organism	1	-8.51882e-16	1.91919	-4.43875e-16	1	NA
0e7b500a7aaa4429b440b6425122b48a	d__Bacteria	p__Firmicutes	c__Bacilli	o__RF39	f__RF39	g__RF39		1	-8.51882e-16	1.91919	-4.43875e-16	1	NA
1694466da08d70c48dc26e4c81d34651	d__Bacteria	p__Planctomycetota	c__Phycisphaerae	o__Phycisphaerales	f__Phycisphaeraceae			1	-8.51882e-16	1.91919	-4.43875e-16	1	NA
2ce3aee708b75f7f242d0ebe279600ad	d__Bacteria	p__Firmicutes	c__Bacilli	o__Bacillales	f__Planococcaceae	g__Lysinibacillus		1	-8.51882e-16	1.91919	-4.43875e-16	1	NA
f55104897ff7419d4238554aba6d3c14	d__Bacteria	p__Firmicutes	c__Clostridia	o__Lachnospirales	f__Lachnospiraceae	g__Lachnospiraceae_NK4A136_group		1	-8.51882e-16	1.91919	-4.43875e-16	1	NA
aca56c04e959495a1bddfb22841fd474	d__Bacteria	p__Firmicutes	c__Clostridia	o__Peptostreptococcales-Tissierellales	f__Peptostreptococcaceae	g__Romboutsia		1	-8.51882e-16	1.91919	-4.43875e-16	1	NA
fb6c3e1e3dc9b8caa44d854769e82349	d__Bacteria	p__Bacteroidota	c__Bacteroidia	o__Bacteroidales	f__Rikenellaceae	g__Rikenellaceae_RC9_gut_group		1	-8.51882e-16	1.91919	-4.43875e-16	1	NA
ac61318eca72342c7b50f95603a57682	d__Bacteria	p__Firmicutes	c__Clostridia	o__Oscillospirales	f__Ruminococcaceae			1	-8.51882e-16	1.91919	-4.43875e-16	1	NA
421266d84ed56830c453d7e7fec35788	d__Bacteria	p__Proteobacteria	c__Alphaproteobacteria	o__Paracaedibacterales	f__Paracaedibacteraceae	g__uncultured	s__uncultured_Alphaproteobacteria	1	-8.51882e-16	1.91919	-4.43875e-16	1	NA
b23419c9abbb68ee15b326e0ba7fe893	d__Bacteria	p__Bacteroidota	c__Bacteroidia	o__Bacteroidales	f__Muribaculaceae	g__Muribaculaceae	s__uncultured_bacterium	1	-8.51882e-16	1.91919	-4.43875e-16	1	NA
12974c54ae41f03db63fb6d9d2b0209b	d__Bacteria	p__Firmicutes	c__Clostridia	o__Oscillospirales	f__Ruminococcaceae	g__Ruminococcus		1	-8.51882e-16	1.91919	-4.43875e-16	1	NA
44984b0d75dae825cd7a9ceb939d33af	d__Bacteria	p__Firmicutes	c__Clostridia	o__Oscillospirales	f__Ruminococcaceae	g__Subdoligranulum		1	-8.51882e-16	1.91919	-4.43875e-16	1	NA
900cda12015efe22c5e80227713c7d14	d__Bacteria	p__Bacteroidota	c__Bacteroidia	o__Bacteroidales	f__Tannerellaceae	g__Parabacteroides		1	-8.51882e-16	1.91919	-4.43875e-16	1	NA
7b93671ead0fc5b0d9ce82b225263bcb	d__Bacteria	p__Bacteroidota	c__Bacteroidia	o__Bacteroidales	f__Prevotellaceae	g__Prevotella		1	-8.51882e-16	1.91919	-4.43875e-16	1	NA
3a0b5fcd44ff9e636c5db8004a65a34c	d__Bacteria	p__Proteobacteria	c__Gammaproteobacteria	o__Pseudomonadales	f__Pseudomonadaceae	g__Pseudomonas		1	-8.51882e-16	1.91919	-4.43875e-16	1	NA
3d4fff52df60ba405cb2c535f7dea52e	d__Bacteria	p__Bacteroidota	c__Bacteroidia	o__Bacteroidales				1	-8.51882e-16	1.91919	-4.43875e-16	1	NA
d1155897870a6f40ab3f667786671f1e	d__Bacteria	p__Patescibacteria	c__Parcubacteria					1	-8.51882e-16	1.91919	-4.43875e-16	1	NA
9897bc50eeb4ef5af7d5abfa87f60cbc	d__Bacteria	p__Firmicutes	c__Clostridia	o__Oscillospirales	f__Oscillospiraceae			1	-8.51882e-16	1.91919	-4.43875e-16	1	NA
1c848215f81239615d9e4b2225da78e8	d__Bacteria	p__Bacteroidota	c__Bacteroidia	o__Bacteroidales	f__Prevotellaceae	g__Prevotellaceae_UCG-003	s__uncultured_bacterium	1	-8.51882e-16	1.91919	-4.43875e-16	1	NA
6e503645a27c44cf8cfa5c1db1322332	d__Bacteria	p__Firmicutes	c__Clostridia	o__Clostridia_UCG-014	f__Clostridia_UCG-014	g__Clostridia_UCG-014		1	-8.51882e-16	1.91919	-4.43875e-16	1	NA
751d16130dbfcdce3167936aaf81b2fb	d__Bacteria	p__Campilobacterota	c__Campylobacteria	o__Campylobacterales	f__Helicobacteraceae	g__Helicobacter		1	-8.51882e-16	1.91919	-4.43875e-16	1	NA
77d57a85564f0ecef117e03d8685d1d1	d__Bacteria	p__Patescibacteria	c__Saccharimonadia	o__Saccharimonadales	f__Saccharimonadaceae	g__Candidatus_Saccharimonas	s__uncultured_bacterium	1	-8.51882e-16	1.91919	-4.43875e-16	1	NA
c2607b0c267688f515a1b75e2099f31a	d__Bacteria	p__Firmicutes	c__Clostridia	o__Oscillospirales	f__Oscillospiraceae	g__UCG-005	s__uncultured_bacterium	1	-8.51882e-16	1.91919	-4.43875e-16	1	NA
40698ac398367f93e53e9b5ab8513e0e	d__Bacteria	p__Bacteroidota	c__Bacteroidia	o__Bacteroidales	f__Prevotellaceae	g__Prevotella		1	-8.51882e-16	1.91919	-4.43875e-16	1	NA
412bfd8dc0542923c55697816263be35	d__Bacteria	p__Bacteroidota	c__Bacteroidia	o__Bacteroidales				1	-8.51882e-16	1.91919	-4.43875e-16	1	NA
697fa23fd1796f01072f0c9769d4b81e	d__Bacteria	p__Firmicutes						1	-8.51882e-16	1.91919	-4.43875e-16	1	NA
d75966bb8df28040d41bfecfdde69549	d__Bacteria	p__Bacteroidota	c__Bacteroidia	o__Bacteroidales	f__Muribaculaceae	g__Muribaculaceae	s__uncultured_bacterium	1	-8.51882e-16	1.91919	-4.43875e-16	1	NA
9127bdd02ad1a72fa40915d5eb958902	d__Bacteria	p__Firmicutes	c__Clostridia	o__Clostridia_UCG-014	f__Clostridia_UCG-014	g__Clostridia_UCG-014	s__unidentified	1	-8.51882e-16	1.91919	-4.43875e-16	1	NA
be1016804fcc35e4b3edb2169c04d428	d__Bacteria	p__Firmicutes	c__Clostridia	o__Oscillospirales	f__Oscillospiraceae			1	-8.51882e-16	1.91919	-4.43875e-16	1	NA
f3015206356ec6daf7829089ae68e8a8	d__Bacteria	p__Bacteroidota	c__Bacteroidia	o__Chitinophagales	f__Chitinophagaceae	g__uncultured		1	-8.51882e-16	1.91919	-4.43875e-16	1	NA
537016be7aeea8a1563c81237216fa57	d__Bacteria	p__Firmicutes	c__Clostridia	o__Oscillospirales	f__Oscillospiraceae	g__UCG-002	s__uncultured_bacterium	1	-8.51882e-16	1.91919	-4.43875e-16	1	NA
9368d5c3fc361d304567715905c86a89	d__Bacteria	p__Desulfobacterota	c__Desulfovibrionia	o__Desulfovibrionales	f__Desulfovibrionaceae	g__uncultured	s__uncultured_bacterium	1	-8.51882e-16	1.91919	-4.43875e-16	1	NA
a0e061c449b6e41019f80e95665928e4	d__Bacteria	p__Firmicutes	c__Negativicutes	o__Veillonellales-Selenomonadales	f__Selenomonadaceae	g__Anaerovibrio		1	-8.51882e-16	1.91919	-4.43875e-16	1	NA
46ce06071b2d262e97ceb13e9d45be04	d__Bacteria	p__Firmicutes	c__Negativicutes	o__Acidaminococcales	f__Acidaminococcaceae	g__Phascolarctobacterium		1	-8.51882e-16	1.91919	-4.43875e-16	1	NA
b7930d018c11bfc0cc133352aac40cda	d__Bacteria	p__Firmicutes	c__Clostridia	o__Clostridia_UCG-014	f__Clostridia_UCG-014	g__Clostridia_UCG-014		1	-8.51882e-16	1.91919	-4.43875e-16	1	NA
03ee297dc8c45013a139dc2757addcc6	d__Bacteria	p__Bacteroidota	c__Bacteroidia	o__Bacteroidales	f__Muribaculaceae	g__Muribaculaceae		1	-8.51882e-16	1.91919	-4.43875e-16	1	NA
11bb9c465ed6622900aa2d634164ff64	d__Bacteria	p__Firmicutes	c__Clostridia	o__Oscillospirales	f__[Eubacterium]_coprostanoligenes_group	g__[Eubacterium]_coprostanoligenes_group		1	-8.51882e-16	1.91919	-4.43875e-16	1	NA
e7d833e8369d3347042d79706f960e88	d__Bacteria	p__Firmicutes	c__Clostridia	o__Lachnospirales	f__Lachnospiraceae			1	-8.51882e-16	1.91919	-4.43875e-16	1	NA
005357d474ab09043334e4b84ae34f32	d__Bacteria	p__Fusobacteriota	c__Fusobacteriia	o__Fusobacteriales	f__Fusobacteriaceae	g__Fusobacterium		1	-8.51882e-16	1.91919	-4.43875e-16	1	NA
1eac6532276924664777cf04dd6158a6	d__Bacteria	p__Cyanobacteria	c__Vampirivibrionia	o__Gastranaerophilales	f__Gastranaerophilales	g__Gastranaerophilales		1	-8.51882e-16	1.91919	-4.43875e-16	1	NA
d5a4204371013d04ad5372557584432d	d__Bacteria	p__Firmicutes	c__Clostridia	o__Oscillospirales	f__Oscillospiraceae	g__Papillibacter	s__uncultured_bacterium	1	-8.51882e-16	1.91919	-4.43875e-16	1	NA
25ee3705c974cbf91fd7db10f70f3e2f	d__Bacteria	p__Bacteroidota	c__Bacteroidia	o__Bacteroidales	f__Tannerellaceae	g__Parabacteroides		1	-8.51882e-16	1.91919	-4.43875e-16	1	NA
fead35c8c72283740cf45dc2a6cd91b1	d__Bacteria	p__Firmicutes	c__Negativicutes	o__Veillonellales-Selenomonadales	f__Veillonellaceae	g__Veillonella		1	-8.51882e-16	1.91919	-4.43875e-16	1	NA
a672a2636f6cad6d18f2f941f6bc37fc	d__Bacteria	p__Cyanobacteria	c__Vampirivibrionia	o__Gastranaerophilales	f__Gastranaerophilales	g__Gastranaerophilales	s__uncultured_bacterium	1	-8.51882e-16	1.91919	-4.43875e-16	1	NA
547ffebc3033e318f478e7bfa0f6debf	d__Bacteria	p__Bacteroidota	c__Bacteroidia	o__Bacteroidales	f__Tannerellaceae	g__Parabacteroides	s__uncultured_bacterium	1	-8.51882e-16	1.91919	-4.43875e-16	1	NA
a6c6eb50a3c6bdaf9f44e5e45ae7279b	d__Bacteria	p__Bacteroidota	c__Bacteroidia	o__Bacteroidales	f__Muribaculaceae	g__Muribaculaceae	s__uncultured_bacterium	1	-8.51882e-16	1.91919	-4.43875e-16	1	NA
e64dd37823d1b9c1e7fd1c701c1787d5	d__Bacteria	p__Firmicutes	c__Clostridia	o__Peptostreptococcales-Tissierellales	f__Peptostreptococcaceae			1	-8.51882e-16	1.91919	-4.43875e-16	1	NA
57b4357326988037093a8defd425bb97	d__Bacteria	p__Firmicutes	c__Negativicutes	o__Veillonellales-Selenomonadales	f__Selenomonadaceae	g__Anaerovibrio	s__Anaerovibrio_sp.	1	-8.51882e-16	1.91919	-4.43875e-16	1	NA
8f89a60ed8cd957b5829faff85014e31	d__Bacteria	p__Bacteroidota	c__Bacteroidia	o__Bacteroidales	f__Prevotellaceae	g__Prevotella		1	-8.51882e-16	1.91919	-4.43875e-16	1	NA
21a31f9d37860c04d1f666b55f4f5a98	d__Bacteria	p__Firmicutes	c__Bacilli	o__Erysipelotrichales	f__Erysipelatoclostridiaceae	g__Erysipelatoclostridium	s__unidentified	1	-8.51882e-16	1.91919	-4.43875e-16	1	NA
eab8ec1bb305f57c56e6f3507a37a876	d__Bacteria	p__Spirochaetota	c__Spirochaetia	o__Spirochaetales	f__Spirochaetaceae	g__Treponema	s__uncultured_bacterium	1	-8.51882e-16	1.91919	-4.43875e-16	1	NA
fb53fc9657e52ad993329f11a1e00f25	d__Bacteria	p__Fusobacteriota	c__Fusobacteriia	o__Fusobacteriales	f__Fusobacteriaceae	g__Fusobacterium		1	-8.51882e-16	1.91919	-4.43875e-16	1	NA
6b2c0f72dee3460c9b38d8a151c7a382	d__Bacteria	p__Cyanobacteria	c__Vampirivibrionia	o__Gastranaerophilales	f__Gastranaerophilales	g__Gastranaerophilales		1	-8.51882e-16	1.91919	-4.43875e-16	1	NA
82539ef99b4d67e62af8115311e1a47a	d__Bacteria	p__Firmicutes	c__Bacilli	o__Staphylococcales	f__Staphylococcaceae	g__Staphylococcus		1	-8.51882e-16	1.91919	-4.43875e-16	1	NA
742ea350cbac70ab5054e940d98e8349	d__Bacteria	p__Firmicutes	c__Clostridia	o__Oscillospirales	f__Oscillospiraceae	g__UCG-005	s__uncultured_bacterium	1	-8.51882e-16	1.91919	-4.43875e-16	1	NA
febaa95e757f8cb363f530c17da571b7	d__Bacteria	p__Firmicutes	c__Bacilli	o__Lactobacillales	f__Lactobacillaceae	g__Lactobacillus		1	-8.51882e-16	1.91919	-4.43875e-16	1	NA
70ccbbac70176e6237858a11aac02efe	d__Bacteria	p__Firmicutes	c__Clostridia	o__Oscillospirales	f__Ruminococcaceae			1	-8.51882e-16	1.91919	-4.43875e-16	1	NA
c2e98f12aa594b9c0e2cf3c3d947f539	d__Bacteria	p__Bacteroidota	c__Bacteroidia	o__Bacteroidales	f__Muribaculaceae	g__Muribaculaceae	s__uncultured_bacterium	1	-8.51882e-16	1.91919	-4.43875e-16	1	NA
d503c49dd8c335391ecafebe63feb042	d__Bacteria	p__Firmicutes	c__Clostridia	o__Monoglobales	f__Monoglobaceae	g__Monoglobus		1	-8.51882e-16	1.91919	-4.43875e-16	1	NA
00053d6a34e441e2b4785e484b23dfab	d__Bacteria	p__Firmicutes	c__Clostridia	o__Lachnospirales	f__Lachnospiraceae	g__[Eubacterium]_xylanophilum_group	s__uncultured_bacterium	1	-8.51882e-16	1.91919	-4.43875e-16	1	NA
ec3221f14c52e38d319262f6e2de202b	d__Bacteria	p__Bacteroidota	c__Bacteroidia	o__Bacteroidales	f__Prevotellaceae	g__Prevotella		1	-8.51882e-16	1.91919	-4.43875e-16	1	NA
1cbf18166558a20d1fae9b6a0abd8825	d__Bacteria	p__Campilobacterota	c__Campylobacteria	o__Campylobacterales	f__Helicobacteraceae	g__Helicobacter		1	-8.51882e-16	1.91919	-4.43875e-16	1	NA
7bba2f193097c4e370e4f2d8b4413827	d__Bacteria	p__Bacteroidota	c__Bacteroidia	o__Bacteroidales	f__Rikenellaceae	g__Rikenellaceae_RC9_gut_group	s__uncultured_bacterium	1	-8.51882e-16	1.91919	-4.43875e-16	1	NA
368c0c94584872378ea53b338b1e2bb4	d__Bacteria	p__Spirochaetota	c__Spirochaetia	o__Spirochaetales	f__Spirochaetaceae	g__Treponema		1	-8.51882e-16	1.91919	-4.43875e-16	1	NA
3ea9b82381cdc938d089b933734b8f12	d__Bacteria	p__Bacteroidota	c__Bacteroidia	o__Bacteroidales	f__Rikenellaceae	g__Rikenellaceae_RC9_gut_group	s__uncultured_bacterium	1	-8.51882e-16	1.91919	-4.43875e-16	1	NA
47d73f79a823725113201375b1629350	d__Bacteria	p__Firmicutes	c__Bacilli	o__Lactobacillales	f__Lactobacillaceae	g__Lactobacillus	s__Lactobacillus_faecis	1	-8.51882e-16	1.91919	-4.43875e-16	1	NA
d3e027cb85149f889a22fec7127505ea	d__Bacteria	p__Firmicutes	c__Clostridia	o__Lachnospirales	f__Lachnospiraceae	g__[Eubacterium]_xylanophilum_group		1	-8.51882e-16	1.91919	-4.43875e-16	1	NA
10fc06ad70d1131d68d8fc824faf145a	d__Bacteria	p__Verrucomicrobiota	c__Chlamydiae	o__Chlamydiales	f__Simkaniaceae	g__Candidatus_Rhabdochlamydia	s__Latrodectus_geometricus	1	-8.51882e-16	1.91919	-4.43875e-16	1	NA
cbf5d9940db5f49cedb81df8b7323deb	d__Bacteria	p__Firmicutes	c__Clostridia	o__Clostridia_UCG-014	f__Clostridia_UCG-014	g__Clostridia_UCG-014		1	-8.51882e-16	1.91919	-4.43875e-16	1	NA
f80fb5c1ad4e6338d6f4c299c4d7e78a	d__Bacteria	p__Bacteroidota	c__Bacteroidia	o__Bacteroidales	f__Prevotellaceae	g__Prevotellaceae_UCG-003		1	-8.51882e-16	1.91919	-4.43875e-16	1	NA
506dbeb6d608fc545e8f26576e6c1fd6	d__Bacteria	p__Firmicutes	c__Negativicutes	o__Veillonellales-Selenomonadales	f__Selenomonadaceae			1	-8.51882e-16	1.91919	-4.43875e-16	1	NA
968e39c9de69dc9f9ca622498f5ce91e	d__Bacteria	p__Bacteroidota	c__Bacteroidia	o__Bacteroidales				1	-8.51882e-16	1.91919	-4.43875e-16	1	NA
d643b29b2139c8a234815997e569d7bd	d__Bacteria	p__Elusimicrobiota	c__Elusimicrobia	o__Elusimicrobiales	f__Elusimicrobiaceae	g__Elusimicrobium	s__uncultured_bacterium	1	-8.51882e-16	1.91919	-4.43875e-16	1	NA
0a7684805946e2aab3ac92006865d27f	d__Bacteria	p__Verrucomicrobiota	c__Kiritimatiellae	o__WCHB1-41	f__WCHB1-41	g__WCHB1-41	s__uncultured_bacterium	1	-8.51882e-16	1.91919	-4.43875e-16	1	NA
9ce10cdf50024ba1ff3e7a179a92c174	d__Bacteria	p__Proteobacteria	c__Gammaproteobacteria	o__Burkholderiales	f__Sutterellaceae	g__Parasutterella	s__gut_metagenome	1	-8.51882e-16	1.91919	-4.43875e-16	1	NA
b9e54a3fc8c00824c660704e9a1bcb7b	d__Bacteria	p__Bacteroidota	c__Bacteroidia	o__Bacteroidales	f__Prevotellaceae	g__Alloprevotella		1	-8.51882e-16	1.91919	-4.43875e-16	1	NA
f189b3c6cff04ee63cc7dbce723ec94b	d__Bacteria	p__Bacteroidota	c__Bacteroidia	o__Bacteroidales	f__Bacteroidaceae	g__Bacteroides	s__Bacteroides_caecigallinarum	1	-8.51882e-16	1.91919	-4.43875e-16	1	NA
c77a7e3ab45fb554b48b4911085a6ac2	d__Bacteria	p__Bacteroidota	c__Bacteroidia	o__Bacteroidales	f__Bacteroidaceae	g__Bacteroides		1	-8.51882e-16	1.91919	-4.43875e-16	1	NA
f9bf040b5ab91a41f261fed636ab9989	d__Bacteria	p__Firmicutes	c__Clostridia	o__Clostridia_UCG-014	f__Clostridia_UCG-014	g__Clostridia_UCG-014		1	-8.51882e-16	1.91919	-4.43875e-16	1	NA
529cf6bcd58f4eb6d1367af2a0ff04b7	d__Bacteria	p__Firmicutes	c__Bacilli	o__Erysipelotrichales	f__Erysipelatoclostridiaceae	g__Erysipelotrichaceae_UCG-003	s__uncultured_bacterium	1	-8.51882e-16	1.91919	-4.43875e-16	1	NA
692284f82a31069604d62ecf1fbd40a3	d__Bacteria	p__Fusobacteriota	c__Fusobacteriia	o__Fusobacteriales	f__Fusobacteriaceae	g__Fusobacterium		1	-8.51882e-16	1.91919	-4.43875e-16	1	NA
cb976e381cafa582384150300decbd5f	d__Bacteria	p__Firmicutes	c__Clostridia	o__Oscillospirales	f__Ruminococcaceae	g__Ruminococcus		1	-8.51882e-16	1.91919	-4.43875e-16	1	NA
5620137e15d50af2fda06246aab1d9f7	d__Bacteria	p__Bacteroidota	c__Bacteroidia	o__Bacteroidales	f__Prevotellaceae	g__Prevotella		1	-8.51882e-16	1.91919	-4.43875e-16	1	NA
5801fa2264fb36e35c108f727d7e74fe	d__Bacteria	p__Bacteroidota	c__Bacteroidia	o__Bacteroidales	f__Rikenellaceae	g__dgA-11_gut_group	s__uncultured_bacterium	1	-8.51882e-16	1.91919	-4.43875e-16	1	NA
c7f59669c76c10242c919c29da1ac616	d__Bacteria	p__Bacteroidota	c__Bacteroidia	o__Bacteroidales	f__Prevotellaceae			1	-8.51882e-16	1.91919	-4.43875e-16	1	NA
f67e854df281914b7c74749b936808e1	d__Bacteria	p__Bacteroidota	c__Bacteroidia	o__Bacteroidales	f__Prevotellaceae			1	-8.51882e-16	1.91919	-4.43875e-16	1	NA
9347c8dec81b78d99e992e6178489b65	d__Bacteria	p__Bacteroidota	c__Bacteroidia	o__Bacteroidales	f__Muribaculaceae	g__Muribaculaceae	s__uncultured_bacterium	1	-8.51882e-16	1.91919	-4.43875e-16	1	NA
c07ba456fa3a85ac0834db7be0bc5d98	d__Bacteria	p__Firmicutes	c__Clostridia	o__Oscillospirales	f__Oscillospiraceae	g__Oscillibacter		1	-8.51882e-16	1.91919	-4.43875e-16	1	NA
23255ac7ecba7823b092ea7538013806	d__Bacteria	p__Firmicutes	c__Clostridia	o__Oscillospirales	f__Ruminococcaceae	g__Ruminococcus		1	-8.51882e-16	1.91919	-4.43875e-16	1	NA
eb4d0a07bf28b2a015feeb892d1a10ab	d__Bacteria	p__Firmicutes	c__Clostridia	o__Oscillospirales	f__[Eubacterium]_coprostanoligenes_group	g__[Eubacterium]_coprostanoligenes_group	s__uncultured_bacterium	1	-8.51882e-16	1.91919	-4.43875e-16	1	NA
90ecebe3c3f0f21804835ec0eb062508	d__Bacteria	p__Firmicutes	c__Bacilli	o__Lactobacillales	f__Lactobacillaceae	g__Lactobacillus		1	-8.51882e-16	1.91919	-4.43875e-16	1	NA
4f3a7957672f2ee8d490f6e7326c7e00	d__Bacteria	p__Bacteroidota	c__Bacteroidia	o__Bacteroidales	f__Prevotellaceae	g__Prevotellaceae_UCG-003	s__uncultured_bacterium	1	-8.51882e-16	1.91919	-4.43875e-16	1	NA
0b50f578c96ccc7b05cb096bd710d6f3	d__Bacteria	p__Bacteroidota	c__Bacteroidia	o__Bacteroidales	f__Prevotellaceae			1	-8.51882e-16	1.91919	-4.43875e-16	1	NA
ca573465682ee2d672ef53d904b5dd1e	d__Bacteria	p__Proteobacteria	c__Gammaproteobacteria	o__Enterobacterales	f__Enterobacteriaceae			1	-8.51882e-16	1.91919	-4.43875e-16	1	NA
4d36e7baa5b26d5bfd46dce6627a8456	d__Bacteria	p__Firmicutes	c__Clostridia	o__Oscillospirales	f__Ruminococcaceae	g__Ruminococcus		1	-8.51882e-16	1.91919	-4.43875e-16	1	NA
3e8f1b0186063a2a270921e8342df327	d__Bacteria	p__Firmicutes	c__Clostridia	o__Oscillospirales	f__Oscillospiraceae			1	-8.51882e-16	1.91919	-4.43875e-16	1	NA
fc00a36963b7ff5d723ca30dad03f56e	d__Bacteria	p__Spirochaetota	c__Spirochaetia	o__Spirochaetales	f__Spirochaetaceae	g__Treponema	s__gut_metagenome	1	-8.51882e-16	1.91919	-4.43875e-16	1	NA
608739148e24f4016d35ec41a89ad32c	d__Bacteria	p__Verrucomicrobiota	c__Verrucomicrobiae	o__Verrucomicrobiales	f__Akkermansiaceae	g__Akkermansia	s__uncultured_bacterium	1	-8.51882e-16	1.91919	-4.43875e-16	1	NA
bea9a454178e76c77c38667c99f4b1e3	d__Bacteria	p__Campilobacterota	c__Campylobacteria	o__Campylobacterales	f__Helicobacteraceae	g__Helicobacter		1	-8.51882e-16	1.91919	-4.43875e-16	1	NA
b0aa1ed393d9f8d8b39e9b3b78fea3d2	d__Bacteria	p__Bacteroidota	c__Bacteroidia	o__Bacteroidales	f__Prevotellaceae			1	-8.51882e-16	1.91919	-4.43875e-16	1	NA
d4cf84e52f87d803fc2248eb2a63e8fa	d__Bacteria	p__Firmicutes	c__Clostridia	o__Lachnospirales	f__Lachnospiraceae			1	-8.51882e-16	1.91919	-4.43875e-16	1	NA
72a6b5a350112e5fb7f59568ba6b4d53	d__Bacteria	p__Patescibacteria	c__Parcubacteria	o__Candidatus_Nomurabacteria	f__Candidatus_Nomurabacteria	g__Candidatus_Nomurabacteria		1	-8.51882e-16	1.91919	-4.43875e-16	1	NA
8cc0678d49e3e36e14b6435f850a3428	d__Bacteria	p__Firmicutes	c__Clostridia					1	-8.51882e-16	1.91919	-4.43875e-16	1	NA
f19a551737b0d529ab1911b7538918d5	d__Bacteria	p__Elusimicrobiota	c__Elusimicrobia	o__Elusimicrobiales	f__Elusimicrobiaceae	g__Elusimicrobium	s__uncultured_bacterium	1	-8.51882e-16	1.91919	-4.43875e-16	1	NA
665844a1aff8312a50e21d1f476c4610	d__Bacteria	p__Campilobacterota	c__Campylobacteria	o__Campylobacterales	f__Helicobacteraceae	g__Helicobacter		1	-8.51882e-16	1.91919	-4.43875e-16	1	NA
d6361446b4989b544691cd3d1c68251b	d__Bacteria	p__Bacteroidota	c__Bacteroidia	o__Bacteroidales	f__Prevotellaceae	g__Prevotella		1	-8.51882e-16	1.91919	-4.43875e-16	1	NA
51a7d10a48b4dfe26af398c5c1b2fe19	d__Bacteria	p__Bacteroidota	c__Bacteroidia	o__Bacteroidales	f__Prevotellaceae	g__Prevotellaceae_Ga6A1_group	s__uncultured_bacterium	1	-8.51882e-16	1.91919	-4.43875e-16	1	NA
e81401cb0c251e8335c9c80d81f93dd6	d__Bacteria	p__Firmicutes	c__Clostridia	o__Oscillospirales	f__Ruminococcaceae			1	-8.51882e-16	1.91919	-4.43875e-16	1	NA
feb47acc5bdd5cbaf0ef51677ce37934	d__Bacteria	p__Firmicutes	c__Clostridia	o__Oscillospirales	f__Oscillospiraceae	g__Oscillospira	s__uncultured_bacterium	1	-8.51882e-16	1.91919	-4.43875e-16	1	NA
56c1327f4ef9206727d343bcefa5e277	d__Bacteria	p__Firmicutes	c__Clostridia	o__Oscillospirales	f__Ruminococcaceae	g__Ruminococcus		1	-8.51882e-16	1.91919	-4.43875e-16	1	NA
2eab3c44ed1e1338080d6a764f48fcd1	d__Bacteria	p__Bacteroidota	c__Bacteroidia	o__Bacteroidales	f__Prevotellaceae	g__Prevotella	s__uncultured_bacterium	1	-8.51882e-16	1.91919	-4.43875e-16	1	NA
54683efe6a3f04efda698f6fb80bc070	d__Bacteria	p__Bacteroidota	c__Bacteroidia	o__Bacteroidales	f__Tannerellaceae	g__Parabacteroides	s__uncultured_bacterium	1	-8.51882e-16	1.91919	-4.43875e-16	1	NA
7de2575d90d3754270fbec26b1a2cafb	d__Bacteria	p__Bacteroidota	c__Bacteroidia	o__Bacteroidales	f__Muribaculaceae	g__Muribaculaceae	s__uncultured_bacterium	1	-8.51882e-16	1.91919	-4.43875e-16	1	NA
d62aaf9f8216fbc5f2be665cc632c5ed	d__Bacteria	p__Firmicutes	c__Negativicutes	o__Acidaminococcales	f__Acidaminococcaceae	g__Phascolarctobacterium	s__uncultured_bacterium	1	-8.51882e-16	1.91919	-4.43875e-16	1	NA
457dd3b31bff5614d4d73a81e0c0cdfe	d__Bacteria	p__Proteobacteria	c__Alphaproteobacteria	o__Paracaedibacterales	f__Paracaedibacteraceae	g__uncultured	s__uncultured_Alphaproteobacteria	1	-8.51882e-16	1.91919	-4.43875e-16	1	NA
f248117a5ab77b5eb0e48f2ea22641c0	d__Bacteria	p__Bacteroidota	c__Bacteroidia	o__Bacteroidales	f__Prevotellaceae			1	-8.51882e-16	1.91919	-4.43875e-16	1	NA
423210787d55c79eea75ae80dfdd8ae2	d__Bacteria	p__Bacteroidota	c__Bacteroidia	o__Bacteroidales	f__p-2534-18B5_gut_group	g__p-2534-18B5_gut_group	s__uncultured_bacterium	1	-8.51882e-16	1.91919	-4.43875e-16	1	NA
5a28f4bd91209eebc6c35111c095702e	d__Bacteria	p__Proteobacteria	c__Gammaproteobacteria	o__Enterobacterales	f__Enterobacteriaceae	g__Escherichia-Shigella		1	-8.51882e-16	1.91919	-4.43875e-16	1	NA
518c2c00e6a5169768c9bc3dc810aa9d	d__Bacteria	p__Bacteroidota	c__Bacteroidia	o__Bacteroidales	f__Prevotellaceae	g__Prevotellaceae_UCG-003	s__uncultured_bacterium	1	-8.51882e-16	1.91919	-4.43875e-16	1	NA
6a7a83d863fddeb9e9f97bc7400523a4	d__Bacteria	p__Bacteroidota	c__Bacteroidia	o__Bacteroidales				1	-8.51882e-16	1.91919	-4.43875e-16	1	NA
5a3a48791fe148dab2e1b46991f41e53	d__Bacteria	p__Planctomycetota	c__Planctomycetes	o__Pirellulales	f__Pirellulaceae	g__p-1088-a5_gut_group	s__uncultured_bacterium	1	-8.51882e-16	1.91919	-4.43875e-16	1	NA
c01467864a7f236b623739d20cf403f3	d__Bacteria	p__Bacteroidota	c__Bacteroidia	o__Bacteroidales	f__Muribaculaceae	g__Muribaculaceae	s__uncultured_bacterium	1	-8.51882e-16	1.91919	-4.43875e-16	1	NA
4b703b1506e905286c0522cacf50311d	d__Bacteria	p__Bacteroidota	c__Bacteroidia	o__Bacteroidales	f__Muribaculaceae	g__Muribaculaceae	s__uncultured_Porphyromonadaceae	1	-8.51882e-16	1.91919	-4.43875e-16	1	NA
daefb6ef191a6bf6bde76b13516373ca	d__Bacteria	p__Proteobacteria	c__Alphaproteobacteria	o__Rickettsiales	f__uncultured	g__uncultured	s__uncultured_Alphaproteobacteria	1	-8.51882e-16	1.91919	-4.43875e-16	1	NA
7ae4f6aa89c2890903a266bd82b86c86	d__Bacteria	p__Firmicutes	c__Bacilli	o__Lactobacillales	f__Lactobacillaceae	g__Lactobacillus		1	-8.51882e-16	1.91919	-4.43875e-16	1	NA
fed47a7c2840ad495c5323001dd588bc	d__Bacteria	p__Cloacimonadota	c__Cloacimonadia	o__Cloacimonadales	f__SHA-41	g__SHA-41	s__uncultured_bacterium	1	-8.51882e-16	1.91919	-4.43875e-16	1	NA
245fbcf54de0a1ee93e076a50254b7c5	d__Bacteria	p__Bacteroidota	c__Bacteroidia	o__Bacteroidales	f__Tannerellaceae	g__Parabacteroides	s__uncultured_bacterium	1	-8.51882e-16	1.91919	-4.43875e-16	1	NA
d1c3649f0991001b0cae3db38ad34a61	d__Bacteria	p__Desulfobacterota	c__Desulfovibrionia	o__Desulfovibrionales	f__Desulfovibrionaceae	g__Desulfovibrio		1	-8.51882e-16	1.91919	-4.43875e-16	1	NA
6890fd5ab371e3345d1160beb085f461	d__Bacteria	p__Firmicutes	c__Clostridia	o__Lachnospirales	f__Lachnospiraceae			1	-8.51882e-16	1.91919	-4.43875e-16	1	NA
64ae606aeb11e2407c593a069c2eda90	d__Bacteria	p__Bacteroidota	c__Bacteroidia	o__Bacteroidales	f__Prevotellaceae	g__Alloprevotella	s__uncultured_bacterium	1	-8.51882e-16	1.91919	-4.43875e-16	1	NA
eebd917fc797a6180dbd91585edcc7c4	d__Bacteria	p__Spirochaetota	c__Spirochaetia	o__Spirochaetales	f__Spirochaetaceae	g__Treponema	s__Treponema_berlinense	1	-8.51882e-16	1.91919	-4.43875e-16	1	NA
fab221aec98c0bb5c049b87e8859a8ee	d__Bacteria	p__Proteobacteria	c__Gammaproteobacteria	o__Enterobacterales	f__Enterobacteriaceae	g__Escherichia-Shigella		1	-8.51882e-16	1.91919	-4.43875e-16	1	NA
de9f50142570208530a61ef54f9f9069	d__Bacteria	p__Proteobacteria	c__Gammaproteobacteria	o__Enterobacterales	f__Enterobacteriaceae	g__Escherichia-Shigella		1	-8.51882e-16	1.91919	-4.43875e-16	1	NA
949bff716865791722d60731c03bc705	d__Bacteria	p__Firmicutes	c__Bacilli	o__Staphylococcales	f__Staphylococcaceae	g__Staphylococcus		1	-8.51882e-16	1.91919	-4.43875e-16	1	NA
01f942849d9f88e4d92dc10546660ede	d__Bacteria	p__Proteobacteria	c__Gammaproteobacteria	o__Aeromonadales	f__Succinivibrionaceae	g__Succinivibrio	s__metagenome	1	-8.51882e-16	1.91919	-4.43875e-16	1	NA
abcf6ae2be88d817653471f162190cba	d__Bacteria	p__Bacteroidota	c__Bacteroidia	o__Bacteroidales	f__Prevotellaceae	g__Prevotellaceae_UCG-003	s__uncultured_bacterium	1	-8.51882e-16	1.91919	-4.43875e-16	1	NA
c85341404d2333bbd430835ea940539f	d__Bacteria	p__Proteobacteria	c__Alphaproteobacteria	o__Paracaedibacterales	f__Paracaedibacteraceae	g__uncultured	s__uncultured_Alphaproteobacteria	1	-8.51882e-16	1.91919	-4.43875e-16	1	NA
4e1939a6be16bb4e44d67af9127c05c0	d__Bacteria	p__Bacteroidota	c__Bacteroidia	o__Bacteroidales	f__Rikenellaceae	g__Rikenellaceae_RC9_gut_group	s__unidentified_rumen	1	-8.51882e-16	1.91919	-4.43875e-16	1	NA
38f507fe845f16e9e06941c964580942	d__Bacteria	p__Firmicutes	c__Bacilli	o__Mycoplasmatales	f__Mycoplasmataceae	g__Mycoplasma	s__Metamycoplasma_sualvi	1	-8.51882e-16	1.91919	-4.43875e-16	1	NA
52ac60517384ea35a329ba97350c7cd0	d__Bacteria	p__Bacteroidota	c__Bacteroidia	o__Bacteroidales	f__Prevotellaceae	g__Prevotella	s__uncultured_bacterium	1	-8.51882e-16	1.91919	-4.43875e-16	1	NA
9a777a93721fc6db4c386655d2f5b6b2	d__Bacteria	p__Cyanobacteria	c__Vampirivibrionia	o__Gastranaerophilales	f__Gastranaerophilales	g__Gastranaerophilales	s__uncultured_bacterium	1	-8.51882e-16	1.91919	-4.43875e-16	1	NA
11b11b777936a3b1a7c0070515d4df79	d__Bacteria	p__Firmicutes	c__Clostridia	o__Clostridia_UCG-014	f__Clostridia_UCG-014	g__Clostridia_UCG-014		1	-8.51882e-16	1.91919	-4.43875e-16	1	NA
50fd77abceab0ac1e5a68d9fc78bbf1b	d__Bacteria	p__Firmicutes	c__Bacilli	o__Lactobacillales	f__Lactobacillaceae	g__Lactobacillus	s__Lactobacillus_faecis	1	-8.51882e-16	1.91919	-4.43875e-16	1	NA
369f7cff9abb99f4c8b5c9e4f5fc98ad	d__Bacteria	p__Bacteroidota	c__Bacteroidia	o__Bacteroidales	f__Prevotellaceae	g__Prevotellaceae_UCG-003		1	-8.51882e-16	1.91919	-4.43875e-16	1	NA
6ae4d0afeedb98bd3c11878b348642ba	d__Bacteria	p__Firmicutes	c__Clostridia	o__Peptostreptococcales-Tissierellales	f__Peptostreptococcaceae			1	-8.51882e-16	1.91919	-4.43875e-16	1	NA
aab43d7f435a60f0ef091169786497ce	d__Bacteria	p__Firmicutes	c__Bacilli	o__Erysipelotrichales	f__Erysipelotrichaceae	g__Turicibacter	s__uncultured_bacterium	1	-8.51882e-16	1.91919	-4.43875e-16	1	NA
eaf9620c643e969a2484afc8e0997700	d__Bacteria	p__Bacteroidota	c__Bacteroidia	o__Bacteroidales	f__Prevotellaceae			1	-8.51882e-16	1.91919	-4.43875e-16	1	NA
5a7f4804fb7d9559e9f0184c4bf9e059	d__Bacteria	p__Firmicutes	c__Bacilli	o__Lactobacillales	f__Lactobacillaceae	g__Lactobacillus		1	-8.51882e-16	1.91919	-4.43875e-16	1	NA
50a2ebc1c71e129c2eff417f2f106b6e	d__Bacteria	p__Bacteroidota	c__Bacteroidia	o__Bacteroidales	f__Prevotellaceae	g__Prevotella		1	-8.51882e-16	1.91919	-4.43875e-16	1	NA
caa107e113d51075f8fefd2cad9abc98	d__Bacteria	p__Bacteroidota	c__Bacteroidia	o__Bacteroidales	f__Rikenellaceae	g__dgA-11_gut_group	s__uncultured_bacterium	1	-8.51882e-16	1.91919	-4.43875e-16	1	NA
ff2bd1408fb36ef65323962957f3ff8e	d__Bacteria	p__Proteobacteria	c__Gammaproteobacteria	o__Vibrionales	f__Vibrionaceae	g__Vibrio	s__Vibrio_mimicus	1	-8.51882e-16	1.91919	-4.43875e-16	1	NA
b48454bb93c8306976055ca40341f5ab	d__Bacteria	p__Bacteroidota	c__Bacteroidia	o__Bacteroidales				1	-8.51882e-16	1.91919	-4.43875e-16	1	NA
bb502e3afcbd790d67c7433eff2fbd62	d__Bacteria	p__Bacteroidota	c__Bacteroidia	o__Bacteroidales	f__Prevotellaceae			1	-8.51882e-16	1.91919	-4.43875e-16	1	NA
ea180f1cd25763bfc8dde266bcc577bc	d__Bacteria	p__Bacteroidota	c__Bacteroidia	o__Bacteroidales	f__Muribaculaceae	g__Muribaculaceae	s__uncultured_bacterium	1	-8.51882e-16	1.91919	-4.43875e-16	1	NA
554e9729ed2bd3968acbe492e90c3612	d__Bacteria	p__Firmicutes	c__Bacilli	o__Lactobacillales	f__Lactobacillaceae	g__Lactobacillus	s__Lactobacillus_faecis	1	-8.51882e-16	1.91919	-4.43875e-16	1	NA
41b91a7a4a9ec1d610b6772c2eeb61fe	d__Bacteria	p__Bacteroidota	c__Bacteroidia	o__Bacteroidales	f__Muribaculaceae	g__Muribaculaceae	s__uncultured_bacterium	1	-8.51882e-16	1.91919	-4.43875e-16	1	NA
9ee2693526dddc713cb05e3fe039f9db	d__Archaea	p__Euryarchaeota	c__Methanobacteria	o__Methanobacteriales	f__Methanobacteriaceae	g__Methanosphaera	s__uncultured_archaeon	1	-8.51882e-16	1.91919	-4.43875e-16	1	NA
b2e5e3f775166da6c606ae73a92f18fa	d__Bacteria	p__Proteobacteria	c__Alphaproteobacteria	o__Rhodospirillales	f__uncultured	g__uncultured	s__uncultured_bacterium	1	-8.51882e-16	1.91919	-4.43875e-16	1	NA
ef8e65db0507422a0419905d71262360	d__Bacteria	p__Bacteroidota	c__Bacteroidia	o__Bacteroidales	f__Prevotellaceae	g__Prevotella		1	-8.51882e-16	1.91919	-4.43875e-16	1	NA
b1aa180206c23eaf37147da4ca544235	d__Bacteria	p__Firmicutes	c__Clostridia	o__Oscillospirales	f__Oscillospiraceae	g__UCG-005		1	-8.51882e-16	1.91919	-4.43875e-16	1	NA
73a02e390fee1ea10583e605e1526b31	d__Bacteria	p__Bacteroidota	c__Bacteroidia	o__Bacteroidales				1	-8.51882e-16	1.91919	-4.43875e-16	1	NA
c56ded989dac24901f4503affe9fca43	d__Bacteria	p__Synergistota	c__Synergistia	o__Synergistales	f__Synergistaceae	g__Pyramidobacter	s__uncultured_bacterium	1	-8.51882e-16	1.91919	-4.43875e-16	1	NA
d18d37d62940bfe8d0f2bda5fa8aafa2	d__Bacteria	p__Bacteroidota	c__Bacteroidia	o__Bacteroidales	f__Prevotellaceae	g__Prevotella		1	-8.51882e-16	1.91919	-4.43875e-16	1	NA
9ff1a9cb61bac6a66cfd7a8ad9d5f17d	d__Bacteria	p__Bacteroidota	c__Bacteroidia	o__Bacteroidales	f__Prevotellaceae			1	-8.51882e-16	1.91919	-4.43875e-16	1	NA
b21176699a0375b917cb764484f4cd9e	d__Bacteria	p__Bacteroidota	c__Bacteroidia	o__Bacteroidales	f__Prevotellaceae	g__Prevotellaceae_UCG-001	s__uncultured_bacterium	1	-8.51882e-16	1.91919	-4.43875e-16	1	NA
ffb29a5b01d42fdb5f0b2d3163efefca	d__Bacteria	p__Firmicutes	c__Bacilli	o__Erysipelotrichales	f__Erysipelotrichaceae	g__Turicibacter	s__uncultured_bacterium	1	-8.51882e-16	1.91919	-4.43875e-16	1	NA
b5ad4fd515c2f985416c16de1f98962e	d__Archaea	p__Euryarchaeota	c__Methanobacteria	o__Methanobacteriales	f__Methanobacteriaceae	g__Methanobrevibacter		1	-8.51882e-16	1.91919	-4.43875e-16	1	NA
37e773707e93e8cbc8894b9b2280a73b	d__Bacteria	p__Deferribacterota	c__Deferribacteres	o__Deferribacterales	f__Deferribacteraceae	g__Mucispirillum	s__uncultured_bacterium	1	-8.51882e-16	1.91919	-4.43875e-16	1	NA
023910a67293534cd45c46638c9cb308	d__Bacteria	p__Firmicutes	c__Negativicutes	o__Veillonellales-Selenomonadales	f__Selenomonadaceae			1	-8.51882e-16	1.91919	-4.43875e-16	1	NA
7345f9d7d93affb93b6558ca8712836a	d__Bacteria	p__Proteobacteria	c__Gammaproteobacteria					1	-8.51882e-16	1.91919	-4.43875e-16	1	NA
20c035eaa219c9f55085e9cfc63c85c5	d__Bacteria	p__Bacteroidota	c__Bacteroidia	o__Bacteroidales	f__Bacteroidaceae	g__Bacteroides		1	-8.51882e-16	1.91919	-4.43875e-16	1	NA
7b7c3dc9431bf8a9d75b053a0809e47f	d__Bacteria	p__Bacteroidota	c__Bacteroidia	o__Bacteroidales	f__Bacteroidaceae	g__Bacteroides		1	-8.51882e-16	1.91919	-4.43875e-16	1	NA
a98dfe45e6d82d3c5cb78f741ad7c081	d__Bacteria	p__Firmicutes	c__Clostridia	o__Christensenellales	f__Christensenellaceae	g__Christensenellaceae_R-7_group		1	-8.51882e-16	1.91919	-4.43875e-16	1	NA
d86258cacf6752d252e720e71e71fac8	d__Bacteria	p__Firmicutes	c__Bacilli	o__RF39	f__RF39	g__RF39		1	-8.51882e-16	1.91919	-4.43875e-16	1	NA
aa353717c27f7ba463e06a8b430c692f	d__Bacteria	p__Bacteroidota	c__Bacteroidia	o__Bacteroidales	f__Prevotellaceae	g__Prevotella		1	-8.51882e-16	1.91919	-4.43875e-16	1	NA
88b1bc1ec36a05c16d71cabaebc12588	d__Bacteria	p__Firmicutes	c__Bacilli	o__Lactobacillales	f__Lactobacillaceae	g__Lactobacillus	s__Lactobacillus_iners	1	-8.51882e-16	1.91919	-4.43875e-16	1	NA
8dc34e3f9f03e91ed931a0abef49093a	d__Bacteria	p__Bacteroidota	c__Bacteroidia	o__Bacteroidales	f__Prevotellaceae	g__Prevotellaceae_UCG-003	s__uncultured_bacterium	1	-8.51882e-16	1.91919	-4.43875e-16	1	NA
0f273e51205a8fa93cdcf218587d6cf3	d__Bacteria	p__Planctomycetota	c__Phycisphaerae	o__Tepidisphaerales	f__WD2101_soil_group	g__WD2101_soil_group	s__uncultured_bacterium	1	-8.51882e-16	1.91919	-4.43875e-16	1	NA
d1bacc790058cda56e99037612f97f0e	d__Bacteria	p__Proteobacteria	c__Gammaproteobacteria	o__Enterobacterales	f__Enterobacteriaceae			1	-8.51882e-16	1.91919	-4.43875e-16	1	NA
2bef66f7664d534620eb41e66cff371f	d__Bacteria	p__Bacteroidota	c__Bacteroidia	o__Bacteroidales	f__Prevotellaceae			1	-8.51882e-16	1.91919	-4.43875e-16	1	NA
a56c6eae9e4daeecc257370ad9899615	d__Bacteria	p__Firmicutes	c__Negativicutes	o__Veillonellales-Selenomonadales	f__Veillonellaceae	g__Dialister	s__uncultured_bacterium	1	-8.51882e-16	1.91919	-4.43875e-16	1	NA
3de4705e952722067904c0d3e5e59deb	d__Bacteria	p__Firmicutes	c__Clostridia	o__Oscillospirales	f__Oscillospiraceae	g__NK4A214_group		1	-8.51882e-16	1.91919	-4.43875e-16	1	NA
06082078c27c1aa039712a30d7b28f46	d__Bacteria	p__Actinobacteriota	c__Coriobacteriia	o__Coriobacteriales	f__Coriobacteriaceae	g__Collinsella		1	-8.51882e-16	1.91919	-4.43875e-16	1	NA
d389d9330b3bf88d17b47ba9121c0f95	d__Bacteria	p__Bacteroidota	c__Bacteroidia	o__Bacteroidales	f__p-2534-18B5_gut_group	g__p-2534-18B5_gut_group	s__uncultured_Rikenellaceae	1	-8.51882e-16	1.91919	-4.43875e-16	1	NA
5c5fcbf54f9b5be5592c272e8c77958f	d__Bacteria	p__Proteobacteria	c__Alphaproteobacteria	o__Rhodospirillales	f__uncultured	g__uncultured	s__uncultured_bacterium	1	-8.51882e-16	1.91919	-4.43875e-16	1	NA
9f18ee85a81219a1478681d85d983c3d	d__Archaea	p__Halobacterota						1	-8.51882e-16	1.91919	-4.43875e-16	1	NA
4d46674049ab2dd2949fd1ec057752be	d__Bacteria	p__Firmicutes	c__Clostridia	o__Oscillospirales	f__Oscillospiraceae	g__UCG-005	s__uncultured_prokaryote	1	-8.51882e-16	1.91919	-4.43875e-16	1	NA
dee48a7f7681bdcf0cd18ee101eb0179	d__Bacteria	p__Firmicutes	c__Clostridia	o__Lachnospirales	f__Lachnospiraceae			1	-8.51882e-16	1.91919	-4.43875e-16	1	NA
d7ab205fa8589cf299049f5e96b50516	d__Bacteria	p__Bacteroidota	c__Bacteroidia	o__Bacteroidales	f__Prevotellaceae	g__Prevotellaceae_UCG-003	s__uncultured_bacterium	1	-8.51882e-16	1.91919	-4.43875e-16	1	NA
19d1e92fb56a279fdd8f84ac5340eef6	d__Bacteria	p__Proteobacteria	c__Alphaproteobacteria	o__Sphingomonadales	f__Sphingomonadaceae	g__Sphingomonas		1	-8.51882e-16	1.91919	-4.43875e-16	1	NA
1bd09cb96c56d4fa8256fde83f5aeed5	d__Bacteria	p__Bacteroidota	c__Bacteroidia	o__Bacteroidales	f__Prevotellaceae	g__Prevotella	s__uncultured_bacterium	1	-8.51882e-16	1.91919	-4.43875e-16	1	NA
0db330b0f2514d61c9d2a42e1a79598b	d__Bacteria	p__Bacteroidota	c__Bacteroidia	o__Bacteroidales	f__Muribaculaceae	g__Muribaculaceae	s__uncultured_bacterium	1	-8.51882e-16	1.91919	-4.43875e-16	1	NA
cb16f5b75246ead3ce438f57d8b8fd4b	d__Bacteria	p__Firmicutes	c__Negativicutes	o__Veillonellales-Selenomonadales	f__Veillonellaceae	g__Veillonella		1	-8.51882e-16	1.91919	-4.43875e-16	1	NA
2d85ea0cea2bec87cc4021485340e38d	d__Bacteria	p__Firmicutes	c__Bacilli	o__RF39	f__RF39	g__RF39	s__uncultured_bacterium	1	-8.51882e-16	1.91919	-4.43875e-16	1	NA
b6cb0f9742ceb6d225dd00e8856cdf69	d__Bacteria	p__Bacteroidota	c__Bacteroidia	o__Bacteroidales	f__Prevotellaceae	g__Prevotella		1	-8.51882e-16	1.91919	-4.43875e-16	1	NA
c6a3ea8f76b876a57103753920346d38	d__Bacteria	p__Bacteroidota	c__Bacteroidia	o__Bacteroidales	f__Muribaculaceae	g__Muribaculaceae	s__uncultured_bacterium	1	-8.51882e-16	1.91919	-4.43875e-16	1	NA
ce63202359a6f99105901682d8cfa910	d__Bacteria	p__Firmicutes	c__Clostridia	o__Clostridia_UCG-014	f__Clostridia_UCG-014	g__Clostridia_UCG-014		1	-8.51882e-16	1.91919	-4.43875e-16	1	NA
ef0788e59e4875cd331b6ea42a3439fd	d__Bacteria	p__Patescibacteria	c__Parcubacteria	o__Candidatus_Nomurabacteria	f__Candidatus_Nomurabacteria	g__Candidatus_Nomurabacteria		1	-8.51882e-16	1.91919	-4.43875e-16	1	NA
00327d7956e1b32264b708d493a9fe99	d__Bacteria	p__Firmicutes	c__Clostridia	o__Clostridia_UCG-014	f__Clostridia_UCG-014	g__Clostridia_UCG-014	s__unidentified	1	-8.51882e-16	1.91919	-4.43875e-16	1	NA
9f3c4917b7ca3074fd006483840ad4af	d__Bacteria	p__Bacteroidota	c__Bacteroidia	o__Bacteroidales	f__Bacteroidaceae	g__Bacteroides		1	-8.51882e-16	1.91919	-4.43875e-16	1	NA
ba5476e958cd84636e235919ad212456	d__Bacteria	p__Firmicutes	c__Bacilli	o__RF39	f__RF39	g__RF39		1	-8.51882e-16	1.91919	-4.43875e-16	1	NA
f23c6009779c3bae985716c3c08977a4	d__Bacteria	p__Bacteroidota	c__Bacteroidia	o__Bacteroidales	f__Prevotellaceae			1	-8.51882e-16	1.91919	-4.43875e-16	1	NA
20f8a9ffc879173ccfc9c8716706e54b	d__Bacteria	p__Bacteroidota	c__Bacteroidia	o__Bacteroidales	f__Tannerellaceae	g__Parabacteroides	s__uncultured_bacterium	1	-8.51882e-16	1.91919	-4.43875e-16	1	NA
355c93a490dc00439283488672ba809f	d__Bacteria	p__Bacteroidota	c__Bacteroidia	o__Bacteroidales	f__Prevotellaceae	g__Prevotella		1	-8.51882e-16	1.91919	-4.43875e-16	1	NA
5673b08cbd09bfe18271df88349f01ee	d__Bacteria	p__Bacteroidota	c__Bacteroidia	o__Bacteroidales	f__Prevotellaceae	g__Prevotella		1	-8.51882e-16	1.91919	-4.43875e-16	1	NA
7c9e4cb4596b6fcb56390daad4bb6281	d__Bacteria	p__Firmicutes	c__Negativicutes	o__Veillonellales-Selenomonadales	f__Veillonellaceae	g__Dialister	s__gut_metagenome	1	-8.51882e-16	1.91919	-4.43875e-16	1	NA
26b6c77ade536f8e5033878dc9d05a4d	d__Archaea	p__Euryarchaeota	c__Methanobacteria	o__Methanobacteriales	f__Methanobacteriaceae	g__Methanobrevibacter		1	-8.51882e-16	1.91919	-4.43875e-16	1	NA
ebf5380e23a8e918719ab6295cfa2073	d__Bacteria	p__Bacteroidota	c__Bacteroidia	o__Bacteroidales	f__Prevotellaceae	g__Prevotella		1	-8.51882e-16	1.91919	-4.43875e-16	1	NA
1ff519b99cef6c791c249cb77bef2878	d__Bacteria	p__Bacteroidota	c__Bacteroidia	o__Bacteroidales	f__Prevotellaceae	g__uncultured	s__metagenome	1	-8.51882e-16	1.91919	-4.43875e-16	1	NA
8eebf613d75044a9eca60a526cb6ed72	d__Bacteria	p__Campilobacterota	c__Campylobacteria	o__Campylobacterales	f__Helicobacteraceae	g__Helicobacter		1	-8.51882e-16	1.91919	-4.43875e-16	1	NA
f0406a6b2408ececdcdcb395183bf236	d__Bacteria	p__Bacteroidota	c__Bacteroidia	o__Bacteroidales	f__Prevotellaceae			1	-8.51882e-16	1.91919	-4.43875e-16	1	NA
93aa163dddd42ebaa302084b0523a05e	d__Bacteria	p__Bacteroidota	c__Bacteroidia	o__Bacteroidales	f__Rikenellaceae	g__Alistipes	s__uncultured_bacterium	1	-8.51882e-16	1.91919	-4.43875e-16	1	NA
b5fb1652442ff0be68b328d92bfa4da1	d__Bacteria	p__Firmicutes	c__Clostridia	o__Oscillospirales	f__Oscillospiraceae			1	-8.51882e-16	1.91919	-4.43875e-16	1	NA
caf4bddd1b0a015dcc465f53eb1529ac	d__Bacteria	p__Cyanobacteria	c__Vampirivibrionia	o__Gastranaerophilales	f__Gastranaerophilales	g__Gastranaerophilales	s__uncultured_bacterium	1	-8.51882e-16	1.91919	-4.43875e-16	1	NA
38ef1ad44e7cd90030145ab92a1f0f38	d__Bacteria	p__Bacteroidota	c__Bacteroidia	o__Bacteroidales	f__Prevotellaceae			1	-8.51882e-16	1.91919	-4.43875e-16	1	NA
6f163660b43bd2a4ef445c27a4b7d0f4	d__Bacteria	p__Bacteroidota	c__Bacteroidia	o__Bacteroidales	f__Muribaculaceae	g__Muribaculaceae		1	-8.51882e-16	1.91919	-4.43875e-16	1	NA
c1fd59e7f690d83cd2b2029db1a06842	d__Bacteria	p__Firmicutes	c__Bacilli	o__Erysipelotrichales	f__Erysipelotrichaceae	g__Holdemanella		1	-8.51882e-16	1.91919	-4.43875e-16	1	NA
683fe55f08177476dc4cdc06b42eafad	d__Bacteria	p__Bacteroidota	c__Bacteroidia	o__Bacteroidales	f__Muribaculaceae	g__Muribaculaceae		1	-8.51882e-16	1.91919	-4.43875e-16	1	NA
9e6c771ea956d47e104fe0d6dfde9fb2	d__Bacteria	p__Bacteroidota	c__Bacteroidia	o__Bacteroidales	f__Barnesiellaceae	g__Barnesiella		1	-8.51882e-16	1.91919	-4.43875e-16	1	NA
a43e31866d985304c902859e73d0bedb	d__Bacteria	p__Proteobacteria	c__Gammaproteobacteria	o__Pseudomonadales	f__Pseudomonadaceae	g__Pseudomonas		1	-8.51882e-16	1.91919	-4.43875e-16	1	NA
71802432b79c1976f5321636893c1b75	d__Bacteria	p__Bacteroidota	c__Bacteroidia	o__Bacteroidales	f__Tannerellaceae	g__Parabacteroides		1	-8.51882e-16	1.91919	-4.43875e-16	1	NA
3b8291d437da847f4976f0f61c4b6925	d__Bacteria	p__Firmicutes	c__Bacilli	o__Mycoplasmatales	f__Mycoplasmataceae	g__Mycoplasma	s__Metamycoplasma_sualvi	1	-8.51882e-16	1.91919	-4.43875e-16	1	NA
85e1dcf079dfb86587a5c13827360a69	d__Bacteria	p__Bacteroidota	c__Bacteroidia	o__Bacteroidales	f__p-2534-18B5_gut_group	g__p-2534-18B5_gut_group	s__uncultured_Rikenellaceae	1	-8.51882e-16	1.91919	-4.43875e-16	1	NA
f94fae5bb0ca912a2e897d3d7f61802a	d__Bacteria	p__Firmicutes	c__Clostridia	o__Oscillospirales	f__Ruminococcaceae	g__uncultured	s__uncultured_bacterium	1	-8.51882e-16	1.91919	-4.43875e-16	1	NA
d22d34f9db1496caff76e5da661b0501	d__Bacteria	p__Firmicutes	c__Clostridia	o__Lachnospirales	f__Lachnospiraceae			1	-8.51882e-16	1.91919	-4.43875e-16	1	NA
39c0db3fead3e543cfa7a6ec73fc1419	d__Bacteria	p__Firmicutes	c__Clostridia	o__Oscillospirales	f__Ruminococcaceae			1	-8.51882e-16	1.91919	-4.43875e-16	1	NA
37edd947cdf7c35aad9a06b660d04acf	d__Bacteria	p__Proteobacteria	c__Alphaproteobacteria	o__Rickettsiales	f__uncultured	g__uncultured	s__uncultured_Alphaproteobacteria	1	-8.51882e-16	1.91919	-4.43875e-16	1	NA
ff08401eb07f7ff9e900565b957af7dc	d__Bacteria	p__Firmicutes	c__Negativicutes	o__Acidaminococcales	f__Acidaminococcaceae	g__Phascolarctobacterium		1	-8.51882e-16	1.91919	-4.43875e-16	1	NA
686af87e16203581058c499111bc553b	d__Bacteria	p__Patescibacteria	c__Saccharimonadia	o__Saccharimonadales	f__Saccharimonadaceae	g__Candidatus_Saccharimonas	s__uncultured_bacterium	1	-8.51882e-16	1.91919	-4.43875e-16	1	NA
43c47b8102533982b49eb1106498a870	d__Bacteria	p__Spirochaetota	c__Spirochaetia	o__Spirochaetales	f__Spirochaetaceae	g__Treponema	s__uncultured_bacterium	1	-8.51882e-16	1.91919	-4.43875e-16	1	NA
22060d4b7970140484bed56b333ce5cf	d__Bacteria	p__Firmicutes	c__Clostridia	o__Lachnospirales	f__Lachnospiraceae			1	-8.51882e-16	1.91919	-4.43875e-16	1	NA
f5da4d2b5dd7a11b0a3bd5685c52b72c	d__Bacteria	p__Bacteroidota	c__Bacteroidia	o__Bacteroidales	f__Prevotellaceae	g__Alloprevotella	s__uncultured_bacterium	1	-8.51882e-16	1.91919	-4.43875e-16	1	NA
9fdc8e0f913aa123e40762e6a83fe585	d__Bacteria	p__Proteobacteria	c__Alphaproteobacteria	o__Rickettsiales	f__uncultured	g__uncultured	s__uncultured_Alphaproteobacteria	1	-8.51882e-16	1.91919	-4.43875e-16	1	NA
cf24ee0c3deac0085c53250a7e7acd0c	d__Bacteria	p__Proteobacteria	c__Gammaproteobacteria	o__Burkholderiales	f__Sutterellaceae	g__Parasutterella	s__gut_metagenome	1	-8.51882e-16	1.91919	-4.43875e-16	1	NA
33996ad702df8ceeadad8363eb9db4f9	d__Bacteria	p__Firmicutes	c__Clostridia	o__Lachnospirales	f__Lachnospiraceae			1	-8.51882e-16	1.91919	-4.43875e-16	1	NA
baa176935bef46463bd093a662cf7202	d__Bacteria	p__Firmicutes	c__Clostridia	o__Lachnospirales	f__Lachnospiraceae			1	-8.51882e-16	1.91919	-4.43875e-16	1	NA
517c5927d509d639d0fac295a378de76	d__Bacteria	p__Bacteroidota	c__Bacteroidia	o__Bacteroidales	f__Prevotellaceae	g__Prevotella		1	-8.51882e-16	1.91919	-4.43875e-16	1	NA
e3440f499f10913b2d42780504bb9e7e	d__Bacteria	p__Firmicutes	c__Clostridia	o__Christensenellales	f__Christensenellaceae	g__Christensenellaceae_R-7_group		1	-8.51882e-16	1.91919	-4.43875e-16	1	NA
b019efb7dae01b082ea4a1d3e0174f3a	d__Archaea	p__Euryarchaeota	c__Methanobacteria	o__Methanobacteriales	f__Methanobacteriaceae	g__Methanobrevibacter		1	-8.51882e-16	1.91919	-4.43875e-16	1	NA
ba59fc2a94be63b54e9ccb86f4a8be64	d__Bacteria	p__Bacteroidota	c__Bacteroidia	o__Bacteroidales	f__Rikenellaceae	g__dgA-11_gut_group	s__uncultured_bacterium	1	-8.51882e-16	1.91919	-4.43875e-16	1	NA
85ea9a439219fd8cd57aa03e59144fc6	d__Bacteria	p__Bacteroidota	c__Bacteroidia	o__Bacteroidales	f__Tannerellaceae	g__Parabacteroides	s__uncultured_bacterium	1	-8.51882e-16	1.91919	-4.43875e-16	1	NA
258bf058a6387b6dab68839037a06843	d__Bacteria	p__Firmicutes	c__Clostridia	o__Clostridia_UCG-014	f__Clostridia_UCG-014	g__Clostridia_UCG-014		1	-8.51882e-16	1.91919	-4.43875e-16	1	NA
97bcd7753794ba49501bca96384c826b	d__Bacteria	p__Bacteroidota	c__Bacteroidia	o__Bacteroidales	f__Rikenellaceae	g__Rikenellaceae_RC9_gut_group	s__uncultured_bacterium	1	-8.51882e-16	1.91919	-4.43875e-16	1	NA
af192ca47da3a8592636b2317cf6ee04	d__Bacteria	p__Bacteroidota	c__Bacteroidia	o__Bacteroidales	f__Prevotellaceae	g__Prevotella	s__uncultured_bacterium	1	-8.51882e-16	1.91919	-4.43875e-16	1	NA
6f10149a4f6f1e61022f39aacd9f62df	d__Bacteria	p__Proteobacteria	c__Gammaproteobacteria	o__Burkholderiales	f__Sutterellaceae	g__Parasutterella	s__uncultured_bacterium	1	-8.51882e-16	1.91919	-4.43875e-16	1	NA
558089bc361459a51e071b982ff9deca	d__Bacteria	p__Bacteroidota	c__Bacteroidia	o__Bacteroidales	f__Rikenellaceae	g__Alistipes		1	-8.51882e-16	1.91919	-4.43875e-16	1	NA
cb2c0bbe2dccfae3af26fb774ae1abd3	d__Bacteria	p__Chloroflexi	c__Anaerolineae	o__Anaerolineales	f__Anaerolineaceae	g__uncultured	s__uncultured_Longilinea	1	-8.51882e-16	1.91919	-4.43875e-16	1	NA
0661e2a3ccd0d066ba816b9dafcc6931	d__Bacteria	p__Firmicutes	c__Clostridia	o__Oscillospirales	f__Ruminococcaceae			1	-8.51882e-16	1.91919	-4.43875e-16	1	NA
ff88908fef603200af8b9e40a554ef0f	d__Bacteria	p__Bacteroidota	c__Bacteroidia	o__Bacteroidales	f__Rikenellaceae	g__Rikenellaceae_RC9_gut_group		1	-8.51882e-16	1.91919	-4.43875e-16	1	NA
7bb35357ed10a57965d9676976b75142	d__Bacteria	p__Bacteroidota	c__Bacteroidia	o__Bacteroidales	f__Rikenellaceae	g__Rikenellaceae_RC9_gut_group	s__wallaby_gut	1	-8.51882e-16	1.91919	-4.43875e-16	1	NA
9cc6b61c9d3b82160087b413760f5484	d__Bacteria	p__Firmicutes	c__Bacilli	o__RF39	f__RF39	g__RF39	s__uncultured_bacterium	1	-8.51882e-16	1.91919	-4.43875e-16	1	NA
b4a2fd9229ab8ec07d43bd18fb3e048e	d__Bacteria	p__Firmicutes	c__Clostridia	o__Oscillospirales	f__Oscillospiraceae			1	-8.51882e-16	1.91919	-4.43875e-16	1	NA
f5fcb654508c98350bdd4a086d40a682	d__Bacteria	p__Bacteroidota	c__Bacteroidia	o__Bacteroidales	f__Prevotellaceae	g__Alloprevotella	s__uncultured_bacterium	1	-8.51882e-16	1.91919	-4.43875e-16	1	NA
d39b938bbdca265d9b5150c820afa93a	d__Archaea	p__Euryarchaeota	c__Methanobacteria	o__Methanobacteriales	f__Methanobacteriaceae	g__Methanobrevibacter		1	-8.51882e-16	1.91919	-4.43875e-16	1	NA
043fb0711d295b1e0ef8a7cdb4254aab	d__Bacteria	p__Bacteroidota	c__Bacteroidia	o__Bacteroidales	f__Muribaculaceae	g__Muribaculaceae	s__uncultured_bacterium	1	-8.51882e-16	1.91919	-4.43875e-16	1	NA
654484be187ac569a83f0f6e8ef6b211	d__Bacteria	p__Bacteroidota	c__Bacteroidia	o__Bacteroidales	f__Bacteroidaceae	g__Bacteroides	s__Bacteroides_plebeius	1	-8.51882e-16	1.91919	-4.43875e-16	1	NA
3843180cf918251628e70832976c5b76	d__Bacteria	p__Bacteroidota	c__Bacteroidia	o__Bacteroidales	f__Muribaculaceae	g__Muribaculaceae		1	-8.51882e-16	1.91919	-4.43875e-16	1	NA
b84d8cc2b50130da59c8d1ae80f375d0	d__Bacteria	p__Bacteroidota	c__Bacteroidia	o__Bacteroidales	f__Prevotellaceae			1	-8.51882e-16	1.91919	-4.43875e-16	1	NA
9dfbccad264001170c4479f917b6954c	d__Bacteria	p__Firmicutes	c__Clostridia	o__Clostridia_UCG-014	f__Clostridia_UCG-014	g__Clostridia_UCG-014		1	-8.51882e-16	1.91919	-4.43875e-16	1	NA
690acdacc556e201899e38222adf3125	d__Bacteria	p__Bacteroidota	c__Bacteroidia	o__Bacteroidales	f__Rikenellaceae	g__Rikenellaceae_RC9_gut_group	s__uncultured_bacterium	1	-8.51882e-16	1.91919	-4.43875e-16	1	NA
86a18b978389b593a2d5f4ab2aa48cb7	d__Bacteria	p__Firmicutes	c__Bacilli	o__Erysipelotrichales	f__Erysipelatoclostridiaceae	g__Erysipelatoclostridium		1	-8.51882e-16	1.91919	-4.43875e-16	1	NA
1fb35ccf1b5a003bb1f1fdff60092332	d__Bacteria	p__Campilobacterota	c__Campylobacteria	o__Campylobacterales	f__Helicobacteraceae	g__Helicobacter		1	-8.51882e-16	1.91919	-4.43875e-16	1	NA
cbb482dfaf9c2028a978322986f20380	d__Bacteria	p__Proteobacteria	c__Alphaproteobacteria	o__Rhodospirillales	f__uncultured	g__uncultured		1	-8.51882e-16	1.91919	-4.43875e-16	1	NA
9c065bb2940c8af60d5ff1a1d114fc09	d__Bacteria	p__Bacteroidota	c__Bacteroidia	o__Bacteroidales				1	-8.51882e-16	1.91919	-4.43875e-16	1	NA
f07e4e8c827b09d6035a80544de33f16	d__Bacteria	p__Firmicutes	c__Negativicutes	o__Veillonellales-Selenomonadales	f__Selenomonadaceae	g__Anaerovibrio	s__Anaerovibrio_sp.	1	-8.51882e-16	1.91919	-4.43875e-16	1	NA
49a99f34b82e010f6d39aa7e8b5f80c1	d__Bacteria	p__Proteobacteria	c__Alphaproteobacteria	o__Paracaedibacterales	f__Paracaedibacteraceae	g__uncultured	s__uncultured_Alphaproteobacteria	1	-8.51882e-16	1.91919	-4.43875e-16	1	NA
91a910f2e212d821532adb02a1be5b65	d__Bacteria	p__Firmicutes	c__Clostridia	o__Clostridia_UCG-014	f__Clostridia_UCG-014	g__Clostridia_UCG-014		1	-8.51882e-16	1.91919	-4.43875e-16	1	NA
0bea3b6a041777018155edebcf77543e	d__Bacteria	p__Bacteroidota	c__Bacteroidia	o__Bacteroidales	f__Prevotellaceae	g__Prevotella		1	-8.51882e-16	1.91919	-4.43875e-16	1	NA
7ab1e59e1c9a8d1ef877bd70c25d9c0b	d__Bacteria	p__Firmicutes	c__Bacilli	o__Lactobacillales	f__Lactobacillaceae	g__Lactobacillus	s__Lactobacillus_faecis	1	-8.51882e-16	1.91919	-4.43875e-16	1	NA
3f4b14df853d54ff8ff39f3150a26b97	d__Bacteria	p__Bacteroidota	c__Bacteroidia	o__Bacteroidales	f__Muribaculaceae	g__Muribaculaceae		1	-8.51882e-16	1.91919	-4.43875e-16	1	NA
1667d33e6e4ed70ad85127689ed2077e	d__Bacteria	p__Proteobacteria	c__Gammaproteobacteria	o__Pasteurellales	f__Pasteurellaceae	g__Haemophilus		1	-8.51882e-16	1.91919	-4.43875e-16	1	NA
9b86b7dbe85baf155befc793b6ee5455	d__Bacteria	p__Verrucomicrobiota	c__Verrucomicrobiae	o__Opitutales	f__Puniceicoccaceae	g__Cerasicoccus	s__uncultured_bacterium	1	-8.51882e-16	1.91919	-4.43875e-16	1	NA
7058c96582482c4f13dfac0e25cb931b	d__Bacteria	p__Firmicutes	c__Clostridia	o__Clostridia_UCG-014	f__Clostridia_UCG-014	g__Clostridia_UCG-014	s__unidentified_rumen	1	-8.51882e-16	1.91919	-4.43875e-16	1	NA
b8cabba1dd4833d5b9707153c382a453	d__Bacteria	p__Spirochaetota	c__Spirochaetia	o__Spirochaetales	f__Spirochaetaceae	g__Sphaerochaeta	s__uncultured_bacterium	1	-8.51882e-16	1.91919	-4.43875e-16	1	NA
4742e6140a3ee151df715ff5e4a3df38	d__Bacteria	p__Bacteroidota	c__Bacteroidia	o__Bacteroidales	f__Prevotellaceae	g__Alloprevotella	s__uncultured_bacterium	1	-8.51882e-16	1.91919	-4.43875e-16	1	NA
5cbb82beb7b4942335f1d653f1c2af15	d__Bacteria	p__Bacteroidota	c__Bacteroidia	o__Bacteroidales	f__Prevotellaceae			1	-8.51882e-16	1.91919	-4.43875e-16	1	NA
e851d394b5483c909938916aa4aa499d	d__Bacteria	p__Bacteroidota	c__Bacteroidia	o__Bacteroidales	f__Rikenellaceae	g__Alistipes		1	-8.51882e-16	1.91919	-4.43875e-16	1	NA
cdcf61b0fc30b70aa0c29538156e94f7	d__Bacteria	p__Bacteroidota	c__Bacteroidia	o__Bacteroidales	f__Prevotellaceae	g__Prevotella		1	-8.51882e-16	1.91919	-4.43875e-16	1	NA
595883142e861781922e952930bdea4e	d__Bacteria	p__Actinobacteriota	c__Actinobacteria	o__Corynebacteriales	f__Corynebacteriaceae	g__Corynebacterium		1	-8.51882e-16	1.91919	-4.43875e-16	1	NA
70530206330b5c7a618f7fd182ba84d9	d__Bacteria	p__Bacteroidota	c__Bacteroidia	o__Bacteroidales	f__Muribaculaceae	g__Muribaculaceae		1	-8.51882e-16	1.91919	-4.43875e-16	1	NA
5dc96de5cba0f86a5e02c0eabdde1dc0	d__Bacteria	p__Spirochaetota	c__Spirochaetia	o__Spirochaetales	f__Spirochaetaceae	g__GWE2-31-10		1	-8.51882e-16	1.91919	-4.43875e-16	1	NA
7483fb7c407f14f387eb380d53aacca1	d__Bacteria	p__Desulfobacterota	c__Desulfovibrionia	o__Desulfovibrionales	f__Desulfovibrionaceae	g__uncultured	s__uncultured_bacterium	1	-8.51882e-16	1.91919	-4.43875e-16	1	NA
750ab3a54a1f1cb5bb08cad9f7003cf5	d__Bacteria	p__Patescibacteria	c__Saccharimonadia	o__Saccharimonadales	f__Saccharimonadaceae	g__Candidatus_Saccharimonas	s__uncultured_bacterium	1	-8.51882e-16	1.91919	-4.43875e-16	1	NA
9d0a84ac30c4b32edfe04de43493306f	d__Bacteria	p__Proteobacteria	c__Alphaproteobacteria	o__Paracaedibacterales	f__Paracaedibacteraceae	g__uncultured	s__uncultured_Alphaproteobacteria	1	-8.51882e-16	1.91919	-4.43875e-16	1	NA
f2bf3882da0ef2cd4d255c03d0f468bf	d__Bacteria	p__Firmicutes	c__Clostridia	o__Oscillospirales	f__Oscillospiraceae			1	-8.51882e-16	1.91919	-4.43875e-16	1	NA
d9b41295aecc58b63cdce7fc695a4626	d__Bacteria	p__Firmicutes	c__Clostridia	o__Oscillospirales	f__Oscillospiraceae	g__NK4A214_group	s__uncultured_rumen	1	-8.51882e-16	1.91919	-4.43875e-16	1	NA
8ad25e88f435f0540195e5069e94ab5e	d__Bacteria	p__Firmicutes	c__Clostridia	o__Oscillospirales	f__Oscillospiraceae			1	-8.51882e-16	1.91919	-4.43875e-16	1	NA
9f433e54eb582ed38d8220869c07ea04	d__Bacteria	p__Bacteroidota	c__Bacteroidia	o__Bacteroidales	f__Prevotellaceae	g__Alloprevotella	s__uncultured_bacterium	1	-8.51882e-16	1.91919	-4.43875e-16	1	NA
d3664c2887bce22d04b95d21712a653d	d__Bacteria	p__Proteobacteria	c__Gammaproteobacteria	o__Aeromonadales	f__Aeromonadaceae	g__Aeromonas		1	-8.51882e-16	1.91919	-4.43875e-16	1	NA
debc137687758a514676b51ab1f96f6d	d__Bacteria	p__Bacteroidota	c__Bacteroidia	o__Bacteroidales	f__Muribaculaceae	g__Muribaculaceae		1	-8.51882e-16	1.91919	-4.43875e-16	1	NA
cf5deb8ad2f98e105ad0e5d710768e2c	d__Bacteria	p__Firmicutes	c__Bacilli	o__Erysipelotrichales	f__Erysipelatoclostridiaceae	g__Catenibacterium		1	-8.51882e-16	1.91919	-4.43875e-16	1	NA
a9605fc42b29a64af09a41607aaa1261	d__Bacteria	p__Bacteroidota	c__Bacteroidia	o__Bacteroidales	f__Prevotellaceae			1	-8.51882e-16	1.91919	-4.43875e-16	1	NA
9b7bb182355354c1480b5befd44dab53	d__Bacteria	p__Bacteroidota	c__Bacteroidia	o__Bacteroidales	f__Muribaculaceae	g__Muribaculaceae	s__uncultured_bacterium	1	-8.51882e-16	1.91919	-4.43875e-16	1	NA
dec7cb843db9aac24d953f1347615f6a	d__Bacteria	p__Bacteroidota	c__Bacteroidia	o__Bacteroidales	f__Muribaculaceae	g__Muribaculaceae		1	-8.51882e-16	1.91919	-4.43875e-16	1	NA
1c9372c0f7cb1d507085e6083f2d778d	d__Bacteria	p__Firmicutes	c__Clostridia	o__Lachnospirales	f__Lachnospiraceae			1	-8.51882e-16	1.91919	-4.43875e-16	1	NA
64c37bb37c0baca203448d4f5be528bf	d__Bacteria	p__Fusobacteriota	c__Fusobacteriia	o__Fusobacteriales	f__Fusobacteriaceae	g__Fusobacterium		1	-8.51882e-16	1.91919	-4.43875e-16	1	NA
2a9a220df58a04ac99eec9650170e3c7	d__Bacteria	p__Firmicutes	c__Bacilli	o__Erysipelotrichales	f__Erysipelotrichaceae	g__Faecalitalea	s__gut_metagenome	1	-8.51882e-16	1.91919	-4.43875e-16	1	NA
24853ecf7feb572b1a39c98bfc3c1683	d__Bacteria	p__Firmicutes	c__Clostridia	o__Oscillospirales	f__Ruminococcaceae	g__Pygmaiobacter	s__uncultured_bacterium	1	-8.51882e-16	1.91919	-4.43875e-16	1	NA
cfcdecdd777dd5b527a8ccad6cbc6d25	d__Bacteria	p__Firmicutes	c__Clostridia	o__Oscillospirales	f__Ruminococcaceae			1	-8.51882e-16	1.91919	-4.43875e-16	1	NA
e57997a24c52317e470bedc8dbf54d79	d__Bacteria	p__Proteobacteria	c__Gammaproteobacteria	o__Pseudomonadales	f__Pseudomonadaceae	g__Pseudomonas		1	-8.51882e-16	1.91919	-4.43875e-16	1	NA
3a7f6707c424e8d365bc4ef9921bfe4b	d__Bacteria	p__Bacteroidota	c__Bacteroidia	o__Bacteroidales	f__Rikenellaceae	g__Rikenellaceae_RC9_gut_group		1	-8.51882e-16	1.91919	-4.43875e-16	1	NA
a899fa2a34ab2360648d657df23394b0	d__Bacteria	p__Firmicutes	c__Negativicutes	o__Veillonellales-Selenomonadales	f__Selenomonadaceae	g__Quinella	s__uncultured_rumen	1	-8.51882e-16	1.91919	-4.43875e-16	1	NA
a3541353e12df45a19f8a3952b452569	d__Bacteria	p__Firmicutes	c__Clostridia	o__Oscillospirales	f__Oscillospiraceae	g__UCG-002		1	-8.51882e-16	1.91919	-4.43875e-16	1	NA
a7ab15985b9ebb3bcb8e30c1126b64e3	d__Bacteria	p__Firmicutes	c__Negativicutes	o__Acidaminococcales	f__Acidaminococcaceae	g__Phascolarctobacterium		1	-8.51882e-16	1.91919	-4.43875e-16	1	NA
059509bf240cd8da790ca4d3ee8e140b	d__Bacteria	p__Firmicutes	c__Clostridia	o__Peptostreptococcales-Tissierellales	f__Peptostreptococcaceae			1	-8.51882e-16	1.91919	-4.43875e-16	1	NA
595d0060bca5f73efab9e8d9c440a669	d__Bacteria	p__Proteobacteria	c__Gammaproteobacteria	o__Pasteurellales	f__Pasteurellaceae	g__Actinobacillus	s__Bisgaard_Taxon	1	-8.51882e-16	1.91919	-4.43875e-16	1	NA
ba6956df2d5e95b6f0ac382b48a695fd	d__Bacteria	p__Bacteroidota	c__Bacteroidia	o__Bacteroidales	f__Rikenellaceae	g__Rikenellaceae_RC9_gut_group		1	-8.51882e-16	1.91919	-4.43875e-16	1	NA
331d0c5af26d5fc165aa349974482e1f	d__Bacteria	p__Bacteroidota	c__Bacteroidia	o__Flavobacteriales	f__Weeksellaceae	g__Chryseobacterium		1	-8.51882e-16	1.91919	-4.43875e-16	1	NA
9868cf0771a962a02156282d98247539	d__Bacteria	p__Proteobacteria	c__Gammaproteobacteria	o__Pseudomonadales	f__Pseudomonadaceae	g__Pseudomonas		1	-8.51882e-16	1.91919	-4.43875e-16	1	NA
9b11a2b01d4d6be2d1a92bc48e6dacd5	d__Bacteria	p__Patescibacteria	c__Saccharimonadia	o__Saccharimonadales	f__Saccharimonadaceae	g__Candidatus_Saccharimonas	s__uncultured_bacterium	1	-8.51882e-16	1.91919	-4.43875e-16	1	NA
b73588f2759e9f635a6348793c743fbc	d__Bacteria	p__Firmicutes	c__Bacilli	o__Mycoplasmatales	f__Mycoplasmataceae	g__Mycoplasma	s__Metamycoplasma_sualvi	1	-8.51882e-16	1.91919	-4.43875e-16	1	NA
7746ec71902421d34388084f75423fb0	d__Bacteria	p__Bacteroidota	c__Bacteroidia	o__Bacteroidales	f__Rikenellaceae	g__Rikenellaceae_RC9_gut_group	s__uncultured_bacterium	1	-8.51882e-16	1.91919	-4.43875e-16	1	NA
9bbe5fef7f8e6dec327c963edb50c2e3	d__Bacteria	p__Spirochaetota	c__Spirochaetia	o__Spirochaetales	f__Spirochaetaceae	g__Treponema		1	-8.51882e-16	1.91919	-4.43875e-16	1	NA
cff6c1c9e61d1fe9be5f6325ea5221af	d__Bacteria	p__Actinobacteriota	c__Coriobacteriia	o__Coriobacteriales	f__Eggerthellaceae			1	-8.51882e-16	1.91919	-4.43875e-16	1	NA
fcbf567263f20688fbeed360a10dc1ca	d__Bacteria	p__Firmicutes	c__Clostridia	o__Peptostreptococcales-Tissierellales	f__Peptostreptococcaceae			1	-8.51882e-16	1.91919	-4.43875e-16	1	NA
0b01b78e8d1034ce2160aa2bfcbc690a	d__Bacteria	p__Firmicutes	c__Bacilli	o__RF39	f__RF39	g__RF39		1	-8.51882e-16	1.91919	-4.43875e-16	1	NA
1af1da7065e97df6ae44e7a173412cbd	d__Bacteria	p__Bacteroidota	c__Bacteroidia	o__Bacteroidales	f__Prevotellaceae			1	-8.51882e-16	1.91919	-4.43875e-16	1	NA
b4545dcf69dd6e395891a35999112636	d__Bacteria	p__Bacteroidota	c__Bacteroidia	o__Bacteroidales	f__Muribaculaceae	g__Muribaculaceae		1	-8.51882e-16	1.91919	-4.43875e-16	1	NA
e7b6d4d826d437e2c53b8c619139b197	d__Bacteria	p__Firmicutes	c__Clostridia	o__Oscillospirales	f__Oscillospiraceae	g__Colidextribacter		1	-8.51882e-16	1.91919	-4.43875e-16	1	NA
13c31b67551b5bf056d49dbac7076922	d__Bacteria	p__Spirochaetota	c__Spirochaetia	o__Spirochaetales	f__Spirochaetaceae	g__Sphaerochaeta	s__uncultured_prokaryote	1	-8.51882e-16	1.91919	-4.43875e-16	1	NA
12b69d79cc727a3b3a9399887aa30290	d__Bacteria	p__Verrucomicrobiota	c__Kiritimatiellae	o__Kiritimatiellales	f__Kiritimatiellaceae	g__R76-B128		1	-8.51882e-16	1.91919	-4.43875e-16	1	NA
b52a2fc3efdb658d53dc5ee6b0d6f118	d__Bacteria	p__Firmicutes	c__Clostridia	o__Clostridia_vadinBB60_group	f__Clostridia_vadinBB60_group	g__Clostridia_vadinBB60_group	s__unidentified	1	-8.51882e-16	1.91919	-4.43875e-16	1	NA
65146998ebb9eac1e2189a8c231f6661	d__Bacteria	p__Bacteroidota	c__Bacteroidia	o__Bacteroidales	f__Prevotellaceae	g__Prevotella		1	-8.51882e-16	1.91919	-4.43875e-16	1	NA
e839dfd091aa201177669ac179b26343	d__Bacteria	p__Firmicutes	c__Clostridia	o__Oscillospirales	f__Oscillospiraceae			1	-8.51882e-16	1.91919	-4.43875e-16	1	NA
6227fecd72d836bee27b9ff917a1b5f5	d__Bacteria	p__Bacteroidota	c__Bacteroidia	o__Bacteroidales	f__M2PB4-65_termite_group	g__M2PB4-65_termite_group	s__uncultured_bacterium	1	-8.51882e-16	1.91919	-4.43875e-16	1	NA
210be7e5df5665f904052f3a6db99966	d__Bacteria	p__Bacteroidota	c__Bacteroidia	o__Bacteroidales	f__Muribaculaceae	g__Muribaculaceae		1	-8.51882e-16	1.91919	-4.43875e-16	1	NA
543ee425e515e0522e3331534c9f5d20	d__Bacteria	p__Bacteroidota	c__Bacteroidia	o__Bacteroidales	f__Prevotellaceae			1	-8.51882e-16	1.91919	-4.43875e-16	1	NA
98b3b2819d0d065e2b71ddfaa4936d16	d__Bacteria	p__Bacteroidota	c__Bacteroidia	o__Bacteroidales	f__Muribaculaceae	g__Muribaculaceae		1	-8.51882e-16	1.91919	-4.43875e-16	1	NA
621ae166f857f17a39ce5a40b8424e83	d__Bacteria	p__Firmicutes	c__Clostridia	o__Lachnospirales	f__Lachnospiraceae			1	-8.51882e-16	1.91919	-4.43875e-16	1	NA
2e0e37165e51fd45f5499e567dff8806	d__Bacteria	p__Desulfobacterota	c__Desulfovibrionia	o__Desulfovibrionales	f__Desulfovibrionaceae	g__Desulfovibrio		1	-8.51882e-16	1.91919	-4.43875e-16	1	NA
5541bdc2bebfd8cced5b7af628af9ba5	d__Bacteria	p__Bacteroidota	c__Bacteroidia	o__Bacteroidales	f__Muribaculaceae	g__Muribaculaceae		1	-8.51882e-16	1.91919	-4.43875e-16	1	NA
a504e0c93ede287291a652e03327d5cd	d__Bacteria	p__Bacteroidota	c__Bacteroidia	o__Bacteroidales	f__Tannerellaceae	g__Parabacteroides	s__uncultured_bacterium	1	-8.51882e-16	1.91919	-4.43875e-16	1	NA
caa288f98a8c532497a9b8bcf5d8ad5f	d__Bacteria	p__Proteobacteria	c__Gammaproteobacteria	o__Enterobacterales	f__Enterobacteriaceae	g__Enterobacter		1	-8.51882e-16	1.91919	-4.43875e-16	1	NA
fb60dbdaba35d18b65873e65a3cc3dd0	d__Bacteria	p__Bacteroidota	c__Bacteroidia	o__Bacteroidales	f__Prevotellaceae			1	-8.51882e-16	1.91919	-4.43875e-16	1	NA
e0029d94df7c84e4250aeb4b394b7282	d__Bacteria	p__Firmicutes	c__Negativicutes	o__Veillonellales-Selenomonadales	f__Selenomonadaceae	g__Anaerovibrio		1	-8.51882e-16	1.91919	-4.43875e-16	1	NA
77ca27e0246e9ebef9bfb155af745930	d__Bacteria	p__Bacteroidota	c__Bacteroidia	o__Bacteroidales				1	-8.51882e-16	1.91919	-4.43875e-16	1	NA
08e7f29b8ca4d52a47a54fcff9550508	d__Bacteria	p__Bdellovibrionota	c__Bdellovibrionia	o__Bacteriovoracales	f__Bacteriovoracaceae			1	-8.51882e-16	1.91919	-4.43875e-16	1	NA
514c3e6b789576628f63f52fb45d0a9a	d__Bacteria	p__Proteobacteria	c__Gammaproteobacteria	o__Pseudomonadales	f__Pseudomonadaceae	g__Pseudomonas		1	-8.51882e-16	1.91919	-4.43875e-16	1	NA
252bc196e1f8dc254b51684597fb27f2	d__Bacteria	p__Firmicutes	c__Bacilli	o__Lactobacillales	f__Lactobacillaceae	g__Lactobacillus		1	-8.51882e-16	1.91919	-4.43875e-16	1	NA
370d886fbcb7493316d9a10798c5473a	d__Bacteria	p__Bacteroidota	c__Bacteroidia	o__Bacteroidales	f__Rikenellaceae	g__Rikenellaceae_RC9_gut_group	s__uncultured_bacterium	1	-8.51882e-16	1.91919	-4.43875e-16	1	NA
1eaaa5c99060f527f8647db621a1c73c	d__Bacteria	p__Firmicutes	c__Clostridia	o__Oscillospirales	f__[Eubacterium]_coprostanoligenes_group	g__[Eubacterium]_coprostanoligenes_group		1	-8.51882e-16	1.91919	-4.43875e-16	1	NA
6cb6b9c88d28562439646e8e38fbe112	d__Bacteria	p__Bacteroidota	c__Bacteroidia	o__Bacteroidales	f__Muribaculaceae	g__Muribaculaceae	s__uncultured_bacterium	1	-8.51882e-16	1.91919	-4.43875e-16	1	NA
b7206b3c5b5033d694805f670bb8af42	d__Bacteria	p__Proteobacteria	c__Alphaproteobacteria	o__Rickettsiales	f__uncultured	g__uncultured	s__uncultured_bacterium	1	-8.51882e-16	1.91919	-4.43875e-16	1	NA
7899625622dc82ad98a76ddd8700ebf6	d__Bacteria	p__Firmicutes	c__Bacilli	o__Lactobacillales	f__Lactobacillaceae	g__Lactobacillus		1	-8.51882e-16	1.91919	-4.43875e-16	1	NA
3d69957aa955000ff5ec2a5fa7822635	d__Bacteria	p__Firmicutes	c__Bacilli	o__Lactobacillales	f__Lactobacillaceae	g__Lactobacillus		1	-8.51882e-16	1.91919	-4.43875e-16	1	NA
cbd6a855de4a83c87510c8580bd1a8cf	d__Bacteria	p__Firmicutes	c__Negativicutes	o__Veillonellales-Selenomonadales	f__Selenomonadaceae	g__Anaerovibrio	s__Anaerovibrio_sp.	1	-8.51882e-16	1.91919	-4.43875e-16	1	NA
41b114aab5375d088213917e9c8f008c	d__Bacteria	p__Firmicutes	c__Clostridia	o__Oscillospirales	f__Ruminococcaceae	g__Ruminococcus	s__unidentified	1	-8.51882e-16	1.91919	-4.43875e-16	1	NA
08df0700534bdc390064fd1daeff1228	d__Bacteria	p__Bacteroidota	c__Bacteroidia	o__Bacteroidales	f__Prevotellaceae	g__Alloprevotella		1	-8.51882e-16	1.91919	-4.43875e-16	1	NA
c408a49ebb567eb818502efc2eef59ed	d__Bacteria	p__Bacteroidota	c__Bacteroidia	o__Bacteroidales	f__Prevotellaceae	g__Prevotellaceae_UCG-003		1	-8.51882e-16	1.91919	-4.43875e-16	1	NA
f07e74943b39657c6473bdf1f036fcaf	d__Bacteria	p__Firmicutes	c__Clostridia	o__Clostridia_vadinBB60_group	f__Clostridia_vadinBB60_group	g__Clostridia_vadinBB60_group	s__Firmicutes_bacterium	1	-8.51882e-16	1.91919	-4.43875e-16	1	NA
9d6b024cc4b48ac3a5a6cbef4421eedf	d__Bacteria	p__Firmicutes	c__Bacilli	o__RF39	f__RF39	g__RF39		1	-8.51882e-16	1.91919	-4.43875e-16	1	NA
dfc8a6b4b4db91878ada7a28e860ede3	d__Bacteria	p__Firmicutes	c__Bacilli	o__RF39	f__RF39	g__RF39		1	-8.51882e-16	1.91919	-4.43875e-16	1	NA
d4b024469f89177c23f8a114f971e662	d__Bacteria	p__Firmicutes	c__Bacilli	o__Erysipelotrichales	f__Erysipelotrichaceae	g__Turicibacter	s__uncultured_bacterium	1	-8.51882e-16	1.91919	-4.43875e-16	1	NA
621fd09ad97c6a31715e75d64832b7be	d__Bacteria	p__Campilobacterota	c__Campylobacteria	o__Campylobacterales	f__Arcobacteraceae			1	-8.51882e-16	1.91919	-4.43875e-16	1	NA
5d908098ebe1848be4cd393dd5a48695	d__Bacteria	p__Bacteroidota	c__Bacteroidia	o__Bacteroidales	f__Prevotellaceae	g__Alloprevotella	s__uncultured_bacterium	1	-8.51882e-16	1.91919	-4.43875e-16	1	NA
bf12d110595aef97c975659ffaf9db58	d__Bacteria	p__Firmicutes	c__Clostridia	o__Oscillospirales	f__Oscillospiraceae	g__UCG-005	s__uncultured_bacterium	1	-8.51882e-16	1.91919	-4.43875e-16	1	NA
da761d341d9a6befeda1a128ca9dda47	d__Bacteria	p__Bacteroidota	c__Bacteroidia	o__Bacteroidales	f__Muribaculaceae	g__Muribaculaceae	s__uncultured_bacterium	1	-8.51882e-16	1.91919	-4.43875e-16	1	NA
ce9da5f51b2f85733c61f0f74323efc4	d__Bacteria	p__Bacteroidota	c__Bacteroidia	o__Bacteroidales	f__Marinifilaceae	g__Butyricimonas	s__uncultured_bacterium	1	-8.51882e-16	1.91919	-4.43875e-16	1	NA
7d1144761a0faeb5984c2709dc88d073	d__Bacteria	p__Bacteroidota	c__Bacteroidia	o__Bacteroidales	f__Tannerellaceae	g__Parabacteroides	s__uncultured_bacterium	1	-8.51882e-16	1.91919	-4.43875e-16	1	NA
24afe224912223e6b8a4a14b627f9184	d__Bacteria	p__Patescibacteria	c__Saccharimonadia	o__Saccharimonadales	f__Saccharimonadaceae	g__Candidatus_Saccharimonas		1	-8.51882e-16	1.91919	-4.43875e-16	1	NA
d18abe6fb2b6ad3ae191dd489d42a054	d__Bacteria	p__Proteobacteria	c__Gammaproteobacteria	o__Enterobacterales	f__Enterobacteriaceae			1	-8.51882e-16	1.91919	-4.43875e-16	1	NA
bd84d76f88cdcb31c115674d3209b550	d__Bacteria	p__Bacteroidota	c__Bacteroidia	o__Bacteroidales	f__Prevotellaceae			1	-8.51882e-16	1.91919	-4.43875e-16	1	NA
b733661c8d8639b12b168b8bb0abb598	d__Bacteria	p__Bacteroidota	c__Bacteroidia	o__Bacteroidales	f__Prevotellaceae	g__Prevotellaceae_UCG-003	s__uncultured_bacterium	1	-8.51882e-16	1.91919	-4.43875e-16	1	NA
f548377d7969d23dcc9e94321aeb1a41	d__Bacteria	p__Proteobacteria	c__Gammaproteobacteria	o__Aeromonadales	f__Succinivibrionaceae	g__Succinivibrio	s__metagenome	1	-8.51882e-16	1.91919	-4.43875e-16	1	NA
a1a103ffbd643a6bc2f00fd17444b679	d__Bacteria	p__Firmicutes	c__Clostridia	o__Oscillospirales	f__Oscillospiraceae			1	-8.51882e-16	1.91919	-4.43875e-16	1	NA
470d9a2372e7901e0659897bfea1c859	d__Bacteria	p__Bacteroidota	c__Bacteroidia					1	-8.51882e-16	1.91919	-4.43875e-16	1	NA
73fe0692bd1028a9670473a5be0f6323	d__Bacteria	p__Bacteroidota	c__Bacteroidia	o__Bacteroidales	f__Muribaculaceae	g__Muribaculaceae		1	-8.51882e-16	1.91919	-4.43875e-16	1	NA
7de780c89b81623b01ac58ad7be7ba7c	d__Bacteria	p__Firmicutes	c__Bacilli	o__Lactobacillales	f__Lactobacillaceae	g__Lactobacillus	s__Lactobacillus_faecis	1	-8.51882e-16	1.91919	-4.43875e-16	1	NA
5e80b83eab13a7f00bc204f859ee39c7	d__Bacteria	p__Bacteroidota	c__Bacteroidia	o__Bacteroidales	f__Prevotellaceae	g__uncultured	s__metagenome	1	-8.51882e-16	1.91919	-4.43875e-16	1	NA
ec7a045b6adde5cdc3a35e41d1e1cff5	d__Bacteria	p__Proteobacteria	c__Gammaproteobacteria	o__Oceanospirillales	f__Nitrincolaceae			1	-8.51882e-16	1.91919	-4.43875e-16	1	NA
1a33d8a7ded8ba6145fba2017ac9a9b5	d__Bacteria	p__Bacteroidota	c__Bacteroidia	o__Bacteroidales				1	-8.51882e-16	1.91919	-4.43875e-16	1	NA
d0aed110afa115cdfb2c917ab34c9213	d__Bacteria	p__Firmicutes	c__Clostridia	o__Oscillospirales	f__UCG-010	g__UCG-010	s__uncultured_bacterium	1	-8.51882e-16	1.91919	-4.43875e-16	1	NA
f1df4fb1a7ea7d7342b7e80a1bd757bc	d__Bacteria	p__Firmicutes	c__Clostridia	o__Clostridia_UCG-014	f__Clostridia_UCG-014	g__Clostridia_UCG-014		1	-8.51882e-16	1.91919	-4.43875e-16	1	NA
b3d3bbc678ebdb35eaff5a9907cc6ffd	d__Bacteria	p__Actinobacteriota	c__Coriobacteriia	o__Coriobacteriales	f__Atopobiaceae	g__uncultured	s__uncultured_bacterium	1	-8.51882e-16	1.91919	-4.43875e-16	1	NA
8fb9b169c40eec33c585ffe6572a9795	d__Bacteria	p__Firmicutes	c__Bacilli	o__Erysipelotrichales	f__Erysipelatoclostridiaceae	g__Catenibacterium		1	-8.51882e-16	1.91919	-4.43875e-16	1	NA
05106d4d38827da9874c3b42e228a23e	d__Bacteria	p__Bacteroidota	c__Bacteroidia	o__Bacteroidales	f__Prevotellaceae	g__Prevotellaceae_UCG-003	s__uncultured_bacterium	1	-8.51882e-16	1.91919	-4.43875e-16	1	NA
a1505b57f6663553388c29e7b3bfce71	d__Bacteria	p__Bacteroidota	c__Bacteroidia	o__Bacteroidales	f__Rikenellaceae	g__Rikenellaceae_RC9_gut_group	s__uncultured_bacterium	1	-8.51882e-16	1.91919	-4.43875e-16	1	NA
c24309971e25bef383fbb90f9dd55e32	d__Bacteria	p__Bacteroidota	c__Bacteroidia	o__Bacteroidales	f__Muribaculaceae	g__Muribaculaceae	s__uncultured_bacterium	1	-8.51882e-16	1.91919	-4.43875e-16	1	NA
c980245c76b2b6814b33399549b8a544	d__Bacteria	p__Firmicutes	c__Clostridia	o__Lachnospirales	f__Lachnospiraceae			1	-8.51882e-16	1.91919	-4.43875e-16	1	NA
151d6dac8b39af37ea58575246a09a91	d__Bacteria	p__Bacteroidota	c__Bacteroidia	o__Bacteroidales	f__Muribaculaceae	g__Muribaculaceae	s__uncultured_bacterium	1	-8.51882e-16	1.91919	-4.43875e-16	1	NA
a557318f1093d6efbb0b14cf810919fe	d__Bacteria	p__Firmicutes	c__Clostridia	o__Clostridia_UCG-014	f__Clostridia_UCG-014	g__Clostridia_UCG-014		1	-8.51882e-16	1.91919	-4.43875e-16	1	NA
34d2694ae20893f6b34fa105eb520eec	d__Bacteria	p__Firmicutes	c__Bacilli	o__Lactobacillales	f__Streptococcaceae	g__Streptococcus		1	-8.51882e-16	1.91919	-4.43875e-16	1	NA
c8adc5c272a661dd320dc27845044aa5	d__Bacteria	p__Proteobacteria	c__Alphaproteobacteria	o__Paracaedibacterales	f__Paracaedibacteraceae	g__uncultured		1	-8.51882e-16	1.91919	-4.43875e-16	1	NA
f6ebd22b73655a62b0cfa26d54d32e3a	d__Bacteria	p__Bacteroidota	c__Bacteroidia	o__Bacteroidales	f__Prevotellaceae			1	-8.51882e-16	1.91919	-4.43875e-16	1	NA
410d1243f9fec7c5ed8d21be23faccca	d__Bacteria	p__Firmicutes	c__Bacilli	o__Erysipelotrichales	f__Erysipelotrichaceae	g__[Clostridium]_innocuum_group		1	-8.51882e-16	1.91919	-4.43875e-16	1	NA
49649be15f35a3dbb1371cf7c855a677	d__Bacteria	p__Firmicutes	c__Clostridia	o__Oscillospirales	f__Oscillospiraceae	g__Oscillibacter		1	-8.51882e-16	1.91919	-4.43875e-16	1	NA
725e59dc9957aa47677bb1f0cc098fc9	d__Bacteria	p__Verrucomicrobiota	c__Kiritimatiellae	o__WCHB1-41	f__WCHB1-41	g__WCHB1-41		1	-8.51882e-16	1.91919	-4.43875e-16	1	NA
ceed6a9d891d78bdcf9c19f581d1e2d9	d__Bacteria	p__Bacteroidota	c__Bacteroidia	o__Bacteroidales	f__Muribaculaceae	g__Muribaculaceae		1	-8.51882e-16	1.91919	-4.43875e-16	1	NA
420c857d3fe3cfd9ab05afafdbaf648f	d__Bacteria	p__Firmicutes	c__Clostridia	o__Oscillospirales	f__Ruminococcaceae	g__Incertae_Sedis		1	-8.51882e-16	1.91919	-4.43875e-16	1	NA
2576d9fab4e0543218366acc67e05b0d	d__Bacteria	p__Bacteroidota	c__Bacteroidia	o__Bacteroidales	f__Prevotellaceae	g__Prevotellaceae_UCG-003		1	-8.51882e-16	1.91919	-4.43875e-16	1	NA
89b90ec79535bb16a10d4f8f3b678d2d	d__Bacteria	p__Firmicutes	c__Clostridia	o__Oscillospirales	f__Oscillospiraceae			1	-8.51882e-16	1.91919	-4.43875e-16	1	NA
bfd0ff0db665399ae0a778cc185d473d	d__Bacteria	p__Firmicutes	c__Bacilli	o__Lactobacillales	f__Lactobacillaceae	g__Lactobacillus		1	-8.51882e-16	1.91919	-4.43875e-16	1	NA
ce4d65db28e68797cedda25d788fdc42	d__Bacteria	p__Spirochaetota	c__Spirochaetia	o__Spirochaetales	f__Spirochaetaceae	g__Treponema	s__uncultured_bacterium	1	-8.51882e-16	1.91919	-4.43875e-16	1	NA
df60a971da1046577e0234ebbb643547	d__Bacteria	p__Firmicutes	c__Clostridia	o__Clostridia_vadinBB60_group	f__Clostridia_vadinBB60_group	g__Clostridia_vadinBB60_group	s__uncultured_organism	1	-8.51882e-16	1.91919	-4.43875e-16	1	NA
e4d7b46e9600a9a7f36f150f05162b52	d__Bacteria	p__Proteobacteria	c__Alphaproteobacteria	o__Rhodospirillales	f__uncultured	g__uncultured		1	-8.51882e-16	1.91919	-4.43875e-16	1	NA
ed1cae0562063be2b559ac3caa973f73	d__Bacteria	p__Bacteroidota	c__Bacteroidia	o__Bacteroidales	f__Prevotellaceae			1	-8.51882e-16	1.91919	-4.43875e-16	1	NA
fd58e42048333ff32a6453ed73f61991	d__Bacteria	p__Bacteroidota	c__Bacteroidia	o__Bacteroidales	f__Prevotellaceae	g__Prevotellaceae_UCG-003	s__uncultured_bacterium	1	-8.51882e-16	1.91919	-4.43875e-16	1	NA
6f626b3c2335a0d1b43bb81b5f84f7ac	d__Bacteria	p__Bacteroidota	c__Bacteroidia	o__Bacteroidales	f__Prevotellaceae	g__Prevotella		1	-8.51882e-16	1.91919	-4.43875e-16	1	NA
1e3a539e9cece65d775e4d43bed861da	d__Bacteria	p__Firmicutes	c__Clostridia	o__Clostridia_UCG-014	f__Clostridia_UCG-014	g__Clostridia_UCG-014		1	-8.51882e-16	1.91919	-4.43875e-16	1	NA
702173c33fd3e360ca4556f02d2149a7	d__Bacteria	p__Firmicutes	c__Clostridia	o__Clostridiales	f__Clostridiaceae	g__Clostridium_sensu_stricto_1		1	-8.51882e-16	1.91919	-4.43875e-16	1	NA
119d8022344eebd342408aa567f9d359	d__Bacteria	p__Firmicutes	c__Clostridia	o__Clostridia_vadinBB60_group	f__Clostridia_vadinBB60_group	g__Clostridia_vadinBB60_group	s__uncultured_bacterium	1	-8.51882e-16	1.91919	-4.43875e-16	1	NA
0217f878b5439d2e0cf8ca5a3dacb108	d__Bacteria	p__Firmicutes	c__Clostridia	o__Oscillospirales	f__Ruminococcaceae	g__Faecalibacterium		1	-8.51882e-16	1.91919	-4.43875e-16	1	NA
fa7742ed5722f59eca7cc437f47e734d	d__Bacteria	p__Spirochaetota	c__Spirochaetia	o__Spirochaetales	f__Spirochaetaceae	g__Sphaerochaeta	s__uncultured_bacterium	1	-8.51882e-16	1.91919	-4.43875e-16	1	NA
565af2434ce1e365a38c9ae5fa9f87e7	d__Bacteria	p__Desulfobacterota	c__Desulfovibrionia	o__Desulfovibrionales	f__Desulfovibrionaceae	g__uncultured	s__uncultured_bacterium	1	-8.51882e-16	1.91919	-4.43875e-16	1	NA
04bd0683dbbde1909e565ab8f602e069	d__Bacteria	p__Bacteroidota	c__Bacteroidia	o__Bacteroidales	f__Prevotellaceae			1	-8.51882e-16	1.91919	-4.43875e-16	1	NA
77b9c5f803c084e79fe5cb0e3ade0f36	d__Bacteria	p__Bacteroidota	c__Bacteroidia	o__Bacteroidales	f__Bacteroidaceae	g__Bacteroides		1	-8.51882e-16	1.91919	-4.43875e-16	1	NA
d434b5995298ec4579666a0027722830	d__Bacteria	p__Cyanobacteria	c__Vampirivibrionia	o__Gastranaerophilales	f__Gastranaerophilales	g__Gastranaerophilales	s__uncultured_bacterium	1	-8.51882e-16	1.91919	-4.43875e-16	1	NA
30268d70b47b445111b99e2b1cd67f41	d__Bacteria	p__Firmicutes	c__Bacilli	o__Lactobacillales	f__Lactobacillaceae	g__Lactobacillus		1	-8.51882e-16	1.91919	-4.43875e-16	1	NA
e4da6a097e4215b7328e4c3a0a154352	d__Bacteria	p__Proteobacteria	c__Alphaproteobacteria	o__Rickettsiales	f__uncultured	g__uncultured	s__uncultured_Alphaproteobacteria	1	-8.51882e-16	1.91919	-4.43875e-16	1	NA
1d03257716e89370ab35b7310441076c	d__Bacteria	p__Firmicutes	c__Bacilli	o__Erysipelotrichales	f__Erysipelatoclostridiaceae	g__Catenibacterium	s__uncultured_bacterium	1	-8.51882e-16	1.91919	-4.43875e-16	1	NA
649d4c79c3bb844c4148114224cac181	d__Bacteria	p__Bacteroidota	c__Bacteroidia	o__Bacteroidales	f__Prevotellaceae	g__Prevotellaceae_UCG-003		1	-8.51882e-16	1.91919	-4.43875e-16	1	NA
5ee25c78da4d6c2bd1e5975b51899455	d__Bacteria	p__Bacteroidota	c__Bacteroidia	o__Bacteroidales	f__p-2534-18B5_gut_group	g__p-2534-18B5_gut_group	s__uncultured_Rikenellaceae	1	-8.51882e-16	1.91919	-4.43875e-16	1	NA
985df9b46eb56f75939fc8a8a0772088	d__Bacteria	p__Bacteroidota	c__Bacteroidia	o__Bacteroidales	f__Muribaculaceae	g__Muribaculaceae	s__uncultured_bacterium	1	-8.51882e-16	1.91919	-4.43875e-16	1	NA
069d7bd5752f28f90ddaf891d7b3e2e5	d__Bacteria	p__Planctomycetota	c__OM190	o__OM190	f__OM190	g__OM190		1	-8.51882e-16	1.91919	-4.43875e-16	1	NA
55451adc45e2755f67a22f5e48b1af86	d__Bacteria	p__Firmicutes	c__Clostridia	o__Oscillospirales	f__Ruminococcaceae	g__Negativibacillus	s__uncultured_bacterium	1	-8.51882e-16	1.91919	-4.43875e-16	1	NA
a1980dcc0f822474945d0aa1d8d7681a	d__Bacteria	p__Firmicutes	c__Bacilli	o__Erysipelotrichales	f__Erysipelotrichaceae	g__Faecalitalea	s__gut_metagenome	1	-8.51882e-16	1.91919	-4.43875e-16	1	NA
63ddec9aa373187643185f2fabbfb41c	d__Bacteria	p__Firmicutes	c__Clostridia	o__Oscillospirales	f__Ruminococcaceae	g__[Eubacterium]_siraeum_group	s__uncultured_bacterium	1	-8.51882e-16	1.91919	-4.43875e-16	1	NA
9621e0cbe327a141e3df9163e9e28209	d__Bacteria	p__Cyanobacteria	c__Vampirivibrionia	o__Gastranaerophilales	f__Gastranaerophilales	g__Gastranaerophilales	s__uncultured_bacterium	1	-8.51882e-16	1.91919	-4.43875e-16	1	NA
02d9e37d463ea585393af9f93a303cf4	d__Bacteria	p__Bacteroidota	c__Bacteroidia	o__Bacteroidales	f__Prevotellaceae	g__Prevotella		1	-8.51882e-16	1.91919	-4.43875e-16	1	NA
5c5741997b8d8cd58b128c44a1ae66b9	d__Bacteria	p__Bacteroidota	c__Bacteroidia	o__Bacteroidales	f__Prevotellaceae			1	-8.51882e-16	1.91919	-4.43875e-16	1	NA
3085f4bb69a93ffb58d9470ce32177d2	d__Bacteria	p__Firmicutes	c__Clostridia					1	-8.51882e-16	1.91919	-4.43875e-16	1	NA
23d37f85f72b9e6a457e86e4ec1b2f80	d__Bacteria	p__Bacteroidota	c__Bacteroidia	o__Bacteroidales	f__Tannerellaceae	g__Parabacteroides		1	-8.51882e-16	1.91919	-4.43875e-16	1	NA
53bec7fcc881d1e89745842bf97c6e01	d__Bacteria	p__Bacteroidota	c__Bacteroidia	o__Bacteroidales	f__Prevotellaceae	g__Prevotellaceae_UCG-001		1	-8.51882e-16	1.91919	-4.43875e-16	1	NA
c4e542e34bf2a198a74f61f90929788a	d__Bacteria	p__Firmicutes	c__Clostridia	o__Peptostreptococcales-Tissierellales	f__Peptostreptococcaceae	g__Romboutsia		1	-8.51882e-16	1.91919	-4.43875e-16	1	NA
90ffdb9ed654fab850a525bd934ea4aa	d__Bacteria	p__Bacteroidota	c__Bacteroidia	o__Bacteroidales	f__Rikenellaceae	g__Rikenellaceae_RC9_gut_group	s__uncultured_bacterium	1	-8.51882e-16	1.91919	-4.43875e-16	1	NA
4a3c315fe606af2b9f2bf65b0b40b0ac	d__Bacteria	p__Desulfobacterota	c__Desulfovibrionia	o__Desulfovibrionales	f__Desulfovibrionaceae	g__uncultured	s__uncultured_bacterium	1	-8.51882e-16	1.91919	-4.43875e-16	1	NA
c3b2f2fff0386c5e4f46189872172f3a	d__Bacteria	p__Bacteroidota	c__Bacteroidia	o__Bacteroidales	f__Prevotellaceae	g__Alloprevotella		1	-8.51882e-16	1.91919	-4.43875e-16	1	NA
c9addd4aec886f90e4d2301284fd70d4	d__Bacteria	p__Actinobacteriota	c__Actinobacteria	o__Micrococcales	f__Microbacteriaceae			1	-8.51882e-16	1.91919	-4.43875e-16	1	NA
554527e672b2e3c6c65fd44506694bec	d__Bacteria	p__Bacteroidota	c__Bacteroidia	o__Bacteroidales	f__Muribaculaceae	g__Muribaculaceae	s__uncultured_bacterium	1	-8.51882e-16	1.91919	-4.43875e-16	1	NA
ccc3e9bb550067d6fcda997a611b3f5e	d__Bacteria	p__Firmicutes	c__Clostridia	o__Lachnospirales	f__Lachnospiraceae	g__Coprococcus		1	-8.51882e-16	1.91919	-4.43875e-16	1	NA
e5fcd23a0b90967f463b51b62e219392	d__Bacteria	p__Firmicutes	c__Clostridia	o__Lachnospirales	f__Lachnospiraceae			1	-8.51882e-16	1.91919	-4.43875e-16	1	NA
5fdcf46d42b26953f603712e3d05d261	d__Bacteria	p__Bacteroidota	c__Bacteroidia	o__Bacteroidales	f__Rikenellaceae	g__Rikenellaceae_RC9_gut_group	s__uncultured_bacterium	1	-8.51882e-16	1.91919	-4.43875e-16	1	NA
55cc967ce9410622c6b7cdae957ce3b5	d__Bacteria	p__Firmicutes	c__Clostridia	o__Clostridia_vadinBB60_group	f__Clostridia_vadinBB60_group	g__Clostridia_vadinBB60_group	s__uncultured_bacterium	1	-8.51882e-16	1.91919	-4.43875e-16	1	NA
84cc77e6f0352e3d37c19988863dd251	d__Bacteria	p__Bacteroidota	c__Bacteroidia	o__Bacteroidales	f__Bacteroidaceae	g__Bacteroides		1	-8.51882e-16	1.91919	-4.43875e-16	1	NA
798bf7365be9916a7c7bba9547161dcf	d__Bacteria	p__Bacteroidota	c__Bacteroidia	o__Bacteroidales	f__Prevotellaceae			1	-8.51882e-16	1.91919	-4.43875e-16	1	NA
f2a226efd9085d50920509fbfe02b273	d__Bacteria	p__Firmicutes	c__Clostridia	o__Oscillospirales	f__Oscillospiraceae	g__UCG-005		1	-8.51882e-16	1.91919	-4.43875e-16	1	NA
92343fc113938c6d7f851bfe91a2b111	d__Bacteria	p__Bacteroidota	c__Bacteroidia	o__Bacteroidales	f__Prevotellaceae	g__Prevotellaceae_UCG-003	s__uncultured_bacterium	1	-8.51882e-16	1.91919	-4.43875e-16	1	NA
d80e293cac5b49b857777be17a4983f6	d__Archaea	p__Crenarchaeota	c__Bathyarchaeia	o__Bathyarchaeia	f__Bathyarchaeia	g__Bathyarchaeia		1	-8.51882e-16	1.91919	-4.43875e-16	1	NA
b10abd58c1f29a4b56442955e91b75bd	d__Bacteria	p__Bacteroidota	c__Bacteroidia	o__Bacteroidales	f__Muribaculaceae	g__Muribaculaceae	s__uncultured_bacterium	1	-8.51882e-16	1.91919	-4.43875e-16	1	NA
a557e459a36cff0f6f309a193cb5b466	d__Bacteria	p__Bacteroidota	c__Bacteroidia	o__Bacteroidales				1	-8.51882e-16	1.91919	-4.43875e-16	1	NA
12b452b61c451759c28cba102fd89ada	d__Bacteria	p__Patescibacteria	c__Saccharimonadia	o__Saccharimonadales	f__Saccharimonadaceae	g__Candidatus_Saccharimonas	s__uncultured_bacterium	1	-8.51882e-16	1.91919	-4.43875e-16	1	NA
dc0eb0765d4c58a86c82486834ecab2b	d__Bacteria	p__Bacteroidota	c__Bacteroidia	o__Bacteroidales	f__Bacteroidaceae	g__Bacteroides		1	-8.51882e-16	1.91919	-4.43875e-16	1	NA
93c30e40f372ccad07fc8fa90adedede	d__Bacteria	p__Firmicutes	c__Negativicutes	o__Acidaminococcales	f__Acidaminococcaceae	g__Phascolarctobacterium		1	-8.51882e-16	1.91919	-4.43875e-16	1	NA
9bdffa77ddd6eb34ad5a9b1e96e33056	d__Bacteria	p__Firmicutes	c__Clostridia	o__Oscillospirales	f__UCG-010	g__UCG-010		1	-8.51882e-16	1.91919	-4.43875e-16	1	NA
167654efd33cda7c6dae66c698d1affb	d__Bacteria	p__Bacteroidota	c__Bacteroidia	o__Bacteroidales	f__Rikenellaceae	g__dgA-11_gut_group	s__uncultured_bacterium	1	-8.51882e-16	1.91919	-4.43875e-16	1	NA
efcad2dec81ac6330ee1b6da04358f91	d__Bacteria	p__Firmicutes	c__Bacilli	o__RF39	f__RF39	g__RF39		1	-8.51882e-16	1.91919	-4.43875e-16	1	NA
2562917c7e3ab1547920ea961c32a243	d__Bacteria	p__Bacteroidota	c__Bacteroidia	o__Bacteroidales	f__Rikenellaceae	g__Rikenellaceae_RC9_gut_group	s__uncultured_bacterium	1	-8.51882e-16	1.91919	-4.43875e-16	1	NA
9f5c695833752edb0f13c9dfe033e74c	d__Bacteria	p__Desulfobacterota	c__Desulfovibrionia	o__Desulfovibrionales	f__Desulfovibrionaceae	g__uncultured	s__uncultured_bacterium	1	-8.51882e-16	1.91919	-4.43875e-16	1	NA
0a461e1aeaee5027a1427d7be2d36516	d__Bacteria	p__Firmicutes	c__Bacilli	o__Lactobacillales	f__Lactobacillaceae	g__Lactobacillus		1	-8.51882e-16	1.91919	-4.43875e-16	1	NA
42b108e2d08a63b5ff32fe74d76a22b8	d__Bacteria	p__Proteobacteria	c__Gammaproteobacteria	o__Enterobacterales	f__Enterobacteriaceae	g__Escherichia-Shigella		1	-8.51882e-16	1.91919	-4.43875e-16	1	NA
b9253645e9deeae661ce039ab6c63c3e	d__Bacteria	p__Proteobacteria	c__Alphaproteobacteria	o__Rickettsiales	f__uncultured	g__uncultured		1	-8.51882e-16	1.91919	-4.43875e-16	1	NA
966c3b707a0620335e36b979525fd1c7	d__Bacteria	p__Bacteroidota	c__Bacteroidia	o__Bacteroidales	f__Muribaculaceae	g__Muribaculaceae		1	-8.51882e-16	1.91919	-4.43875e-16	1	NA
0ae06e0d1e8d81acdf2d55848b438d09	d__Bacteria	p__Firmicutes	c__Clostridia	o__Clostridia_UCG-014	f__Clostridia_UCG-014	g__Clostridia_UCG-014		1	-8.51882e-16	1.91919	-4.43875e-16	1	NA
c2023ad3602e7ed0b954fe75a5efca55	d__Bacteria	p__Campilobacterota	c__Campylobacteria	o__Campylobacterales	f__Helicobacteraceae	g__Helicobacter		1	-8.51882e-16	1.91919	-4.43875e-16	1	NA
511da5d158f4d131001f490fcd2039f7	d__Bacteria	p__Proteobacteria	c__Gammaproteobacteria	o__Enterobacterales	f__Enterobacteriaceae			1	-8.51882e-16	1.91919	-4.43875e-16	1	NA
6b1f1e0bd2c8a323b5b27ba38ece5bc6	d__Bacteria	p__Bacteroidota	c__Bacteroidia	o__Bacteroidales	f__Rikenellaceae	g__Rikenellaceae_RC9_gut_group	s__uncultured_bacterium	1	-8.51882e-16	1.91919	-4.43875e-16	1	NA
cc89f09a57083bb78dbb5cd73cfde0b0	d__Bacteria	p__Proteobacteria	c__Gammaproteobacteria	o__Pseudomonadales	f__Pseudomonadaceae	g__Pseudomonas		1	-8.51882e-16	1.91919	-4.43875e-16	1	NA
86a84726602bd5dc6d6fc21c7343c6db	d__Bacteria	p__Bacteroidota	c__Bacteroidia					1	-8.51882e-16	1.91919	-4.43875e-16	1	NA
689ab6cca8244f8a4db94da68286891c	d__Bacteria	p__Bacteroidota	c__Bacteroidia	o__Bacteroidales	f__Muribaculaceae	g__Muribaculaceae	s__uncultured_bacterium	1	-8.51882e-16	1.91919	-4.43875e-16	1	NA
95c1c83b3e68bc1d9faf403f78117db3	d__Bacteria	p__Bacteroidota	c__Bacteroidia	o__Bacteroidales	f__Prevotellaceae			1	-8.51882e-16	1.91919	-4.43875e-16	1	NA
ece99d2ff66d5ded959bf84c90203112	d__Bacteria	p__Firmicutes	c__Clostridia	o__Oscillospirales	f__Oscillospiraceae	g__NK4A214_group		1	-8.51882e-16	1.91919	-4.43875e-16	1	NA
be6dab50ac812cfd85c41c78428d07fc	d__Bacteria	p__Firmicutes	c__Clostridia	o__Oscillospirales	f__Ruminococcaceae			1	-8.51882e-16	1.91919	-4.43875e-16	1	NA
f743cb9dd5ae4feda659d0717f38e555	d__Bacteria	p__Bacteroidota	c__Bacteroidia	o__Bacteroidales	f__Muribaculaceae	g__Muribaculaceae		1	-8.51882e-16	1.91919	-4.43875e-16	1	NA
1ec80fb9ce1f977f2e1275ce74363fae	d__Bacteria	p__Proteobacteria	c__Gammaproteobacteria	o__Burkholderiales	f__Sutterellaceae	g__Parasutterella	s__gut_metagenome	1	-8.51882e-16	1.91919	-4.43875e-16	1	NA
fe129b573eb7c7f07bb91b9e0edc08d9	d__Bacteria	p__Bacteroidota	c__Bacteroidia	o__Bacteroidales	f__Prevotellaceae	g__Prevotella		1	-8.51882e-16	1.91919	-4.43875e-16	1	NA
f73a819b01603fa4de6807a788c46367	d__Bacteria	p__Bacteroidota	c__Bacteroidia	o__Bacteroidales	f__Prevotellaceae	g__Prevotella		1	-8.51882e-16	1.91919	-4.43875e-16	1	NA
ff156c75670ac944d4337af5f99d4990	d__Bacteria	p__Bacteroidota	c__Bacteroidia	o__Bacteroidales	f__Prevotellaceae	g__Prevotella		1	-8.51882e-16	1.91919	-4.43875e-16	1	NA
d698025cc49d4fd4f865d602c1989b30	d__Bacteria	p__Firmicutes	c__Bacilli	o__Erysipelotrichales	f__Erysipelatoclostridiaceae	g__Erysipelatoclostridium		1	-8.51882e-16	1.91919	-4.43875e-16	1	NA
ef6a6cb484b9d12199e1b785e74c3c6c	d__Bacteria	p__Firmicutes	c__Bacilli	o__Lactobacillales	f__Lactobacillaceae	g__Lactobacillus		1	-8.51882e-16	1.91919	-4.43875e-16	1	NA
e24ab34fa01d0be3e13db1050fff62b7	d__Bacteria	p__Bacteroidota	c__Bacteroidia	o__Bacteroidales	f__Prevotellaceae	g__Prevotella		1	-8.51882e-16	1.91919	-4.43875e-16	1	NA
2d2852ef5c7120c818d70dd1ebab745c	d__Bacteria	p__Bacteroidota	c__Bacteroidia	o__Bacteroidales	f__Barnesiellaceae	g__Barnesiella		1	-8.51882e-16	1.91919	-4.43875e-16	1	NA
f1ad5b9a621e2ce84417e122dd540cbc	d__Bacteria	p__Spirochaetota	c__Spirochaetia	o__Spirochaetales	f__Spirochaetaceae	g__Sphaerochaeta	s__uncultured_bacterium	1	-8.51882e-16	1.91919	-4.43875e-16	1	NA
ad6b2ba832695b440f8baca4f159d0b3	d__Bacteria	p__Bacteroidota	c__Bacteroidia	o__Bacteroidales	f__Prevotellaceae			1	-8.51882e-16	1.91919	-4.43875e-16	1	NA
9674133886c07011e24995ffd49fa24a	d__Bacteria	p__Firmicutes	c__Negativicutes	o__Acidaminococcales	f__Acidaminococcaceae	g__Phascolarctobacterium		1	-8.51882e-16	1.91919	-4.43875e-16	1	NA
22332c280a35df9f68bd25ac231986bb	d__Bacteria	p__Firmicutes	c__Clostridia	o__Christensenellales	f__Christensenellaceae	g__Christensenellaceae_R-7_group		1	-8.51882e-16	1.91919	-4.43875e-16	1	NA
4b481ec30abc91a7850bda87ef102dbd	d__Bacteria	p__Bacteroidota	c__Bacteroidia	o__Bacteroidales	f__Tannerellaceae	g__Parabacteroides	s__uncultured_bacterium	1	-8.51882e-16	1.91919	-4.43875e-16	1	NA
7d7325ebc5c6a405b62d886716186c55	d__Bacteria	p__Bacteroidota	c__Bacteroidia	o__Bacteroidales	f__Muribaculaceae	g__Muribaculaceae	s__uncultured_bacterium	1	-8.51882e-16	1.91919	-4.43875e-16	1	NA
31d30772449cd3b9a68bf906c10c9a87	d__Bacteria	p__Firmicutes	c__Clostridia	o__Oscillospirales	f__Ruminococcaceae	g__Incertae_Sedis	s__uncultured_bacterium	1	-8.51882e-16	1.91919	-4.43875e-16	1	NA
ce4e7377bfff57ae01b57e120b69ded8	d__Bacteria	p__Firmicutes	c__Clostridia	o__Oscillospirales	f__[Eubacterium]_coprostanoligenes_group	g__[Eubacterium]_coprostanoligenes_group		1	-8.51882e-16	1.91919	-4.43875e-16	1	NA
08c865eb4923561edb89e3f3cba40705	d__Bacteria	p__Firmicutes	c__Clostridia	o__Clostridia_UCG-014	f__Clostridia_UCG-014	g__Clostridia_UCG-014		1	-8.51882e-16	1.91919	-4.43875e-16	1	NA
f23251bf3be33a2f4892fb5eee1775cc	d__Bacteria	p__Proteobacteria	c__Alphaproteobacteria	o__Paracaedibacterales	f__Paracaedibacteraceae	g__uncultured	s__uncultured_Alphaproteobacteria	1	-8.51882e-16	1.91919	-4.43875e-16	1	NA
f5d03d1ac63a0d5634fb6bc399b3be6a	d__Bacteria	p__Elusimicrobiota	c__Elusimicrobia	o__Elusimicrobiales	f__Elusimicrobiaceae	g__Elusimicrobium	s__uncultured_bacterium	1	-8.51882e-16	1.91919	-4.43875e-16	1	NA
7588db45b7bb27b9515774f53e1bb991	d__Bacteria	p__Proteobacteria	c__Gammaproteobacteria	o__Enterobacterales	f__Enterobacteriaceae			1	-8.51882e-16	1.91919	-4.43875e-16	1	NA
22927e35dbb7d36d7cbf5b62131ccae7	d__Bacteria	p__Firmicutes	c__Bacilli	o__Mycoplasmatales	f__Mycoplasmataceae	g__Mycoplasma	s__uncultured_Firmicutes	1	-8.51882e-16	1.91919	-4.43875e-16	1	NA
b5429afdb3c012b50ecd9b557e746d85	d__Bacteria	p__Firmicutes	c__Clostridia	o__Christensenellales	f__Christensenellaceae	g__Christensenellaceae_R-7_group	s__bacterium_YE57	1	-8.51882e-16	1.91919	-4.43875e-16	1	NA
d773e6cc0cb9976dbb673f93e2be3628	d__Bacteria	p__Bacteroidota	c__Bacteroidia	o__Bacteroidales	f__Prevotellaceae	g__Alloprevotella		1	-8.51882e-16	1.91919	-4.43875e-16	1	NA
8d6da75ee02f899442b6d710fd850702	d__Bacteria	p__Firmicutes	c__Clostridia	o__Lachnospirales	f__Lachnospiraceae	g__Lachnospiraceae	s__Cuneatibacter_caecimuris	1	-8.51882e-16	1.91919	-4.43875e-16	1	NA
fb8694df6bc58296c5e940e3e43a2868	d__Bacteria	p__Bacteroidota	c__Bacteroidia	o__Bacteroidales	f__Bacteroidales_RF16_group	g__Bacteroidales_RF16_group		1	-8.51882e-16	1.91919	-4.43875e-16	1	NA
69528fffc8bde8c2cef9f0be536b6ad3	d__Bacteria	p__Planctomycetota	c__Planctomycetes	o__Pirellulales	f__Pirellulaceae	g__p-1088-a5_gut_group	s__uncultured_bacterium	1	-8.51882e-16	1.91919	-4.43875e-16	1	NA
3ca20f98684ff745938c760a6bf231d2	d__Bacteria	p__Bacteroidota	c__Bacteroidia	o__Bacteroidales	f__Prevotellaceae			1	-8.51882e-16	1.91919	-4.43875e-16	1	NA
f0c844e9c2224fd41048b9241929fac0	d__Bacteria	p__Campilobacterota	c__Campylobacteria	o__Campylobacterales	f__Helicobacteraceae	g__Helicobacter		1	-8.51882e-16	1.91919	-4.43875e-16	1	NA
90f9676fb281be77c7ab8b6584da565e	d__Bacteria	p__Spirochaetota	c__Spirochaetia	o__Spirochaetales	f__Spirochaetaceae	g__Treponema	s__Treponema_berlinense	1	-8.51882e-16	1.91919	-4.43875e-16	1	NA
160ea96b60b37e071b1964e48d0542df	d__Bacteria	p__Patescibacteria	c__Parcubacteria	o__Candidatus_Moranbacteria	f__Candidatus_Moranbacteria	g__Candidatus_Moranbacteria	s__uncultured_bacterium	1	-8.51882e-16	1.91919	-4.43875e-16	1	NA
fe98d6bba74b11999762e50193c8b9b6	d__Bacteria	p__Bacteroidota	c__Bacteroidia	o__Bacteroidales	f__Rikenellaceae	g__Rikenellaceae_RC9_gut_group	s__uncultured_bacterium	1	-8.51882e-16	1.91919	-4.43875e-16	1	NA
c934d8036707773318d74c2acbfe4008	d__Bacteria	p__Bacteroidota	c__Bacteroidia	o__Bacteroidales				1	-8.51882e-16	1.91919	-4.43875e-16	1	NA
2045bec0f5b3f2b76d7453257bbc5dde	d__Bacteria	p__Firmicutes	c__Clostridia	o__Clostridia_UCG-014	f__Clostridia_UCG-014	g__Clostridia_UCG-014		1	-8.51882e-16	1.91919	-4.43875e-16	1	NA
cad992453ca7f631ca573a7b43504187	d__Bacteria	p__Firmicutes	c__Negativicutes	o__Veillonellales-Selenomonadales	f__Selenomonadaceae			1	-8.51882e-16	1.91919	-4.43875e-16	1	NA
06de8552fafdf6c38582415ecb6da3ff	d__Bacteria	p__Bacteroidota	c__Bacteroidia	o__Bacteroidales	f__Prevotellaceae	g__Prevotellaceae_UCG-003		1	-8.51882e-16	1.91919	-4.43875e-16	1	NA
64679b95dc1a30410c3154b35174666d	d__Bacteria	p__Firmicutes	c__Clostridia	o__Oscillospirales	f__Ruminococcaceae	g__Faecalibacterium		1	-8.51882e-16	1.91919	-4.43875e-16	1	NA
0298f07aaba057ddd2bad5fedff69631	d__Bacteria	p__Bacteroidota	c__Bacteroidia	o__Bacteroidales	f__Prevotellaceae	g__Prevotellaceae_UCG-003	s__uncultured_bacterium	1	-8.51882e-16	1.91919	-4.43875e-16	1	NA
3a3d4fb535affdbf1e4e66ea10128276	d__Bacteria	p__Proteobacteria	c__Gammaproteobacteria	o__Pasteurellales	f__Pasteurellaceae			1	-8.51882e-16	1.91919	-4.43875e-16	1	NA
ce98a3f594f0dfcb528ed063175d12b5	d__Bacteria	p__Bacteroidota	c__Bacteroidia	o__Bacteroidales	f__Prevotellaceae	g__Prevotella		1	-8.51882e-16	1.91919	-4.43875e-16	1	NA
162502d23e7bfdcfcc01fabe81b37b80	d__Bacteria	p__Firmicutes	c__Clostridia	o__Clostridia_vadinBB60_group	f__Clostridia_vadinBB60_group	g__Clostridia_vadinBB60_group		1	-8.51882e-16	1.91919	-4.43875e-16	1	NA
5a3d6ec2f5d25b606a58bc66072636aa	d__Bacteria	p__Spirochaetota	c__Spirochaetia	o__Spirochaetales	f__Spirochaetaceae	g__Treponema	s__uncultured_bacterium	1	-8.51882e-16	1.91919	-4.43875e-16	1	NA
9aa9bc1a16564b5494739a814ed079bc	d__Bacteria	p__Proteobacteria	c__Gammaproteobacteria	o__Aeromonadales	f__Succinivibrionaceae	g__Anaerobiospirillum		1	-8.51882e-16	1.91919	-4.43875e-16	1	NA
cdafda105036dc69b39bce01096ece28	d__Bacteria	p__Firmicutes	c__Clostridia	o__Oscillospirales	f__Butyricicoccaceae	g__UCG-009	s__uncultured_bacterium	1	-8.51882e-16	1.91919	-4.43875e-16	1	NA
2e950aa06a664ed3cbf0e264bfaa4732	d__Bacteria	p__Cyanobacteria	c__Vampirivibrionia	o__Gastranaerophilales	f__Gastranaerophilales	g__Gastranaerophilales	s__uncultured_bacterium	1	-8.51882e-16	1.91919	-4.43875e-16	1	NA
98f32be856237dc4e0357536571ae975	d__Bacteria	p__Firmicutes	c__Clostridia	o__Clostridia_UCG-014	f__Clostridia_UCG-014	g__Clostridia_UCG-014	s__unidentified	1	-8.51882e-16	1.91919	-4.43875e-16	1	NA
cbe846114d96f25a51d482c9f45a2bb2	d__Bacteria	p__Bacteroidota	c__Bacteroidia	o__Bacteroidales	f__uncultured	g__uncultured	s__uncultured_bacterium	1	-8.51882e-16	1.91919	-4.43875e-16	1	NA
a03f5d5f21e1665db13a6e1ff81ece06	d__Bacteria	p__Firmicutes	c__Clostridia	o__Lachnospirales	f__Lachnospiraceae			1	-8.51882e-16	1.91919	-4.43875e-16	1	NA
cf0f627f0f0dba7b6db95b13d9fda23a	d__Bacteria	p__Bacteroidota	c__Bacteroidia	o__Bacteroidales	f__Muribaculaceae	g__Muribaculaceae		1	-8.51882e-16	1.91919	-4.43875e-16	1	NA
020cc0e28df84a3f6b8264b9f5f934a1	d__Bacteria	p__Firmicutes	c__Clostridia	o__Lachnospirales	f__Lachnospiraceae			1	-8.51882e-16	1.91919	-4.43875e-16	1	NA
4fb108b613dec92ca27ad421f5a5163b	d__Bacteria	p__Bacteroidota	c__Bacteroidia	o__Bacteroidales	f__Bacteroidaceae	g__Bacteroides		1	-8.51882e-16	1.91919	-4.43875e-16	1	NA
89c068a68193b4253b24eabb20bf3602	d__Bacteria	p__Proteobacteria	c__Gammaproteobacteria	o__Burkholderiales	f__Sutterellaceae	g__Parasutterella		1	-8.51882e-16	1.91919	-4.43875e-16	1	NA
c966b59c2f21e4685c70bddeb1770e5c	d__Bacteria	p__Firmicutes	c__Clostridia	o__Clostridiales	f__Clostridiaceae	g__Clostridium_sensu_stricto_1		1	-8.51882e-16	1.91919	-4.43875e-16	1	NA
ba65cbf7e40a308984cd59c06e5e64f2	d__Bacteria	p__Bacteroidota	c__Bacteroidia	o__Bacteroidales	f__Prevotellaceae	g__Alloprevotella		1	-8.51882e-16	1.91919	-4.43875e-16	1	NA
01f628db0cd0eeb26ec3f6766330a104	d__Bacteria	p__Campilobacterota	c__Campylobacteria	o__Campylobacterales	f__Arcobacteraceae			1	-8.51882e-16	1.91919	-4.43875e-16	1	NA
7d128b6aa9315176ec27a3209a32394f	d__Bacteria	p__Firmicutes	c__Bacilli	o__Lactobacillales	f__Lactobacillaceae	g__Lactobacillus		1	-8.51882e-16	1.91919	-4.43875e-16	1	NA
dc6667924b2e68e731632fb2134c6c81	d__Bacteria	p__Actinobacteriota	c__Actinobacteria	o__Corynebacteriales	f__Corynebacteriaceae	g__Corynebacterium		1	-8.51882e-16	1.91919	-4.43875e-16	1	NA
78366a8660f21de41132310fc1914627	d__Bacteria	p__Bacteroidota	c__Bacteroidia	o__Bacteroidales	f__Prevotellaceae	g__Prevotellaceae_UCG-003	s__uncultured_bacterium	1	-8.51882e-16	1.91919	-4.43875e-16	1	NA
83560c24e316f15d7c6d4bb59f655663	d__Bacteria	p__Firmicutes	c__Negativicutes	o__Veillonellales-Selenomonadales	f__Veillonellaceae	g__Veillonella		1	-8.51882e-16	1.91919	-4.43875e-16	1	NA
1cab8e4bb12f07b35aef493a23913b04	d__Bacteria	p__Firmicutes	c__Clostridia	o__Oscillospirales	f__Ruminococcaceae	g__Incertae_Sedis	s__uncultured_bacterium	1	-8.51882e-16	1.91919	-4.43875e-16	1	NA
5991f16686a046a1e01cb0931836f3d9	d__Bacteria	p__Firmicutes	c__Clostridia	o__Oscillospirales	f__Oscillospiraceae	g__UCG-005	s__uncultured_bacterium	1	-8.51882e-16	1.91919	-4.43875e-16	1	NA
4f2e08e0d6b3cefc8ea80e34079cabd2	d__Bacteria	p__Firmicutes	c__Negativicutes	o__Acidaminococcales	f__Acidaminococcaceae	g__Succiniclasticum		1	-8.51882e-16	1.91919	-4.43875e-16	1	NA
a59feb445fef727fb7ab7b08e23c825f	d__Bacteria	p__Bacteroidota	c__Bacteroidia	o__Bacteroidales	f__Bacteroidales_RF16_group	g__Bacteroidales_RF16_group		1	-8.51882e-16	1.91919	-4.43875e-16	1	NA
f8d670500cdab11d46580374e6c11991	d__Bacteria	p__Bacteroidota	c__Bacteroidia	o__Bacteroidales	f__Prevotellaceae	g__Alloprevotella	s__uncultured_bacterium	1	-8.51882e-16	1.91919	-4.43875e-16	1	NA
a22d01f3a6ab516d0a3dd15d12d49c1f	d__Bacteria	p__Firmicutes	c__Clostridia	o__Oscillospirales	f__Ruminococcaceae			1	-8.51882e-16	1.91919	-4.43875e-16	1	NA
5a46a1975b10e463328a7c6926a56485	d__Bacteria	p__Bacteroidota	c__Bacteroidia	o__Bacteroidales	f__Prevotellaceae			1	-8.51882e-16	1.91919	-4.43875e-16	1	NA
6a4047f172fe9d244dbb3627c8dde30c	d__Bacteria	p__Firmicutes	c__Bacilli	o__Acholeplasmatales	f__Acholeplasmataceae	g__Anaeroplasma	s__uncultured_bacterium	1	-8.51882e-16	1.91919	-4.43875e-16	1	NA
eccb659a714e9e887cd8e599220f0d28	d__Bacteria	p__Bacteroidota	c__Bacteroidia	o__Chitinophagales	f__Chitinophagaceae			1	-8.51882e-16	1.91919	-4.43875e-16	1	NA
675bde762cd3514742b0936f7ba9df3b	d__Bacteria	p__Bacteroidota	c__Bacteroidia	o__Bacteroidales	f__Muribaculaceae	g__Muribaculaceae		1	-8.51882e-16	1.91919	-4.43875e-16	1	NA
c667f1bf27319262ae6264278922a20d	d__Bacteria	p__Firmicutes	c__Bacilli	o__Lactobacillales	f__Lactobacillaceae	g__Lactobacillus		1	-8.51882e-16	1.91919	-4.43875e-16	1	NA
2e4ba55e13d3211be1708af9223a2762	d__Bacteria	p__Firmicutes	c__Clostridia	o__Peptostreptococcales-Tissierellales	f__Peptostreptococcales-Tissierellales	g__JTB215		1	-8.51882e-16	1.91919	-4.43875e-16	1	NA
dd183a648b09443b053a80b580dfa0bb	d__Bacteria	p__Bacteroidota	c__Bacteroidia	o__Bacteroidales				1	-8.51882e-16	1.91919	-4.43875e-16	1	NA
ed6fe287a6fd614d93b0c8c3b29e89a3	d__Bacteria	p__Bacteroidota	c__Bacteroidia	o__Bacteroidales	f__Prevotellaceae	g__Prevotellaceae_UCG-001		1	-8.51882e-16	1.91919	-4.43875e-16	1	NA
378b62aad0feecc4f415e1063f95ed66	d__Bacteria	p__Bacteroidota	c__Bacteroidia	o__Bacteroidales	f__Prevotellaceae	g__Prevotellaceae_UCG-001		1	-8.51882e-16	1.91919	-4.43875e-16	1	NA
ae5dc9ff0f58814d834331aeb6869aab	d__Bacteria	p__Firmicutes	c__Clostridia	o__Oscillospirales	f__Oscillospiraceae	g__UCG-005		1	-8.51882e-16	1.91919	-4.43875e-16	1	NA
2a1456d7c64b112a3f878ee37f7c753c	d__Bacteria	p__Firmicutes	c__Clostridia	o__Oscillospirales	f__Oscillospiraceae	g__NK4A214_group		1	-8.51882e-16	1.91919	-4.43875e-16	1	NA
1bf88f9241d878e9b5f3373fc9e5b3b0	d__Bacteria	p__Firmicutes	c__Bacilli	o__Mycoplasmatales	f__Mycoplasmataceae	g__Mycoplasma	s__uncultured_Firmicutes	1	-8.51882e-16	1.91919	-4.43875e-16	1	NA
327c12dbe6f99e0c9b8865a6311e2713	d__Bacteria	p__Bacteroidota	c__Bacteroidia	o__Bacteroidales	f__Prevotellaceae	g__Prevotella		1	-8.51882e-16	1.91919	-4.43875e-16	1	NA
d4b7c0f476f98e28cd03e752206ad239	d__Bacteria	p__Firmicutes	c__Clostridia	o__Clostridia_vadinBB60_group	f__Clostridia_vadinBB60_group	g__Clostridia_vadinBB60_group	s__uncultured_bacterium	1	-8.51882e-16	1.91919	-4.43875e-16	1	NA
a82d2f8140f6a6c9f4ee1c57cbd74eba	d__Bacteria	p__Bacteroidota	c__Bacteroidia	o__Bacteroidales	f__Muribaculaceae	g__Muribaculaceae	s__uncultured_bacterium	1	-8.51882e-16	1.91919	-4.43875e-16	1	NA
bcd3b4915d3a790f3b8bb8a6d451a2f7	d__Bacteria	p__Proteobacteria	c__Gammaproteobacteria	o__Pasteurellales	f__Pasteurellaceae	g__Actinobacillus	s__Bisgaard_Taxon	1	-8.51882e-16	1.91919	-4.43875e-16	1	NA
cbacfc193b2a9750f82a6d2dc573c38f	d__Bacteria	p__Actinobacteriota	c__Actinobacteria	o__Bifidobacteriales	f__Bifidobacteriaceae	g__Bifidobacterium		1	-8.51882e-16	1.91919	-4.43875e-16	1	NA
529cc8ce037de087c5222ced0b5e26b8	d__Bacteria	p__Firmicutes	c__Clostridia					1	-8.51882e-16	1.91919	-4.43875e-16	1	NA
16ceec5844966bef25cf7d52989b79ac	d__Bacteria	p__Firmicutes	c__Clostridia	o__Oscillospirales	f__Ruminococcaceae	g__uncultured	s__uncultured_bacterium	1	-8.51882e-16	1.91919	-4.43875e-16	1	NA
3efacbb860125cf8e645d257e0d4f1ce	d__Bacteria	p__Verrucomicrobiota	c__Kiritimatiellae	o__WCHB1-41	f__WCHB1-41	g__WCHB1-41	s__uncultured_rumen	1	-8.51882e-16	1.91919	-4.43875e-16	1	NA
39d7537ec0963f6c77ed01780f5680ca	d__Bacteria	p__Elusimicrobiota	c__Elusimicrobia	o__Elusimicrobiales	f__Elusimicrobiaceae	g__Elusimicrobium	s__uncultured_bacterium	1	-8.51882e-16	1.91919	-4.43875e-16	1	NA
db393e13d4b6aeb2ea8586fb13891246	d__Bacteria	p__Firmicutes	c__Bacilli	o__Lactobacillales	f__Lactobacillaceae	g__Lactobacillus		1	-8.51882e-16	1.91919	-4.43875e-16	1	NA
c057d57b67ea10038b84e1fed05e988b	d__Bacteria	p__Bacteroidota	c__Bacteroidia	o__Bacteroidales	f__Rikenellaceae			1	-8.51882e-16	1.91919	-4.43875e-16	1	NA
e21f2f56829cf7a8d0104a9a5b4ad1ca	d__Bacteria	p__Patescibacteria	c__Saccharimonadia	o__Saccharimonadales	f__Saccharimonadaceae	g__Candidatus_Saccharimonas		1	-8.51882e-16	1.91919	-4.43875e-16	1	NA
17684f121569be6bc226494cde3a16bf	d__Bacteria	p__Bacteroidota	c__Bacteroidia	o__Bacteroidales	f__Prevotellaceae	g__Prevotellaceae_UCG-003	s__uncultured_bacterium	1	-8.51882e-16	1.91919	-4.43875e-16	1	NA
bca3f17deccf7109e0875ee221bc2e4e	d__Bacteria	p__Firmicutes	c__Bacilli	o__Lactobacillales	f__Lactobacillaceae	g__Lactobacillus		1	-8.51882e-16	1.91919	-4.43875e-16	1	NA
2868d1f51a0249946d2a2c2bf689a8b5	d__Bacteria	p__Firmicutes	c__Clostridia	o__Oscillospirales	f__Ruminococcaceae	g__Faecalibacterium		1	-8.51882e-16	1.91919	-4.43875e-16	1	NA
b5aab6c0c787f00e4b6eaed8436926db	d__Bacteria	p__Firmicutes	c__Clostridia	o__Lachnospirales	f__Lachnospiraceae			1	-8.51882e-16	1.91919	-4.43875e-16	1	NA
73291e35bd5b95c1686f8e85c3469628	d__Bacteria	p__Bacteroidota	c__Bacteroidia	o__Bacteroidales	f__Marinifilaceae	g__Butyricimonas	s__Butyricimonas_virosa	1	-8.51882e-16	1.91919	-4.43875e-16	1	NA
284cc0fc3fb39bc3767d1dbef021d33c	d__Bacteria	p__Firmicutes	c__Clostridia	o__Oscillospirales	f__Ruminococcaceae	g__Faecalibacterium		1	-8.51882e-16	1.91919	-4.43875e-16	1	NA
2c9d11f96577aaa32a1c8d64b32add6b	d__Bacteria	p__Bacteroidota	c__Bacteroidia	o__Bacteroidales	f__Prevotellaceae	g__Prevotella		1	-8.51882e-16	1.91919	-4.43875e-16	1	NA
01389494925491b3c5820dedf963325e	d__Bacteria	p__Firmicutes	c__Bacilli	o__Erysipelotrichales	f__Erysipelatoclostridiaceae	g__Coprobacillus		1	-8.51882e-16	1.91919	-4.43875e-16	1	NA
4b5994008d9961d26e52fa4ceda7bd32	d__Bacteria	p__Bacteroidota	c__Bacteroidia	o__Bacteroidales				1	-8.51882e-16	1.91919	-4.43875e-16	1	NA
b141b91948ad8b19f036640d1538cbfd	d__Bacteria	p__Bacteroidota	c__Bacteroidia	o__Bacteroidales	f__Bacteroidaceae	g__Bacteroides		1	-8.51882e-16	1.91919	-4.43875e-16	1	NA
34ef024bf7b2c07dcc3d2af735aba9fa	d__Bacteria	p__Actinobacteriota	c__Coriobacteriia	o__Coriobacteriales	f__uncultured	g__uncultured	s__uncultured_bacterium	1	-8.51882e-16	1.91919	-4.43875e-16	1	NA
04e57fd9bd4d4d7371fa6975ce22dda0	d__Bacteria	p__Firmicutes	c__Clostridia	o__Oscillospirales	f__UCG-010	g__UCG-010		1	-8.51882e-16	1.91919	-4.43875e-16	1	NA
cc71f15a45454270644f285a3d61c473	d__Bacteria	p__Firmicutes	c__Clostridia	o__Clostridia_UCG-014	f__Clostridia_UCG-014	g__Clostridia_UCG-014		1	-8.51882e-16	1.91919	-4.43875e-16	1	NA
96cc8a01dd3649ed6252d4eb03b3849b	d__Bacteria	p__Bacteroidota	c__Bacteroidia	o__Bacteroidales	f__Prevotellaceae	g__Prevotella		1	-8.51882e-16	1.91919	-4.43875e-16	1	NA
b3c569326c2314be978759f307ca7456	d__Bacteria	p__Bacteroidota	c__Bacteroidia	o__Bacteroidales	f__Prevotellaceae	g__Prevotella		1	-8.51882e-16	1.91919	-4.43875e-16	1	NA
d1e227b62acd5af83b1c23251084bda4	d__Bacteria	p__Bacteroidota	c__Bacteroidia	o__Bacteroidales	f__Prevotellaceae	g__Alloprevotella	s__uncultured_bacterium	1	-8.51882e-16	1.91919	-4.43875e-16	1	NA
45703af060ece4d3b7f4efe1fedb27e5	d__Bacteria	p__Proteobacteria	c__Gammaproteobacteria	o__Enterobacterales	f__Enterobacteriaceae	g__Escherichia-Shigella		1	-8.51882e-16	1.91919	-4.43875e-16	1	NA
4fc898d6cd0359b2c243c9d56572cf48	d__Bacteria	p__Spirochaetota	c__Spirochaetia	o__Spirochaetales	f__Spirochaetaceae	g__Treponema		1	-8.51882e-16	1.91919	-4.43875e-16	1	NA
497f4e54d39b445396623270bc16ea0b	d__Bacteria	p__Firmicutes	c__Bacilli	o__Erysipelotrichales	f__Erysipelotrichaceae	g__uncultured	s__uncultured_bacterium	1	-8.51882e-16	1.91919	-4.43875e-16	1	NA
bd9170171a9b5a80ae98bde973d835ed	d__Bacteria	p__Firmicutes	c__Clostridia	o__Clostridia_UCG-014	f__Clostridia_UCG-014	g__Clostridia_UCG-014		1	-8.51882e-16	1.91919	-4.43875e-16	1	NA
152415bfedbf9b347c16e263e96d3db6	d__Bacteria	p__Firmicutes	c__Clostridia	o__Oscillospirales	f__Oscillospiraceae	g__UCG-005		1	-8.51882e-16	1.91919	-4.43875e-16	1	NA
3599399c26cd1d035bfdc91e0ec402e0	d__Bacteria	p__Firmicutes	c__Bacilli	o__Lactobacillales	f__Lactobacillaceae	g__Lactobacillus		1	-8.51882e-16	1.91919	-4.43875e-16	1	NA
d3513e2800757ac7a3ff419ee8369599	d__Bacteria	p__Actinobacteriota	c__Actinobacteria	o__Bifidobacteriales	f__Bifidobacteriaceae	g__Bifidobacterium		1	-8.51882e-16	1.91919	-4.43875e-16	1	NA
23e84e78bc56325a58e04e0ce0a31fd5	d__Bacteria	p__Fusobacteriota	c__Fusobacteriia	o__Fusobacteriales	f__Fusobacteriaceae	g__Fusobacterium		1	-8.51882e-16	1.91919	-4.43875e-16	1	NA
11d48108c9e3f57c197935b5ef567b34	d__Bacteria	p__Bacteroidota	c__Bacteroidia	o__Bacteroidales	f__Prevotellaceae			1	-8.51882e-16	1.91919	-4.43875e-16	1	NA
8bf9a0a6856a24b510d964a230f728cd	d__Bacteria	p__Bacteroidota	c__Bacteroidia	o__Bacteroidales	f__Muribaculaceae	g__Muribaculaceae	s__uncultured_bacterium	1	-8.51882e-16	1.91919	-4.43875e-16	1	NA
feeaeb501ef3df8ae36218ec1ac02aa7	d__Bacteria	p__Bacteroidota	c__Bacteroidia	o__Bacteroidales	f__Rikenellaceae	g__Rikenellaceae_RC9_gut_group	s__uncultured_bacterium	1	-8.51882e-16	1.91919	-4.43875e-16	1	NA
5d7081c91641438a3a7f4110789ece5c	d__Bacteria	p__Firmicutes	c__Bacilli	o__Mycoplasmatales	f__Mycoplasmataceae	g__Mycoplasma		1	-8.51882e-16	1.91919	-4.43875e-16	1	NA
7acb1cf9acae8c043f0bcf252e3e9731	d__Bacteria	p__Firmicutes	c__Clostridia	o__Oscillospirales	f__Oscillospiraceae			1	-8.51882e-16	1.91919	-4.43875e-16	1	NA
d00942e2b81e9756dd381f8dde46ef37	d__Bacteria	p__Bacteroidota	c__Bacteroidia	o__Bacteroidales	f__Muribaculaceae	g__Muribaculaceae	s__uncultured_bacterium	1	-8.51882e-16	1.91919	-4.43875e-16	1	NA
429315d0b0ee3c51fb3063ad8691a82a	d__Bacteria	p__Proteobacteria	c__Gammaproteobacteria	o__Pseudomonadales	f__Pseudomonadaceae	g__Pseudomonas		1	-8.51882e-16	1.91919	-4.43875e-16	1	NA
0b2f92289b932eb3328bc90756563003	d__Bacteria	p__Bacteroidota	c__Bacteroidia					1	-8.51882e-16	1.91919	-4.43875e-16	1	NA
b850c6fe7a384b7a791a8f002a8fe584	d__Bacteria	p__Firmicutes	c__Bacilli	o__Lactobacillales	f__Lactobacillaceae	g__Lactobacillus		1	-8.51882e-16	1.91919	-4.43875e-16	1	NA
6080bff9b33a1d821ec750aa65e9cce6	d__Bacteria	p__Firmicutes	c__Bacilli	o__Erysipelotrichales	f__Erysipelotrichaceae	g__Turicibacter	s__uncultured_bacterium	1	-8.51882e-16	1.91919	-4.43875e-16	1	NA
2d4020d474e821c74cb57d7b3952ee6a	d__Bacteria	p__Bacteroidota	c__Bacteroidia	o__Bacteroidales	f__Muribaculaceae	g__Muribaculaceae		1	-8.51882e-16	1.91919	-4.43875e-16	1	NA
38965a985f368735937f413e10c49289	d__Bacteria	p__Patescibacteria	c__Saccharimonadia	o__Saccharimonadales	f__Saccharimonadaceae	g__Candidatus_Saccharimonas	s__uncultured_bacterium	1	-8.51882e-16	1.91919	-4.43875e-16	1	NA
c41d54d9c26dba845afeb52ac860bb28	d__Bacteria	p__Fusobacteriota	c__Fusobacteriia	o__Fusobacteriales	f__Fusobacteriaceae	g__Fusobacterium		1	-8.51882e-16	1.91919	-4.43875e-16	1	NA
68e261d286e3b13f2f275c0d486d377c	d__Bacteria	p__Firmicutes	c__Bacilli	o__Erysipelotrichales	f__Erysipelotrichaceae	g__Turicibacter	s__uncultured_bacterium	1	-8.51882e-16	1.91919	-4.43875e-16	1	NA
6015739cbb82b42d0fdd40e2af64c8af	d__Bacteria	p__Bacteroidota	c__Bacteroidia	o__Bacteroidales	f__Bacteroidaceae	g__Bacteroides	s__Bacteroides_sartorii	1	-8.51882e-16	1.91919	-4.43875e-16	1	NA
3545efd1530417d4b1e6d16f769a7b1d	d__Bacteria	p__Firmicutes	c__Clostridia	o__Oscillospirales	f__Ruminococcaceae	g__Incertae_Sedis		1	-8.51882e-16	1.91919	-4.43875e-16	1	NA
3991dbf41c99ec68b3b13e7344c150a2	d__Bacteria	p__Fusobacteriota	c__Fusobacteriia	o__Fusobacteriales	f__Fusobacteriaceae	g__Fusobacterium		1	-8.51882e-16	1.91919	-4.43875e-16	1	NA
8e0045bee121974bf725c4834a4f724e	d__Bacteria	p__Firmicutes	c__Negativicutes	o__Veillonellales-Selenomonadales	f__Selenomonadaceae	g__Anaerovibrio		1	-8.51882e-16	1.91919	-4.43875e-16	1	NA
e6540d5c752ce43449986aacd2384d50	d__Bacteria	p__Bacteroidota	c__Bacteroidia	o__Bacteroidales	f__Prevotellaceae	g__Prevotellaceae_UCG-003		1	-8.51882e-16	1.91919	-4.43875e-16	1	NA
e9f5b1d5740bc85ec4ed9733a7ffbad8	d__Bacteria	p__Firmicutes	c__Bacilli	o__Acholeplasmatales	f__Acholeplasmataceae	g__Anaeroplasma	s__uncultured_bacterium	1	-8.51882e-16	1.91919	-4.43875e-16	1	NA
9a73f764fb15b8a03088c1604b006939	d__Bacteria	p__Proteobacteria	c__Alphaproteobacteria	o__Rickettsiales	f__uncultured	g__uncultured	s__uncultured_Alphaproteobacteria	1	-8.51882e-16	1.91919	-4.43875e-16	1	NA
e1567ebb1b1217567e54cf7456e55ad7	d__Bacteria	p__Spirochaetota	c__Spirochaetia	o__Spirochaetales	f__Spirochaetaceae	g__Treponema	s__Treponema_berlinense	1	-8.51882e-16	1.91919	-4.43875e-16	1	NA
2cf4a3ee287fb6ddbe80c4efb3e29877	d__Bacteria	p__Firmicutes	c__Clostridia	o__Clostridia_UCG-014	f__Clostridia_UCG-014	g__Clostridia_UCG-014		1	-8.51882e-16	1.91919	-4.43875e-16	1	NA
07eef362087c72a0063010110df255f1	d__Bacteria	p__Planctomycetota	c__Planctomycetes	o__Pirellulales	f__Pirellulaceae	g__p-1088-a5_gut_group	s__uncultured_bacterium	1	-8.51882e-16	1.91919	-4.43875e-16	1	NA
bb5591aeebfbbc278e2ee5e1f634a144	d__Bacteria	p__Firmicutes	c__Clostridia	o__Oscillospirales	f__Ruminococcaceae	g__Ruminococcus		1	-8.51882e-16	1.91919	-4.43875e-16	1	NA
10fcef8fe97bf38a95d111a30d3d9642	d__Bacteria	p__Bacteroidota	c__Bacteroidia	o__Bacteroidales	f__Prevotellaceae	g__Prevotellaceae_UCG-003	s__uncultured_bacterium	1	-8.51882e-16	1.91919	-4.43875e-16	1	NA
fe7b056d16a07c948ab8fe269e8e7d48	d__Bacteria	p__Patescibacteria	c__Saccharimonadia	o__Saccharimonadales	f__Saccharimonadaceae	g__Candidatus_Saccharimonas	s__uncultured_bacterium	1	-8.51882e-16	1.91919	-4.43875e-16	1	NA
5c4d97bdcf5c75b9541810eb3c7f28fe	d__Bacteria	p__Bacteroidota	c__Bacteroidia	o__Bacteroidales	f__p-2534-18B5_gut_group	g__p-2534-18B5_gut_group	s__uncultured_Rikenellaceae	1	-8.51882e-16	1.91919	-4.43875e-16	1	NA
e26af2b4c14a59d33a72d7c0d678f746	d__Bacteria	p__Bacteroidota	c__Bacteroidia	o__Bacteroidales	f__Prevotellaceae	g__Alloprevotella		1	-8.51882e-16	1.91919	-4.43875e-16	1	NA
b6bba14f47b369d2de4955a15d954fac	d__Bacteria	p__Firmicutes	c__Bacilli	o__Erysipelotrichales	f__Erysipelotrichaceae	g__[Clostridium]_innocuum_group		1	-8.51882e-16	1.91919	-4.43875e-16	1	NA
feb9261d12c862069be0ba5a0c398c8c	d__Bacteria	p__Bacteroidota	c__Bacteroidia	o__Bacteroidales				1	-8.51882e-16	1.91919	-4.43875e-16	1	NA
50bb1f34b6303a003b690831e0ea577d	d__Bacteria	p__Firmicutes	c__Negativicutes	o__Acidaminococcales	f__Acidaminococcaceae	g__Phascolarctobacterium		1	-8.51882e-16	1.91919	-4.43875e-16	1	NA
e346e2cbed701e06646103744c23497d	d__Bacteria	p__Firmicutes	c__Clostridia	o__Oscillospirales	f__Oscillospiraceae	g__Papillibacter		1	-8.51882e-16	1.91919	-4.43875e-16	1	NA
afbc02d7095d1cbf762057788f6b0b20	d__Bacteria	p__Bacteroidota	c__Bacteroidia	o__Bacteroidales	f__Rikenellaceae	g__Rikenellaceae_RC9_gut_group	s__uncultured_bacterium	1	-8.51882e-16	1.91919	-4.43875e-16	1	NA
194d857b89992455c16543d172d23cb8	d__Bacteria	p__Fibrobacterota	c__Fibrobacteria	o__Fibrobacterales	f__Fibrobacteraceae	g__Fibrobacter	s__Fibrobacter_intestinalis	1	-8.51882e-16	1.91919	-4.43875e-16	1	NA
bdb79ef90dbd49397bde9b9f81e46c27	d__Bacteria	p__Firmicutes	c__Clostridia	o__Oscillospirales	f__Ruminococcaceae	g__Ruminococcus	s__unidentified	1	-8.51882e-16	1.91919	-4.43875e-16	1	NA
f6391b155e401ae3eeb82044e9b32f63	d__Bacteria	p__Verrucomicrobiota	c__Kiritimatiellae	o__WCHB1-41	f__WCHB1-41	g__WCHB1-41	s__uncultured_bacterium	1	-8.51882e-16	1.91919	-4.43875e-16	1	NA
507fe168155e3acdb5ec10527211e697	d__Bacteria	p__Proteobacteria	c__Gammaproteobacteria	o__Enterobacterales	f__Enterobacteriaceae			1	-8.51882e-16	1.91919	-4.43875e-16	1	NA
5d4e112ce39755ab91c4e759e3435f2c	d__Bacteria	p__Proteobacteria	c__Alphaproteobacteria	o__Rhodospirillales	f__uncultured	g__uncultured		1	-8.51882e-16	1.91919	-4.43875e-16	1	NA
d1cb9b22484a9525790ee72f14246d3b	d__Bacteria	p__Firmicutes	c__Clostridia					1	-8.51882e-16	1.91919	-4.43875e-16	1	NA
a7825bdb84078f1751be8bc59b5221e9	d__Bacteria	p__Firmicutes	c__Bacilli	o__Lactobacillales	f__Lactobacillaceae	g__Lactobacillus		1	-8.51882e-16	1.91919	-4.43875e-16	1	NA
9a782841d17ffe05fa3c46b8135cab5b	d__Bacteria	p__Bacteroidota	c__Bacteroidia	o__Bacteroidales	f__Prevotellaceae	g__Prevotellaceae_UCG-003	s__uncultured_bacterium	1	-8.51882e-16	1.91919	-4.43875e-16	1	NA
6de81e553b8cc4991354320b15587a05	d__Bacteria	p__Proteobacteria	c__Gammaproteobacteria	o__Burkholderiales	f__Sutterellaceae	g__Parasutterella		1	-8.51882e-16	1.91919	-4.43875e-16	1	NA
8ff5bf4dcc894634ad6bfe6c34287c69	d__Bacteria	p__Bacteroidota	c__Bacteroidia	o__Bacteroidales	f__Muribaculaceae	g__Muribaculaceae	s__uncultured_bacterium	1	-8.51882e-16	1.91919	-4.43875e-16	1	NA
ef9506996a3dcbbad7078cea4069c675	d__Bacteria	p__Firmicutes	c__Clostridia	o__Lachnospirales	f__Lachnospiraceae			1	-8.51882e-16	1.91919	-4.43875e-16	1	NA
c5ac823712e325532ed71cb8e4231b87	d__Bacteria	p__Bacteroidota	c__Bacteroidia	o__Bacteroidales	f__p-2534-18B5_gut_group	g__p-2534-18B5_gut_group	s__uncultured_Rikenellaceae	1	-8.51882e-16	1.91919	-4.43875e-16	1	NA
e0b346c9d1022c2fb0735e0f05990636	d__Bacteria	p__Bacteroidota	c__Bacteroidia	o__Bacteroidales	f__Prevotellaceae	g__Prevotella		1	-8.51882e-16	1.91919	-4.43875e-16	1	NA
beb7ee9caf99e41a2e26f36d0ac88d70	d__Bacteria	p__Bacteroidota	c__Bacteroidia	o__Bacteroidales	f__Prevotellaceae	g__Prevotellaceae_UCG-003	s__uncultured_bacterium	1	-8.51882e-16	1.91919	-4.43875e-16	1	NA
f5cf7fe49aa7ce74ad0566504e55a4c3	d__Bacteria	p__Firmicutes	c__Bacilli	o__Lactobacillales	f__Lactobacillaceae	g__Lactobacillus		1	-8.51882e-16	1.91919	-4.43875e-16	1	NA
aebec6684174a3e0f954a197fc22b713	d__Bacteria	p__Bacteroidota	c__Bacteroidia	o__Bacteroidales	f__Prevotellaceae	g__Prevotella		1	-8.51882e-16	1.91919	-4.43875e-16	1	NA
a4fd1862541cb303d209c041b9515cd4	d__Bacteria	p__Firmicutes	c__Clostridia	o__Lachnospirales	f__Lachnospiraceae			1	-8.51882e-16	1.91919	-4.43875e-16	1	NA
3546a37f16e846f9d14721170adb21a0	d__Bacteria	p__Bacteroidota	c__Bacteroidia	o__Bacteroidales	f__Muribaculaceae	g__Muribaculaceae	s__uncultured_bacterium	1	-8.51882e-16	1.91919	-4.43875e-16	1	NA
aaf555c4378e73ecc0e052fa0cc46415	d__Bacteria	p__Firmicutes	c__Clostridia	o__Oscillospirales	f__Oscillospiraceae	g__UCG-005		1	-8.51882e-16	1.91919	-4.43875e-16	1	NA
2936cb2f98d22962416fe2c76c999df3	d__Bacteria	p__Bacteroidota	c__Bacteroidia	o__Bacteroidales				1	-8.51882e-16	1.91919	-4.43875e-16	1	NA
510f4d8da9fa580ef3ff1aa355e081df	d__Bacteria	p__Firmicutes	c__Clostridia	o__Oscillospirales	f__Ruminococcaceae	g__Candidatus_Soleaferrea		1	-8.51882e-16	1.91919	-4.43875e-16	1	NA
4e5baed4ce9f8bbab564b0960feb2d01	d__Bacteria	p__Bacteroidota	c__Bacteroidia	o__Bacteroidales				1	-8.51882e-16	1.91919	-4.43875e-16	1	NA
f5a9eb724c4ce4a2f9de631ded638bde	d__Bacteria	p__Bacteroidota	c__Bacteroidia	o__Bacteroidales	f__Rikenellaceae	g__Rikenellaceae_RC9_gut_group		1	-8.51882e-16	1.91919	-4.43875e-16	1	NA
896a1019ae2164f37e69ab04638df593	d__Bacteria	p__Firmicutes	c__Clostridia	o__Clostridia_UCG-014	f__Clostridia_UCG-014	g__Clostridia_UCG-014		1	-8.51882e-16	1.91919	-4.43875e-16	1	NA
f7225443cb2ac171209b80e694d37cea	d__Bacteria	p__Desulfobacterota	c__Desulfovibrionia	o__Desulfovibrionales	f__Desulfovibrionaceae	g__uncultured	s__uncultured_bacterium	1	-8.51882e-16	1.91919	-4.43875e-16	1	NA
8aeb0246e983175e9b7be07ebaa59d61	d__Bacteria	p__Firmicutes	c__Clostridia	o__Christensenellales	f__Christensenellaceae	g__Christensenellaceae_R-7_group		1	-8.51882e-16	1.91919	-4.43875e-16	1	NA
882774e16b895acd0e14389768844558	d__Bacteria	p__Firmicutes	c__Bacilli	o__Lactobacillales	f__Lactobacillaceae	g__Lactobacillus		1	-8.51882e-16	1.91919	-4.43875e-16	1	NA
f009135a9586d173c529852b7f424570	d__Bacteria	p__Firmicutes	c__Clostridia	o__Peptostreptococcales-Tissierellales	f__Anaerovoracaceae	g__Anaerovorax	s__uncultured_bacterium	1	-8.51882e-16	1.91919	-4.43875e-16	1	NA
5df1fc699ab291a1a9d988f4e038e145	d__Bacteria	p__Spirochaetota	c__Spirochaetia	o__Spirochaetales	f__Spirochaetaceae	g__Treponema	s__uncultured_bacterium	1	-8.51882e-16	1.91919	-4.43875e-16	1	NA
9374815877dd123bcb969e48a5eed7e6	d__Bacteria	p__Firmicutes	c__Negativicutes	o__Veillonellales-Selenomonadales	f__Selenomonadaceae			1	-8.51882e-16	1.91919	-4.43875e-16	1	NA
e000601663307b7fcf6d83ee5b617761	d__Bacteria	p__Bacteroidota	c__Bacteroidia	o__Bacteroidales	f__Rikenellaceae	g__Rikenellaceae_RC9_gut_group	s__uncultured_bacterium	1	-8.51882e-16	1.91919	-4.43875e-16	1	NA
b766638c64f77aac41eb4b01df659412	d__Bacteria	p__Patescibacteria	c__Saccharimonadia	o__Saccharimonadales	f__Saccharimonadaceae	g__Candidatus_Saccharimonas	s__uncultured_bacterium	1	-8.51882e-16	1.91919	-4.43875e-16	1	NA
8b8227dd63a5e03a91306a3ed001eda2	d__Bacteria	p__Firmicutes	c__Clostridia	o__Peptostreptococcales-Tissierellales	f__Anaerovoracaceae	g__Family_XIII_UCG-001	s__uncultured_bacterium	1	-8.51882e-16	1.91919	-4.43875e-16	1	NA
46c324d674ee72bdd50d2f996fc99fb2	d__Bacteria	p__Firmicutes	c__Clostridia					1	-8.51882e-16	1.91919	-4.43875e-16	1	NA
30922d5037ca7c460207462df3a6ce7b	d__Bacteria	p__Spirochaetota	c__Spirochaetia	o__Spirochaetales	f__Spirochaetaceae	g__Sphaerochaeta	s__uncultured_bacterium	1	-8.51882e-16	1.91919	-4.43875e-16	1	NA
e10642a0aaf484cd4607a141e5d9b3a2	d__Bacteria	p__Firmicutes	c__Clostridia	o__Christensenellales	f__Christensenellaceae	g__Christensenellaceae_R-7_group		1	-8.51882e-16	1.91919	-4.43875e-16	1	NA
fbe2561f28c91bb8472bd5f3169b155b	d__Bacteria	p__Firmicutes	c__Clostridia	o__Lachnospirales	f__Lachnospiraceae			1	-8.51882e-16	1.91919	-4.43875e-16	1	NA
eb8e67c1b3081a8bbbcbfb2443063de7	d__Bacteria	p__Bacteroidota	c__Bacteroidia	o__Bacteroidales	f__Prevotellaceae	g__Prevotellaceae_UCG-003		1	-8.51882e-16	1.91919	-4.43875e-16	1	NA
6a81ba0cccab58520fe89bb27832e357	d__Bacteria	p__Firmicutes	c__Clostridia	o__Oscillospirales	f__Oscillospiraceae			1	-8.51882e-16	1.91919	-4.43875e-16	1	NA
1f403f8a20dad109cf825932d2f60814	d__Bacteria	p__Bacteroidota	c__Bacteroidia	o__Bacteroidales	f__Prevotellaceae	g__Prevotellaceae_UCG-003		1	-8.51882e-16	1.91919	-4.43875e-16	1	NA
b440edc87444c4cb8e691e9593c46264	d__Bacteria	p__Bacteroidota	c__Bacteroidia	o__Bacteroidales	f__Prevotellaceae	g__Alloprevotella	s__uncultured_bacterium	1	-8.51882e-16	1.91919	-4.43875e-16	1	NA
3b28bd39cc5b5dbd54399c115080b190	d__Bacteria	p__Firmicutes	c__Clostridia	o__Clostridia_UCG-014	f__Clostridia_UCG-014	g__Clostridia_UCG-014	s__uncultured_bacterium	1	-8.51882e-16	1.91919	-4.43875e-16	1	NA
aaed1e0c382e0e71d096c565ff254050	d__Bacteria	p__Firmicutes	c__Clostridia	o__Clostridia_UCG-014	f__Clostridia_UCG-014	g__Clostridia_UCG-014		1	-8.51882e-16	1.91919	-4.43875e-16	1	NA
971bcdf145befba023cc4fe6b6bfddf0	d__Bacteria	p__Bacteroidota	c__Bacteroidia	o__Bacteroidales	f__Muribaculaceae	g__Muribaculaceae		1	-8.51882e-16	1.91919	-4.43875e-16	1	NA
3c795d32d50b9a741dcd765984a529b1	d__Bacteria	p__Bacteroidota	c__Bacteroidia	o__Bacteroidales				1	-8.51882e-16	1.91919	-4.43875e-16	1	NA
d712378303109d848e7252ff17bb9cb7	d__Bacteria	p__Spirochaetota	c__Spirochaetia	o__Spirochaetales	f__Spirochaetaceae	g__Treponema	s__Treponema_succinifaciens	1	-8.51882e-16	1.91919	-4.43875e-16	1	NA
632e4eb556bd7dbc5ac4a54392b1c497	d__Bacteria	p__Actinobacteriota	c__Coriobacteriia	o__Coriobacteriales	f__Coriobacteriaceae	g__Collinsella		1	-8.51882e-16	1.91919	-4.43875e-16	1	NA
da49d956f630b96d68012465b4dc06f8	d__Bacteria	p__Bacteroidota	c__Bacteroidia	o__Bacteroidales	f__Muribaculaceae	g__Muribaculaceae	s__uncultured_bacterium	1	-8.51882e-16	1.91919	-4.43875e-16	1	NA
42d495b1aca308229ead6b75798c0b59	d__Bacteria	p__Firmicutes	c__Clostridia	o__Oscillospirales	f__Ruminococcaceae	g__Ruminococcus		1	-8.51882e-16	1.91919	-4.43875e-16	1	NA
4910241b685b291aff5f1de1247722a0	d__Bacteria	p__Bacteroidota	c__Bacteroidia	o__Bacteroidales	f__Prevotellaceae	g__Prevotella		1	-8.51882e-16	1.91919	-4.43875e-16	1	NA
2d40af010bc337023b94a8d84a7bb5bc	d__Bacteria	p__Verrucomicrobiota	c__Kiritimatiellae	o__WCHB1-41	f__WCHB1-41	g__WCHB1-41		1	-8.51882e-16	1.91919	-4.43875e-16	1	NA
45808628d31429e5b4d4f58e987c29a6	d__Bacteria	p__Bacteroidota	c__Bacteroidia	o__Bacteroidales	f__Muribaculaceae	g__Muribaculaceae	s__uncultured_bacterium	1	-8.51882e-16	1.91919	-4.43875e-16	1	NA
c99ba308c411565d71baebe4f7335eab	d__Bacteria	p__Firmicutes	c__Bacilli	o__Lactobacillales	f__Lactobacillaceae	g__Lactobacillus		1	-8.51882e-16	1.91919	-4.43875e-16	1	NA
d7279fe9a8c2de4ef1b5eb0bc69e313e	d__Bacteria	p__Bacteroidota	c__Bacteroidia	o__Bacteroidales	f__Prevotellaceae	g__Prevotellaceae_UCG-003		1	-8.51882e-16	1.91919	-4.43875e-16	1	NA
15e7a1558bbebf266b7ee54a8a89706b	d__Bacteria	p__Elusimicrobiota	c__Elusimicrobia	o__Elusimicrobiales	f__Elusimicrobiaceae	g__Elusimicrobium	s__uncultured_bacterium	1	-8.51882e-16	1.91919	-4.43875e-16	1	NA
73662864b7607c3a346adead2740447f	d__Bacteria	p__Bacteroidota	c__Bacteroidia	o__Bacteroidales				1	-8.51882e-16	1.91919	-4.43875e-16	1	NA
20d89335317b6e17fe3810069773511f	d__Bacteria	p__Bacteroidota	c__Bacteroidia	o__Bacteroidales	f__Muribaculaceae	g__Muribaculaceae	s__uncultured_bacterium	1	-8.51882e-16	1.91919	-4.43875e-16	1	NA
2fea6a6837c2e9ee78f514b816c7d53d	d__Bacteria	p__Firmicutes	c__Clostridia	o__Clostridia_UCG-014	f__Clostridia_UCG-014	g__Clostridia_UCG-014		1	-8.51882e-16	1.91919	-4.43875e-16	1	NA
ac38053ed6dda82d95bc99dbe2e874d0	d__Bacteria	p__Fibrobacterota	c__Fibrobacteria	o__Fibrobacterales	f__Fibrobacteraceae	g__Fibrobacter	s__Fibrobacter_intestinalis	1	-8.51882e-16	1.91919	-4.43875e-16	1	NA
af04ba84ef407e912bed580c89190038	d__Bacteria	p__Proteobacteria	c__Gammaproteobacteria	o__Pseudomonadales	f__Pseudomonadaceae	g__Pseudomonas		1	-8.51882e-16	1.91919	-4.43875e-16	1	NA
94c2d34313213defa705ccd05dfb5c9d	d__Bacteria	p__Bacteroidota	c__Bacteroidia	o__Bacteroidales	f__Prevotellaceae			1	-8.51882e-16	1.91919	-4.43875e-16	1	NA
2b28a05d09981e8af29f477ef3b40b1c	d__Bacteria	p__Firmicutes	c__Bacilli	o__Lactobacillales	f__Lactobacillaceae	g__Lactobacillus		1	-8.51882e-16	1.91919	-4.43875e-16	1	NA
cdd04e42f47a181047edaddcdcc3b9a8	d__Bacteria	p__Bacteroidota	c__Bacteroidia	o__Bacteroidales	f__Muribaculaceae	g__Muribaculaceae	s__uncultured_bacterium	1	-8.51882e-16	1.91919	-4.43875e-16	1	NA
ceeef41c87cebe75aea1162fc0df6388	d__Bacteria	p__Bacteroidota	c__Bacteroidia	o__Bacteroidales	f__Muribaculaceae	g__Muribaculaceae	s__uncultured_bacterium	1	-8.51882e-16	1.91919	-4.43875e-16	1	NA
442b0505b7b088f4f0fdd0e1ad321100	d__Bacteria	p__Bacteroidota	c__Bacteroidia	o__Bacteroidales	f__Prevotellaceae	g__Prevotella	s__uncultured_Wautersiella	1	-8.51882e-16	1.91919	-4.43875e-16	1	NA
df9b4cbc39125321f7be65ffc99f560f	d__Bacteria	p__Firmicutes	c__Clostridia	o__Peptostreptococcales-Tissierellales	f__Anaerovoracaceae	g__[Eubacterium]_nodatum_group		1	-8.51882e-16	1.91919	-4.43875e-16	1	NA
b2673b5a2098ee5f170a82b8b3714109	d__Bacteria	p__Bacteroidota	c__Bacteroidia	o__Bacteroidales	f__Rikenellaceae	g__Rikenellaceae_RC9_gut_group	s__uncultured_bacterium	1	-8.51882e-16	1.91919	-4.43875e-16	1	NA
34d23bc5f7685107263c556292a42c6a	d__Bacteria	p__Bacteroidota	c__Bacteroidia	o__Bacteroidales	f__Rikenellaceae	g__U29-B03		1	-8.51882e-16	1.91919	-4.43875e-16	1	NA
58924a367a93eb2b7889d27a9380179c	d__Bacteria	p__Bacteroidota	c__Bacteroidia	o__Bacteroidales	f__Prevotellaceae	g__Alloprevotella		1	-8.51882e-16	1.91919	-4.43875e-16	1	NA
6a4abf6d025c6f8a605b7a0ab63f3508	d__Bacteria	p__Spirochaetota	c__Spirochaetia	o__Spirochaetales	f__Spirochaetaceae	g__Sphaerochaeta	s__uncultured_bacterium	1	-8.51882e-16	1.91919	-4.43875e-16	1	NA
852be9050dd26d918456d7fed59ad20e	d__Bacteria	p__Proteobacteria	c__Alphaproteobacteria	o__Rickettsiales	f__uncultured	g__uncultured	s__uncultured_Alphaproteobacteria	1	-8.51882e-16	1.91919	-4.43875e-16	1	NA
c01a6aed11ab0c2283e661331e5b17d8	d__Bacteria	p__Firmicutes	c__Clostridia	o__Lachnospirales	f__Lachnospiraceae			1	-8.51882e-16	1.91919	-4.43875e-16	1	NA
ce25e0dcef1e6c75dbea0bb092cc1e9e	d__Bacteria	p__Bacteroidota	c__Bacteroidia	o__Bacteroidales	f__Muribaculaceae	g__Muribaculaceae	s__uncultured_bacterium	1	-8.51882e-16	1.91919	-4.43875e-16	1	NA
751c2f4f1a6e8f9884ad9d779661071a	d__Bacteria	p__Fusobacteriota	c__Fusobacteriia	o__Fusobacteriales	f__Fusobacteriaceae	g__Fusobacterium		1	-8.51882e-16	1.91919	-4.43875e-16	1	NA
44062208f2d34c18d2ed1a0aa67ac51c	d__Bacteria	p__Firmicutes	c__Clostridia	o__Monoglobales	f__Monoglobaceae	g__Monoglobus		1	-8.51882e-16	1.91919	-4.43875e-16	1	NA
7efd05db7cd0dd93d086395765a44428	d__Bacteria	p__Bacteroidota	c__Bacteroidia	o__Bacteroidales	f__Muribaculaceae	g__Muribaculaceae	s__uncultured_Porphyromonadaceae	1	-8.51882e-16	1.91919	-4.43875e-16	1	NA
34233f8ace932a3e5831c4b98dd74a47	d__Bacteria	p__Bacteroidota	c__Bacteroidia	o__Bacteroidales	f__Tannerellaceae	g__Parabacteroides		1	-8.51882e-16	1.91919	-4.43875e-16	1	NA
bfcdd1b2fa56dccc6110501dd5b21b0b	d__Bacteria	p__Firmicutes	c__Bacilli	o__Erysipelotrichales	f__Erysipelotrichaceae	g__Turicibacter	s__uncultured_bacterium	1	-8.51882e-16	1.91919	-4.43875e-16	1	NA
424af18dd44d8bb6182296df742f9f63	d__Bacteria	p__Bacteroidota	c__Bacteroidia	o__Bacteroidales	f__Bacteroidaceae	g__Bacteroides	s__Bacteroides_sartorii	1	-8.51882e-16	1.91919	-4.43875e-16	1	NA
6a47eca16fa2bd312bb2dc815ab6e7b2	d__Bacteria	p__Bacteroidota	c__Bacteroidia	o__Bacteroidales	f__Rikenellaceae	g__Rikenellaceae_RC9_gut_group		1	-8.51882e-16	1.91919	-4.43875e-16	1	NA
376d0d6de6f19aa83db0e840401496f1	d__Bacteria	p__Firmicutes	c__Clostridia	o__Monoglobales	f__Monoglobaceae	g__Monoglobus	s__uncultured_bacterium	1	-8.51882e-16	1.91919	-4.43875e-16	1	NA
c0a6a11e50c9734186291516a71679f1	d__Bacteria	p__Firmicutes	c__Clostridia	o__Monoglobales	f__Monoglobaceae	g__Monoglobus		1	-8.51882e-16	1.91919	-4.43875e-16	1	NA
b6b977a7c5fadfa9387fdbeb80d98195	d__Bacteria	p__Bacteroidota	c__Bacteroidia	o__Bacteroidales				1	-8.51882e-16	1.91919	-4.43875e-16	1	NA
a5a6b793b65e2611a086679fd39e206e	d__Bacteria	p__Firmicutes	c__Clostridia	o__Clostridia_UCG-014	f__Clostridia_UCG-014	g__Clostridia_UCG-014		1	-8.51882e-16	1.91919	-4.43875e-16	1	NA
b12015cd33c32868b6147a05431f66e5	d__Bacteria	p__Bacteroidota	c__Bacteroidia	o__Bacteroidales	f__Prevotellaceae	g__Prevotellaceae_UCG-003	s__uncultured_bacterium	1	-8.51882e-16	1.91919	-4.43875e-16	1	NA
d09eec4dd99a1e551b1d202247e632bb	d__Bacteria	p__Bacteroidota	c__Bacteroidia	o__Bacteroidales	f__Rikenellaceae	g__Rikenellaceae_RC9_gut_group	s__uncultured_bacterium	1	-8.51882e-16	1.91919	-4.43875e-16	1	NA
3ebb04b9566ef6e05bfa0c7a478a7b7c	d__Bacteria	p__Proteobacteria	c__Gammaproteobacteria	o__Enterobacterales	f__Enterobacteriaceae			1	-8.51882e-16	1.91919	-4.43875e-16	1	NA
f41f1ec0208d79fa31b8da40e5fbf343	d__Bacteria	p__Campilobacterota	c__Campylobacteria	o__Campylobacterales	f__Helicobacteraceae	g__Helicobacter		1	-8.51882e-16	1.91919	-4.43875e-16	1	NA
72266b527ac53a5d05176173347a9810	d__Bacteria	p__Firmicutes	c__Bacilli	o__Erysipelotrichales	f__Erysipelotrichaceae	g__Turicibacter	s__uncultured_bacterium	1	-8.51882e-16	1.91919	-4.43875e-16	1	NA
899dc337acbcc5500551c24b6759e6c0	d__Bacteria	p__Bacteroidota	c__Bacteroidia	o__Bacteroidales	f__Prevotellaceae	g__Alloprevotella	s__uncultured_bacterium	1	-8.51882e-16	1.91919	-4.43875e-16	1	NA
0f5d11ea870a98a32b09e73fa4b528d3	d__Bacteria	p__Firmicutes	c__Clostridia	o__Clostridia_vadinBB60_group	f__Clostridia_vadinBB60_group	g__Clostridia_vadinBB60_group	s__uncultured_bacterium	1	-8.51882e-16	1.91919	-4.43875e-16	1	NA
ea828db06f2ca350e8aa77713cd63c9a	d__Bacteria	p__Firmicutes	c__Clostridia					1	-8.51882e-16	1.91919	-4.43875e-16	1	NA
61d2b59690f6db0dcba6b2a6455299fd	d__Bacteria	p__Firmicutes	c__Clostridia	o__Clostridia_UCG-014	f__Clostridia_UCG-014	g__Clostridia_UCG-014	s__uncultured_bacterium	1	-8.51882e-16	1.91919	-4.43875e-16	1	NA
0a4a5f331750b1be9a0e39438bb3eb6e	d__Bacteria	p__Firmicutes	c__Clostridia	o__Oscillospirales	f__Oscillospiraceae			1	-8.51882e-16	1.91919	-4.43875e-16	1	NA
335f4ee79bf5f8db79b36c386b483b56	d__Bacteria	p__Firmicutes	c__Negativicutes	o__Veillonellales-Selenomonadales	f__Veillonellaceae	g__Megasphaera		1	-8.51882e-16	1.91919	-4.43875e-16	1	NA
2db911bbdf1fbac91bf93751e5b6c5d5	d__Bacteria	p__Bacteroidota	c__Bacteroidia	o__Bacteroidales	f__Prevotellaceae	g__Alloprevotella		1	-8.51882e-16	1.91919	-4.43875e-16	1	NA
7047a66395143c7b031c528a8009039e	d__Bacteria	p__Bacteroidota	c__Bacteroidia	o__Bacteroidales	f__Muribaculaceae	g__Muribaculaceae	s__uncultured_bacterium	1	-8.51882e-16	1.91919	-4.43875e-16	1	NA
9c7c66b95e795fb0d23e1f4470fd4e10	d__Bacteria	p__Proteobacteria	c__Gammaproteobacteria	o__Burkholderiales	f__Sutterellaceae	g__Parasutterella	s__gut_metagenome	1	-8.51882e-16	1.91919	-4.43875e-16	1	NA
92498b772a292f429c558366abc6d02d	d__Bacteria	p__Bacteroidota	c__Bacteroidia	o__Bacteroidales	f__Prevotellaceae	g__Prevotella		1	-8.51882e-16	1.91919	-4.43875e-16	1	NA
e6d40111ef8db298ee9ac46baea84447	d__Bacteria	p__Firmicutes	c__Clostridia	o__Oscillospirales	f__Ruminococcaceae			1	-8.51882e-16	1.91919	-4.43875e-16	1	NA
f72de18a62acc85eb496afb8f5711c89	d__Bacteria	p__Bacteroidota	c__Bacteroidia	o__Bacteroidales	f__Bacteroidales_RF16_group	g__Bacteroidales_RF16_group		1	-8.51882e-16	1.91919	-4.43875e-16	1	NA
19cb67fe585b24a1256acee3307a0b36	d__Bacteria	p__Bacteroidota	c__Bacteroidia	o__Bacteroidales				1	-8.51882e-16	1.91919	-4.43875e-16	1	NA
f6966786be3415500d423571c542fbc3	d__Bacteria	p__Bacteroidota	c__Bacteroidia	o__Bacteroidales	f__Muribaculaceae	g__Muribaculaceae		1	-8.51882e-16	1.91919	-4.43875e-16	1	NA
4c28c873bf67dfbb262b8e6926403989	d__Bacteria	p__Firmicutes	c__Clostridia	o__Oscillospirales	f__Ruminococcaceae	g__Ruminococcus		1	-8.51882e-16	1.91919	-4.43875e-16	1	NA
83f85d10f07e0c48af009d9a845f06ec	d__Bacteria	p__Firmicutes	c__Clostridia	o__Oscillospirales	f__Ruminococcaceae	g__Faecalibacterium		1	-8.51882e-16	1.91919	-4.43875e-16	1	NA
fe92550b108f6d7867429e4f605f844e	d__Bacteria	p__Spirochaetota	c__Spirochaetia	o__Spirochaetales	f__Spirochaetaceae	g__Treponema	s__Treponema_berlinense	1	-8.51882e-16	1.91919	-4.43875e-16	1	NA
3217f7724fa7778b6c4556c7a11318e9	d__Bacteria	p__Firmicutes	c__Clostridia	o__Oscillospirales	f__Ruminococcaceae	g__uncultured		1	-8.51882e-16	1.91919	-4.43875e-16	1	NA
fad51d7d3503a5a5bd83ada64679a1ca	d__Bacteria	p__Bacteroidota	c__Bacteroidia	o__Bacteroidales	f__Muribaculaceae	g__Muribaculaceae	s__uncultured_bacterium	1	-8.51882e-16	1.91919	-4.43875e-16	1	NA
643349d93b7ff17b8c1c017384808713	d__Bacteria	p__Proteobacteria	c__Gammaproteobacteria	o__Aeromonadales	f__Succinivibrionaceae	g__Succinivibrio		1	-8.51882e-16	1.91919	-4.43875e-16	1	NA
d53c2400138e0fbe8e16e6e3d7703991	d__Bacteria	p__Firmicutes	c__Clostridia	o__Oscillospirales	f__Ruminococcaceae	g__Ruminococcus		1	-8.51882e-16	1.91919	-4.43875e-16	1	NA
dfa11e8a369605ab9f2da764c7ec8180	d__Bacteria	p__Bacteroidota	c__Bacteroidia	o__Bacteroidales	f__Rikenellaceae	g__Rikenellaceae_RC9_gut_group	s__uncultured_bacterium	1	-8.51882e-16	1.91919	-4.43875e-16	1	NA
9fc5cd19a2aac3c0b68c553c8e2daebc	d__Bacteria	p__Bacteroidota	c__Bacteroidia	o__Bacteroidales	f__Rikenellaceae	g__Rikenellaceae_RC9_gut_group		1	-8.51882e-16	1.91919	-4.43875e-16	1	NA
68ca4fe8fc277a316de71f6aeeb057ee	d__Bacteria	p__Firmicutes	c__Clostridia	o__Christensenellales	f__Christensenellaceae	g__Christensenellaceae_R-7_group	s__uncultured_prokaryote	1	-8.51882e-16	1.91919	-4.43875e-16	1	NA
7c9509d96d477fdd3033f6f086a5c1f9	d__Bacteria	p__Bacteroidota	c__Bacteroidia	o__Bacteroidales	f__Prevotellaceae	g__Prevotella		1	-8.51882e-16	1.91919	-4.43875e-16	1	NA
f1b093d849ca6c9ace5b0626e4a66989	d__Bacteria	p__Proteobacteria	c__Gammaproteobacteria	o__Pseudomonadales	f__Pseudomonadaceae	g__Pseudomonas		1	-8.51882e-16	1.91919	-4.43875e-16	1	NA
5df98301ac01ece1a9215ac92967fc3e	d__Bacteria	p__Firmicutes	c__Clostridia	o__Christensenellales	f__Christensenellaceae	g__Christensenellaceae_R-7_group		1	-8.51882e-16	1.91919	-4.43875e-16	1	NA
4876af962da19a4a66ec679ec29b84a1	d__Bacteria	p__Firmicutes	c__Clostridia	o__Oscillospirales	f__Oscillospiraceae			1	-8.51882e-16	1.91919	-4.43875e-16	1	NA
19ba1fdd57cb11b77fbf0a22649cc3ca	d__Bacteria	p__Firmicutes	c__Clostridia	o__Lachnospirales	f__Lachnospiraceae	g__[Eubacterium]_xylanophilum_group	s__uncultured_bacterium	1	-8.51882e-16	1.91919	-4.43875e-16	1	NA
820d7581bb8e5d54bc82be41502756f0	d__Bacteria	p__Firmicutes	c__Clostridia	o__Lachnospirales	f__Lachnospiraceae			1	-8.51882e-16	1.91919	-4.43875e-16	1	NA
5ad65a62cd91392ff8aeaf4985ac3d41	d__Bacteria	p__Bacteroidota	c__Bacteroidia	o__Bacteroidales	f__Muribaculaceae	g__Muribaculaceae	s__uncultured_bacterium	1	-8.51882e-16	1.91919	-4.43875e-16	1	NA
ea9fca6b1917a01c4184b25289d2a262	d__Bacteria	p__Firmicutes	c__Clostridia	o__Oscillospirales	f__Oscillospiraceae	g__NK4A214_group		1	-8.51882e-16	1.91919	-4.43875e-16	1	NA
ebf0793bf76e012f231f3b87a3b43263	d__Bacteria	p__Proteobacteria	c__Alphaproteobacteria	o__Paracaedibacterales	f__Paracaedibacteraceae	g__uncultured	s__uncultured_Alphaproteobacteria	1	-8.51882e-16	1.91919	-4.43875e-16	1	NA
68f37586e5af1bae4ab1e150db42e7c1	d__Bacteria	p__Deferribacterota	c__Deferribacteres	o__Deferribacterales	f__Deferribacteraceae	g__Mucispirillum		1	-8.51882e-16	1.91919	-4.43875e-16	1	NA
19265d65fd96bf4711c4c54608b13a5f	d__Bacteria	p__Bacteroidota	c__Bacteroidia	o__Bacteroidales				1	-8.51882e-16	1.91919	-4.43875e-16	1	NA
6e006ff72c6a22eba5383f1f6b7fdc48	d__Bacteria	p__Fibrobacterota	c__Fibrobacteria	o__Fibrobacterales	f__Fibrobacteraceae	g__Fibrobacter	s__Fibrobacter_intestinalis	1	-8.51882e-16	1.91919	-4.43875e-16	1	NA
b63cc71d970377b433e4bff677eefd03	d__Bacteria	p__Bacteroidota	c__Bacteroidia	o__Bacteroidales	f__Muribaculaceae	g__Muribaculaceae		1	-8.51882e-16	1.91919	-4.43875e-16	1	NA
c867f6552959c011da08b9c50e4b31b6	d__Bacteria	p__Firmicutes	c__Bacilli	o__Staphylococcales	f__Staphylococcaceae	g__Jeotgalicoccus	s__Jeotgalicoccus_schoeneichii	1	-8.51882e-16	1.91919	-4.43875e-16	1	NA
8cf835a7116b7b4291bf5c8d98b84793	d__Bacteria	p__Firmicutes	c__Clostridia	o__Lachnospirales	f__Lachnospiraceae	g__Agathobacter		1	-8.51882e-16	1.91919	-4.43875e-16	1	NA
b567e9e48f116eac0222749ab62983e4	d__Bacteria	p__Firmicutes	c__Clostridia	o__Lachnospirales	f__Lachnospiraceae			1	-8.51882e-16	1.91919	-4.43875e-16	1	NA
7796e9e29bdacf9c5d31c07cb1591e8c	d__Bacteria	p__Proteobacteria	c__Alphaproteobacteria	o__Rhizobiales	f__Beijerinckiaceae	g__Methylobacterium-Methylorubrum		1	-8.51882e-16	1.91919	-4.43875e-16	1	NA
a81f4ee87f47af5b0fc2866f9b6d5fa2	d__Bacteria	p__Firmicutes	c__Clostridia	o__Clostridia_UCG-014	f__Clostridia_UCG-014	g__Clostridia_UCG-014		1	-8.51882e-16	1.91919	-4.43875e-16	1	NA
2c71aa4dca10846644bbf4df5c804866	d__Bacteria	p__Bacteroidota	c__Bacteroidia	o__Bacteroidales				1	-8.51882e-16	1.91919	-4.43875e-16	1	NA
e9c8f7ef3cc40eabbc4303671ffbcb3d	d__Bacteria	p__Bacteroidota	c__Bacteroidia	o__Bacteroidales	f__Prevotellaceae	g__Prevotella		1	-8.51882e-16	1.91919	-4.43875e-16	1	NA
945c5e80d9015bb29aa6ae4e42626f6b	d__Bacteria	p__Proteobacteria	c__Alphaproteobacteria	o__Paracaedibacterales	f__Paracaedibacteraceae	g__uncultured	s__uncultured_bacterium	1	-8.51882e-16	1.91919	-4.43875e-16	1	NA
b44de0c2ec1e380aded269956a963255	d__Bacteria	p__Firmicutes	c__Clostridia	o__Oscillospirales	f__[Eubacterium]_coprostanoligenes_group	g__[Eubacterium]_coprostanoligenes_group		1	-8.51882e-16	1.91919	-4.43875e-16	1	NA
2e2fd0f683409104b5c2dc9b7efa2f49	d__Bacteria	p__Firmicutes	c__Bacilli	o__Acholeplasmatales	f__Acholeplasmataceae	g__Anaeroplasma		1	-8.51882e-16	1.91919	-4.43875e-16	1	NA
3890f566cd83e02bc2094b0b15fb3243	d__Bacteria	p__Bacteroidota	c__Bacteroidia	o__Bacteroidales	f__Prevotellaceae	g__Prevotella		1	-8.51882e-16	1.91919	-4.43875e-16	1	NA
781656751bf7448c666a147d30852e05	d__Bacteria	p__Bacteroidota	c__Bacteroidia	o__Bacteroidales	f__Bacteroidales_RF16_group	g__Bacteroidales_RF16_group	s__uncultured_bacterium	1	-8.51882e-16	1.91919	-4.43875e-16	1	NA
26d81ef728ef2ed08795a1859f42c537	d__Bacteria	p__Firmicutes	c__Clostridia	o__Lachnospirales	f__Lachnospiraceae			1	-8.51882e-16	1.91919	-4.43875e-16	1	NA
b3b75b05b49e929833c42e661909aaed	d__Bacteria	p__Bacteroidota	c__Bacteroidia	o__Bacteroidales	f__Muribaculaceae	g__Muribaculaceae	s__uncultured_bacterium	1	-8.51882e-16	1.91919	-4.43875e-16	1	NA
d5db0135f7a1dfabcc3f63271fb04e64	d__Bacteria	p__Bacteroidota	c__Bacteroidia	o__Bacteroidales	f__Prevotellaceae			1	-8.51882e-16	1.91919	-4.43875e-16	1	NA
a373f4a2592fec067eba7cd83cf644f8	d__Bacteria	p__Bacteroidota	c__Bacteroidia	o__Bacteroidales	f__Prevotellaceae	g__Prevotella		1	-8.51882e-16	1.91919	-4.43875e-16	1	NA
3d4b00cc6e326ae95e98d351ec38ec1e	d__Bacteria	p__Firmicutes	c__Clostridia	o__Oscillospirales	f__Oscillospiraceae	g__Papillibacter	s__uncultured_bacterium	1	-8.51882e-16	1.91919	-4.43875e-16	1	NA
09133a53e37a2041edcffe3cebc7402c	d__Bacteria	p__Spirochaetota	c__Spirochaetia	o__Spirochaetales	f__Spirochaetaceae	g__Treponema	s__uncultured_bacterium	1	-8.51882e-16	1.91919	-4.43875e-16	1	NA
4b041223ca02f6b30e9713087a4ea56e	d__Bacteria	p__Bacteroidota	c__Bacteroidia	o__Bacteroidales	f__Rikenellaceae	g__Rikenellaceae_RC9_gut_group	s__uncultured_bacterium	1	-8.51882e-16	1.91919	-4.43875e-16	1	NA
daa91b94f613621a27c41bd361d3d55c	d__Bacteria	p__Bacteroidota	c__Bacteroidia	o__Bacteroidales	f__Prevotellaceae	g__Prevotella		1	-8.51882e-16	1.91919	-4.43875e-16	1	NA
666b1c8f308e0f5c4c3fda46f3efed19	d__Bacteria	p__Fusobacteriota	c__Fusobacteriia	o__Fusobacteriales	f__Fusobacteriaceae	g__Fusobacterium		1	-8.51882e-16	1.91919	-4.43875e-16	1	NA
c267eba2f42ff3f572a6908624e5a795	d__Bacteria	p__Firmicutes	c__Bacilli	o__RF39	f__RF39	g__RF39		1	-8.51882e-16	1.91919	-4.43875e-16	1	NA
f71d66bbc1c5475ecd59e6f62e76507e	d__Bacteria	p__Bacteroidota	c__Bacteroidia	o__Bacteroidales	f__Muribaculaceae	g__Muribaculaceae	s__uncultured_bacterium	1	-8.51882e-16	1.91919	-4.43875e-16	1	NA
ff7a02cfeb02fa794b3f39a992a23f5f	d__Bacteria	p__Bacteroidota	c__Bacteroidia	o__Bacteroidales	f__Rikenellaceae	g__Rikenellaceae_RC9_gut_group	s__uncultured_bacterium	1	-8.51882e-16	1.91919	-4.43875e-16	1	NA
ae0203ee941d877b0b5f6f8570a5408c	d__Archaea	p__Euryarchaeota	c__Methanobacteria	o__Methanobacteriales	f__Methanobacteriaceae	g__Methanobrevibacter		1	-8.51882e-16	1.91919	-4.43875e-16	1	NA
0611e4d85816d43e2d7e3ceea85f9061	d__Bacteria	p__Firmicutes	c__Bacilli	o__Erysipelotrichales	f__Erysipelotrichaceae	g__[Clostridium]_innocuum_group		1	-8.51882e-16	1.91919	-4.43875e-16	1	NA
06e805d675126bad37ae80447ef6af19	d__Bacteria	p__Bacteroidota	c__Bacteroidia	o__Bacteroidales	f__Prevotellaceae	g__Prevotellaceae_UCG-003	s__uncultured_bacterium	1	-8.51882e-16	1.91919	-4.43875e-16	1	NA
87eeb946f12e026994196dee481465c5	d__Bacteria	p__Bacteroidota	c__Bacteroidia	o__Bacteroidales	f__Bacteroidaceae	g__Bacteroides		1	-8.51882e-16	1.91919	-4.43875e-16	1	NA
eac404ab3745becf00a6225ac9ff0eec	d__Bacteria	p__Spirochaetota	c__Spirochaetia	o__Spirochaetales	f__Spirochaetaceae	g__Treponema	s__uncultured_bacterium	1	-8.51882e-16	1.91919	-4.43875e-16	1	NA
a5bc08e309bac9d076b7243a5627d20a	d__Bacteria	p__Firmicutes	c__Clostridia	o__Oscillospirales	f__Oscillospiraceae	g__Papillibacter	s__uncultured_bacterium	1	-8.51882e-16	1.91919	-4.43875e-16	1	NA
facae09453c5e0194f6fdc02d89472a9	d__Bacteria	p__Proteobacteria	c__Gammaproteobacteria	o__Pseudomonadales	f__Moraxellaceae	g__Acinetobacter		1	-8.51882e-16	1.91919	-4.43875e-16	1	NA
464e9307130036594dc91117a8e9700f	d__Bacteria	p__Bacteroidota	c__Bacteroidia	o__Bacteroidales	f__Prevotellaceae	g__Prevotellaceae_UCG-003	s__uncultured_bacterium	1	-8.51882e-16	1.91919	-4.43875e-16	1	NA
c7e77529bf592a0c1459ccece749268a	d__Bacteria	p__Firmicutes	c__Bacilli	o__Lactobacillales	f__Lactobacillaceae	g__Lactobacillus	s__Lactobacillus_kalixensis	1	-8.51882e-16	1.91919	-4.43875e-16	1	NA
21479315d6fed1d1af10cf6b1f29da2d	d__Bacteria	p__Patescibacteria	c__Saccharimonadia	o__Saccharimonadales	f__Saccharimonadaceae	g__Candidatus_Saccharimonas	s__uncultured_bacterium	1	-8.51882e-16	1.91919	-4.43875e-16	1	NA
dba35dd04f4eb9200fd6cca800fbdfb1	d__Bacteria	p__Firmicutes	c__Clostridia	o__Oscillospirales	f__[Eubacterium]_coprostanoligenes_group	g__[Eubacterium]_coprostanoligenes_group	s__uncultured_bacterium	1	-8.51882e-16	1.91919	-4.43875e-16	1	NA
b65defb8496616f11d7d85d8bde59703	d__Bacteria	p__Firmicutes	c__Clostridia	o__Oscillospirales	f__Ruminococcaceae			1	-8.51882e-16	1.91919	-4.43875e-16	1	NA
515f08014ebca7ecf5596bbe47588023	d__Bacteria	p__Firmicutes	c__Clostridia	o__Oscillospirales	f__Ruminococcaceae	g__Subdoligranulum		1	-8.51882e-16	1.91919	-4.43875e-16	1	NA
31309b7626e26349197e04cd233e74ed	d__Bacteria	p__Bacteroidota	c__Bacteroidia	o__Bacteroidales	f__Muribaculaceae	g__Muribaculaceae	s__uncultured_bacterium	1	-8.51882e-16	1.91919	-4.43875e-16	1	NA
2d26b05ec0b194dcff4f7e8319474a53	d__Bacteria	p__Proteobacteria	c__Alphaproteobacteria	o__Rickettsiales	f__uncultured	g__uncultured	s__uncultured_Alphaproteobacteria	1	-8.51882e-16	1.91919	-4.43875e-16	1	NA
4aaf0bd0ec360f3ac143292f5c677a8c	d__Bacteria	p__Proteobacteria	c__Gammaproteobacteria	o__Enterobacterales	f__Enterobacteriaceae			1	-8.51882e-16	1.91919	-4.43875e-16	1	NA
e6f08c5f12b13400bfa0e9d5ee9ec8c9	d__Bacteria	p__Firmicutes	c__Negativicutes	o__Veillonellales-Selenomonadales	f__Selenomonadaceae			1	-8.51882e-16	1.91919	-4.43875e-16	1	NA
22247261b0a6bcc8ee8c1a96ed30b82e	d__Bacteria	p__Firmicutes	c__Clostridia	o__Oscillospirales	f__Ruminococcaceae	g__Ruminococcus		1	-8.51882e-16	1.91919	-4.43875e-16	1	NA
1cf73342112ff633eae2e6264e25e4c2	d__Bacteria	p__Bacteroidota	c__Bacteroidia	o__Bacteroidales				1	-8.51882e-16	1.91919	-4.43875e-16	1	NA
df607cfcce1b5f827d694c009b0cf66d	d__Bacteria	p__Bacteroidota	c__Bacteroidia	o__Bacteroidales	f__Bacteroidaceae	g__Bacteroides		1	-8.51882e-16	1.91919	-4.43875e-16	1	NA
a40e2b1b24cca7097bbf335c343d7c2a	d__Bacteria	p__Firmicutes	c__Clostridia	o__Lachnospirales	f__Lachnospiraceae			1	-8.51882e-16	1.91919	-4.43875e-16	1	NA
d9aeb8d2ba43e1e6f5a696bc99adc2f8	d__Bacteria	p__Bacteroidota	c__Bacteroidia	o__Bacteroidales	f__Prevotellaceae	g__Alloprevotella	s__uncultured_bacterium	1	-8.51882e-16	1.91919	-4.43875e-16	1	NA
f10bda21ab808eda89f837491f74786e	d__Bacteria	p__Firmicutes	c__Clostridia	o__Lachnospirales	f__Lachnospiraceae	g__Butyrivibrio		1	-8.51882e-16	1.91919	-4.43875e-16	1	NA
6d62b20a3015badbb346bf4cae97c83f	d__Bacteria	p__Firmicutes	c__Negativicutes	o__Veillonellales-Selenomonadales	f__Selenomonadaceae	g__Anaerovibrio		1	-8.51882e-16	1.91919	-4.43875e-16	1	NA
0590dca02fe2cbf762947bd0dadbe0f8	d__Bacteria	p__Firmicutes	c__Clostridia	o__Oscillospirales	f__Ruminococcaceae	g__Ruminococcus	s__unidentified	1	-8.51882e-16	1.91919	-4.43875e-16	1	NA
f8aee1e50b4bd2a47126803061801721	d__Bacteria	p__Bacteroidota	c__Bacteroidia	o__Bacteroidales	f__Rikenellaceae	g__U29-B03		1	-8.51882e-16	1.91919	-4.43875e-16	1	NA
c2085dc50589fc7ecbfdba299ace5eda	d__Bacteria	p__Bacteroidota	c__Bacteroidia	o__Bacteroidales	f__Prevotellaceae	g__Prevotellaceae_UCG-003	s__uncultured_bacterium	1	-8.51882e-16	1.91919	-4.43875e-16	1	NA
52d7d9c62fe49b265a357d314dee35e4	d__Bacteria	p__Firmicutes	c__Clostridia	o__Lachnospirales	f__Lachnospiraceae			1	-8.51882e-16	1.91919	-4.43875e-16	1	NA
e798dd8e6dcfbf20288fe76e0ac72275	d__Bacteria	p__Firmicutes	c__Bacilli	o__Mycoplasmatales	f__Mycoplasmataceae	g__Mycoplasma		1	-8.51882e-16	1.91919	-4.43875e-16	1	NA
cc2b75930e4ad8adb390644c3f8dd5f4	d__Bacteria	p__Elusimicrobiota	c__Elusimicrobia	o__Elusimicrobiales	f__Elusimicrobiaceae	g__Elusimicrobium	s__uncultured_bacterium	1	-8.51882e-16	1.91919	-4.43875e-16	1	NA
b662d4638ea606178fcdd2d1aa345757	d__Bacteria	p__Bacteroidota	c__Bacteroidia	o__Bacteroidales	f__Prevotellaceae	g__Prevotellaceae_UCG-003		1	-8.51882e-16	1.91919	-4.43875e-16	1	NA
0be983bfe486777096a40bdae1c9e56d	d__Bacteria	p__Firmicutes	c__Bacilli	o__Lactobacillales	f__Lactobacillaceae	g__Lactobacillus	s__Lactobacillus_faecis	1	-8.51882e-16	1.91919	-4.43875e-16	1	NA
a32b04071289879193d30901443fdb19	d__Bacteria	p__Desulfobacterota	c__Desulfovibrionia	o__Desulfovibrionales	f__Desulfovibrionaceae	g__uncultured	s__uncultured_bacterium	1	-8.51882e-16	1.91919	-4.43875e-16	1	NA
e384a7c66532a47e201775eb15df4853	d__Bacteria	p__Firmicutes	c__Clostridia	o__Lachnospirales	f__Lachnospiraceae			1	-8.51882e-16	1.91919	-4.43875e-16	1	NA
5a03a36ba3b6f731882e6d23f966d6ae	d__Bacteria	p__Desulfobacterota	c__Desulfovibrionia	o__Desulfovibrionales	f__Desulfovibrionaceae	g__uncultured	s__uncultured_bacterium	1	-8.51882e-16	1.91919	-4.43875e-16	1	NA
761cdd029af7fa5183a7226d6a80cf50	d__Bacteria	p__Bacteroidota	c__Bacteroidia	o__Bacteroidales	f__Muribaculaceae	g__Muribaculaceae	s__uncultured_bacterium	1	-8.51882e-16	1.91919	-4.43875e-16	1	NA
bc57117c097822f72aabf96f4cbc40be	d__Bacteria	p__Proteobacteria	c__Gammaproteobacteria	o__Aeromonadales	f__Succinivibrionaceae	g__Succinivibrio		1	-8.51882e-16	1.91919	-4.43875e-16	1	NA
3827fee5206748218bc58c03567f756e	d__Bacteria	p__Firmicutes	c__Bacilli	o__RF39	f__RF39	g__RF39		1	-8.51882e-16	1.91919	-4.43875e-16	1	NA
b031f87ca2ecd724da6b1ef3e4c6c810	d__Bacteria	p__Bacteroidota	c__Bacteroidia	o__Bacteroidales	f__Prevotellaceae	g__Prevotellaceae_UCG-001		1	-8.51882e-16	1.91919	-4.43875e-16	1	NA
7a9531731c1bb8fbc80f9ba7b0c9c02c	d__Bacteria	p__Bacteroidota	c__Bacteroidia	o__Bacteroidales	f__Prevotellaceae	g__Prevotellaceae_UCG-003		1	-8.51882e-16	1.91919	-4.43875e-16	1	NA
4d3be64f2ddfa5f3369cf5b9560541f0	d__Bacteria	p__Firmicutes	c__Clostridia	o__Clostridia_UCG-014	f__Clostridia_UCG-014	g__Clostridia_UCG-014		1	-8.51882e-16	1.91919	-4.43875e-16	1	NA
167e78bd0772ef7c3542cbf8d62bba71	d__Bacteria	p__Firmicutes	c__Clostridia	o__Lachnospirales	f__Lachnospiraceae			1	-8.51882e-16	1.91919	-4.43875e-16	1	NA
d693f4ecf4f71c4d55f2716b9f5cdbe1	d__Bacteria	p__Bacteroidota	c__Bacteroidia	o__Bacteroidales	f__Rikenellaceae	g__Rikenellaceae_RC9_gut_group		1	-8.51882e-16	1.91919	-4.43875e-16	1	NA
cdda9029357b150f2f6443a8e70d5132	d__Bacteria	p__Firmicutes	c__Clostridia	o__Clostridia_UCG-014	f__Clostridia_UCG-014	g__Clostridia_UCG-014		1	-8.51882e-16	1.91919	-4.43875e-16	1	NA
17240ed6c3d4147d40addffe6884c4ca	d__Bacteria	p__Actinobacteriota	c__Coriobacteriia	o__Coriobacteriales	f__Coriobacteriales	g__Coriobacteriales	s__uncultured_bacterium	1	-8.51882e-16	1.91919	-4.43875e-16	1	NA
333c6b5f0122231c9c2eaf98444996a7	d__Bacteria	p__Spirochaetota	c__Spirochaetia	o__Spirochaetales	f__Spirochaetaceae	g__Treponema		1	-8.51882e-16	1.91919	-4.43875e-16	1	NA
5f83d0259723e7feac558f5f6b691a30	d__Bacteria	p__Bacteroidota	c__Bacteroidia	o__Bacteroidales	f__Rikenellaceae	g__Rikenellaceae_RC9_gut_group		1	-8.51882e-16	1.91919	-4.43875e-16	1	NA
46d1c6970885a35f5967ddb276cbd676	d__Bacteria	p__Bacteroidota	c__Bacteroidia	o__Bacteroidales	f__Prevotellaceae	g__Prevotellaceae_UCG-001		1	-8.51882e-16	1.91919	-4.43875e-16	1	NA
b5da6c94f6cf1cdeb2fae3ad87b334ba	d__Bacteria	p__Verrucomicrobiota	c__Kiritimatiellae	o__WCHB1-41	f__WCHB1-41	g__WCHB1-41		1	-8.51882e-16	1.91919	-4.43875e-16	1	NA
39ffd5e67f02126d6a569db5ca7870e0	d__Bacteria	p__Cyanobacteria	c__Vampirivibrionia	o__Gastranaerophilales	f__Gastranaerophilales	g__Gastranaerophilales	s__uncultured_bacterium	1	-8.51882e-16	1.91919	-4.43875e-16	1	NA
3e056cc7b94a327985a3588bd44bff71	d__Bacteria	p__Planctomycetota	c__Phycisphaerae	o__Tepidisphaerales	f__WD2101_soil_group	g__WD2101_soil_group	s__uncultured_bacterium	1	-8.51882e-16	1.91919	-4.43875e-16	1	NA
ce387fab919b3626b1b800ce480097df	d__Bacteria	p__Firmicutes	c__Clostridia	o__Oscillospirales	f__Ruminococcaceae	g__Ruminococcus		1	-8.51882e-16	1.91919	-4.43875e-16	1	NA
72cc03fd4bad2c268f8072e872f64a14	d__Archaea	p__Euryarchaeota	c__Methanobacteria	o__Methanobacteriales	f__Methanobacteriaceae	g__Methanobrevibacter		1	-8.51882e-16	1.91919	-4.43875e-16	1	NA
cedb27221d0bd0b8eaf01bb60a7cbad2	d__Bacteria	p__Proteobacteria	c__Gammaproteobacteria	o__Enterobacterales	f__Enterobacteriaceae			1	-8.51882e-16	1.91919	-4.43875e-16	1	NA
2ede8eef34600a7a2c843b04593bd664	d__Bacteria	p__Bacteroidota	c__Bacteroidia	o__Bacteroidales	f__Prevotellaceae	g__Prevotella	s__uncultured_bacterium	1	-8.51882e-16	1.91919	-4.43875e-16	1	NA
f4300b86d569aa3b3e3054f19eaaebe1	d__Bacteria	p__Proteobacteria	c__Gammaproteobacteria	o__Pasteurellales	f__Pasteurellaceae	g__Actinobacillus	s__Bisgaard_Taxon	1	-8.51882e-16	1.91919	-4.43875e-16	1	NA
9b984114a2335d1890819e770737202d	d__Bacteria	p__Bacteroidota	c__Bacteroidia	o__Bacteroidales	f__Prevotellaceae			1	-8.51882e-16	1.91919	-4.43875e-16	1	NA
133baf01ef2bc94db5a1e822f5ddff7f	d__Bacteria	p__Verrucomicrobiota	c__Lentisphaeria	o__Victivallales	f__vadinBE97	g__vadinBE97		1	-8.51882e-16	1.91919	-4.43875e-16	1	NA
d3bec2afa6373f5af1bc378932925e90	d__Bacteria	p__Firmicutes	c__Clostridia	o__Oscillospirales	f__Ruminococcaceae	g__Negativibacillus		1	-8.51882e-16	1.91919	-4.43875e-16	1	NA
6029a36a0451a515805b1c889b5b6226	d__Bacteria	p__Bacteroidota	c__Bacteroidia	o__Bacteroidales	f__Muribaculaceae	g__Muribaculaceae	s__uncultured_bacterium	1	-8.51882e-16	1.91919	-4.43875e-16	1	NA
4beb156b89a03b932a875fa1de4833e0	d__Bacteria	p__Firmicutes	c__Clostridia	o__Lachnospirales	f__Lachnospiraceae			1	-8.51882e-16	1.91919	-4.43875e-16	1	NA
551880933d175070b41653615e25dbf6	d__Bacteria	p__Bacteroidota	c__Bacteroidia	o__Bacteroidales	f__Prevotellaceae	g__Prevotellaceae_UCG-003	s__uncultured_bacterium	1	-8.51882e-16	1.91919	-4.43875e-16	1	NA
89e68f4cd46c3d2883fbfc76f34e855d	d__Bacteria	p__Proteobacteria	c__Gammaproteobacteria	o__Enterobacterales	f__Enterobacteriaceae			1	-8.51882e-16	1.91919	-4.43875e-16	1	NA
c966e00912771d4bb113b1fd3d4a501a	d__Bacteria	p__Firmicutes	c__Clostridia	o__Lachnospirales	f__Lachnospiraceae			1	-8.51882e-16	1.91919	-4.43875e-16	1	NA
9272b33401b792d95a68dd2adc58c079	d__Bacteria	p__Acidobacteriota	c__Blastocatellia	o__Pyrinomonadales	f__Pyrinomonadaceae	g__RB41		1	-8.51882e-16	1.91919	-4.43875e-16	1	NA
c33054829a439edac815a891507142b3	d__Bacteria	p__Firmicutes	c__Bacilli	o__RF39	f__RF39	g__RF39		1	-8.51882e-16	1.91919	-4.43875e-16	1	NA
3b0d8f12e4fa01fe3e76f68f4b7f380a	d__Bacteria	p__Firmicutes	c__Negativicutes	o__Veillonellales-Selenomonadales				1	-8.51882e-16	1.91919	-4.43875e-16	1	NA
7542d27417e9b033f5a4346f4246c77d	d__Bacteria	p__Firmicutes	c__Clostridia	o__Clostridia_vadinBB60_group	f__Clostridia_vadinBB60_group	g__Clostridia_vadinBB60_group	s__uncultured_bacterium	1	-8.51882e-16	1.91919	-4.43875e-16	1	NA
e08e61f39b69eac7db3dd0170097add6	d__Bacteria	p__Firmicutes	c__Clostridia	o__Oscillospirales	f__Oscillospiraceae	g__NK4A214_group	s__unidentified	1	-8.51882e-16	1.91919	-4.43875e-16	1	NA
e8c8ec96ed3d83e665a4c92f6bd201e4	d__Bacteria	p__Campilobacterota	c__Campylobacteria	o__Campylobacterales	f__Helicobacteraceae	g__Helicobacter		1	-8.51882e-16	1.91919	-4.43875e-16	1	NA
a11a48f918586ae3f8356fc0a04e5051	d__Bacteria	p__Firmicutes	c__Clostridia	o__Peptostreptococcales-Tissierellales	f__Peptostreptococcaceae	g__Romboutsia		1	-8.51882e-16	1.91919	-4.43875e-16	1	NA
22cba8a47ad2bd5814d466c940d9a22e	d__Bacteria	p__Fibrobacterota	c__Fibrobacteria	o__Fibrobacterales	f__Fibrobacteraceae	g__Fibrobacter	s__Fibrobacter_intestinalis	1	-8.51882e-16	1.91919	-4.43875e-16	1	NA
14a4c89a6742e1dcf82b6b177c31dce8	d__Bacteria	p__Bacteroidota	c__Bacteroidia	o__Bacteroidales	f__Prevotellaceae	g__Alloprevotella	s__uncultured_bacterium	1	-8.51882e-16	1.91919	-4.43875e-16	1	NA
440b17c394735680a32e79ee0799df80	d__Bacteria	p__Firmicutes	c__Clostridia	o__Oscillospirales	f__Ruminococcaceae	g__Ruminococcus		1	-8.51882e-16	1.91919	-4.43875e-16	1	NA
22994ceeb360a7bf78b08a574413cd96	d__Bacteria	p__Firmicutes	c__Bacilli	o__RF39	f__RF39	g__RF39	s__uncultured_Lachnospiraceae	1	-8.51882e-16	1.91919	-4.43875e-16	1	NA
c446b9cce792bb3aa7fa0e2650c9fabe	d__Bacteria	p__Bacteroidota	c__Bacteroidia	o__Bacteroidales	f__Rikenellaceae	g__Rikenellaceae_RC9_gut_group	s__wallaby_gut	1	-8.51882e-16	1.91919	-4.43875e-16	1	NA
f033dfb110d8efe256600f8bdcecf6e6	d__Bacteria	p__Verrucomicrobiota	c__Verrucomicrobiae	o__Verrucomicrobiales	f__Akkermansiaceae	g__Akkermansia		1	-8.51882e-16	1.91919	-4.43875e-16	1	NA
9c46460f51c63bde98298c2ac39feff5	d__Bacteria	p__Bacteroidota	c__Bacteroidia	o__Bacteroidales	f__Rikenellaceae	g__Rikenellaceae_RC9_gut_group	s__wallaby_gut	1	-8.51882e-16	1.91919	-4.43875e-16	1	NA
5be6df87b4bb7e417cf361cf8d8a280b	d__Bacteria	p__Bacteroidota	c__Bacteroidia	o__Bacteroidales	f__Muribaculaceae	g__Muribaculaceae	s__uncultured_bacterium	1	-8.51882e-16	1.91919	-4.43875e-16	1	NA
74d6c110d24e85c9c87befc6d35022ac	d__Bacteria	p__Bacteroidota	c__Bacteroidia	o__Flavobacteriales	f__Crocinitomicaceae	g__Crocinitomix		1	-8.51882e-16	1.91919	-4.43875e-16	1	NA
3a283348cc05734e2746a2710e5e11da	d__Bacteria	p__Firmicutes	c__Clostridia	o__Oscillospirales	f__Oscillospiraceae	g__NK4A214_group		1	-8.51882e-16	1.91919	-4.43875e-16	1	NA
52258eadbd90e506360a365d4f0119bf	d__Archaea	p__Nanoarchaeota	c__Nanoarchaeia	o__Woesearchaeales	f__Woesearchaeales	g__Woesearchaeales	s__uncultured_euryarchaeote	1	-8.51882e-16	1.91919	-4.43875e-16	1	NA
e8797e0d3218136fde30f53c442ea6ad	d__Bacteria	p__Bacteroidota	c__Bacteroidia	o__Bacteroidales	f__Muribaculaceae	g__Muribaculaceae	s__uncultured_bacterium	1	-8.51882e-16	1.91919	-4.43875e-16	1	NA
cc99cfc9ee6d0c46496f5a3b3091afa8	d__Bacteria	p__Bacteroidota	c__Bacteroidia	o__Bacteroidales	f__Prevotellaceae	g__Prevotellaceae_UCG-003		1	-8.51882e-16	1.91919	-4.43875e-16	1	NA
2b7243aeefedff087c7d02f426fdca9a	d__Bacteria	p__Firmicutes	c__Clostridia	o__Oscillospirales	f__Ruminococcaceae	g__Ruminococcus		1	-8.51882e-16	1.91919	-4.43875e-16	1	NA
7d69b4ba09ca88b6119133e0da885592	d__Bacteria	p__Firmicutes	c__Clostridia	o__Oscillospirales	f__Oscillospiraceae			1	-8.51882e-16	1.91919	-4.43875e-16	1	NA
8ed247feedff8f3e3c7ab834c36a6a4e	d__Bacteria	p__Firmicutes	c__Clostridia	o__Lachnospirales	f__Lachnospiraceae			1	-8.51882e-16	1.91919	-4.43875e-16	1	NA
3e4a0019f3f7478a83f5c9cbbd846082	d__Bacteria	p__Firmicutes	c__Bacilli	o__RF39	f__RF39	g__RF39		1	-8.51882e-16	1.91919	-4.43875e-16	1	NA
b060c7a2808f2121f56d76461256e94d	d__Bacteria	p__Firmicutes	c__Clostridia	o__Oscillospirales	f__Oscillospiraceae	g__NK4A214_group		1	-8.51882e-16	1.91919	-4.43875e-16	1	NA
f1ec5639b6093aa4f8d2e4370dd1ded6	d__Bacteria	p__Bacteroidota	c__Bacteroidia	o__Bacteroidales	f__Prevotellaceae			1	-8.51882e-16	1.91919	-4.43875e-16	1	NA
e2998cc852f918fdf598719a26c573c2	d__Bacteria	p__Actinobacteriota	c__Coriobacteriia	o__Coriobacteriales	f__Eggerthellaceae	g__DNF00809	s__uncultured_actinobacterium	1	-8.51882e-16	1.91919	-4.43875e-16	1	NA
8181e45f1a11f441fcb54b3f181ebcb7	d__Bacteria	p__Firmicutes	c__Bacilli	o__Erysipelotrichales	f__Erysipelotrichaceae	g__Holdemania		1	-8.51882e-16	1.91919	-4.43875e-16	1	NA
8f00e933d2d74086736c59eca0155e1e	d__Bacteria	p__Firmicutes	c__Clostridia	o__Oscillospirales	f__Ruminococcaceae	g__Ruminococcaceae	s__uncultured_bacterium	1	-8.51882e-16	1.91919	-4.43875e-16	1	NA
0840a7e504dd55020c4223ca63482955	d__Bacteria	p__Bacteroidota	c__Bacteroidia	o__Bacteroidales	f__Rikenellaceae	g__Rikenellaceae_RC9_gut_group	s__uncultured_beta	1	-8.51882e-16	1.91919	-4.43875e-16	1	NA
163e84345360a47d5cf410a8ec921e11	d__Bacteria	p__Firmicutes	c__Bacilli	o__Erysipelotrichales	f__Erysipelotrichaceae	g__uncultured	s__uncultured_bacterium	1	-8.51882e-16	1.91919	-4.43875e-16	1	NA
ab1ec39a8d554036bd198d5596f69206	d__Bacteria	p__Bacteroidota	c__Bacteroidia	o__Bacteroidales	f__Rikenellaceae	g__Alistipes	s__uncultured_bacterium	1	-8.51882e-16	1.91919	-4.43875e-16	1	NA
4c4f3679e18c7d102ff2ec3bc3e61323	d__Bacteria	p__Spirochaetota	c__Spirochaetia	o__Spirochaetales	f__Spirochaetaceae	g__Treponema	s__gut_metagenome	1	-8.51882e-16	1.91919	-4.43875e-16	1	NA
c1889ccb5b6a792b5332faf84dbc39bf	d__Bacteria	p__Campilobacterota	c__Campylobacteria	o__Campylobacterales	f__Helicobacteraceae	g__Helicobacter		1	-8.51882e-16	1.91919	-4.43875e-16	1	NA
d2735ea2e29ee4ef42407183e016aab1	d__Bacteria	p__Firmicutes	c__Bacilli	o__Lactobacillales	f__Lactobacillaceae	g__Lactobacillus		1	-8.51882e-16	1.91919	-4.43875e-16	1	NA
ab768f51a8088d79526ae40783aeb329	d__Bacteria	p__Bacteroidota	c__Bacteroidia	o__Bacteroidales	f__Bacteroidaceae	g__Bacteroides		1	-8.51882e-16	1.91919	-4.43875e-16	1	NA
12c2716fdfd66e388cb8521868b670e1	d__Bacteria	p__Firmicutes	c__Clostridia	o__Lachnospirales	f__Lachnospiraceae			1	-8.51882e-16	1.91919	-4.43875e-16	1	NA
69e4e5c74d8f5039392a0568301d36a6	d__Archaea	p__Nanoarchaeota	c__Nanoarchaeia	o__Woesearchaeales	f__SCGC_AAA011-D5	g__SCGC_AAA011-D5	s__Candidatus_Diapherotrites	1	-8.51882e-16	1.91919	-4.43875e-16	1	NA
91f54a01c4dbe8567d83b9be1a12fd3b	d__Bacteria	p__Firmicutes	c__Clostridia	o__Clostridia_vadinBB60_group	f__Clostridia_vadinBB60_group	g__Clostridia_vadinBB60_group	s__uncultured_bacterium	1	-8.51882e-16	1.91919	-4.43875e-16	1	NA
a4fb6ecc28dd247e9ae61f4407b44af6	d__Bacteria	p__Firmicutes	c__Clostridia	o__Lachnospirales	f__Lachnospiraceae	g__Lachnospiraceae_NK4A136_group	s__Trichinella_pseudospiralis	1	-8.51882e-16	1.91919	-4.43875e-16	1	NA
c9e5f9fbf98cbe3739571a0b4e1b2575	d__Bacteria	p__Desulfobacterota	c__Desulfovibrionia	o__Desulfovibrionales	f__Desulfovibrionaceae	g__uncultured	s__uncultured_bacterium	1	-8.51882e-16	1.91919	-4.43875e-16	1	NA
c3df1d8b4453e8b8db1397535106e9eb	d__Bacteria	p__Firmicutes	c__Bacilli	o__Mycoplasmatales	f__Mycoplasmataceae	g__Mycoplasma	s__Metamycoplasma_sualvi	1	-8.51882e-16	1.91919	-4.43875e-16	1	NA
5cfb1be67c38e7fbbcbb56c533678ea0	d__Bacteria	p__Bacteroidota	c__Bacteroidia	o__Bacteroidales	f__Prevotellaceae			1	-8.51882e-16	1.91919	-4.43875e-16	1	NA
0324087872158f1e668ff57542cee2e5	d__Bacteria	p__Firmicutes	c__Bacilli	o__Erysipelotrichales	f__Erysipelotrichaceae	g__Solobacterium	s__uncultured_bacterium	1	-8.51882e-16	1.91919	-4.43875e-16	1	NA
8931d24f7e4d67ecb052a941c983f239	d__Bacteria	p__Firmicutes	c__Clostridia	o__Oscillospirales	f__[Eubacterium]_coprostanoligenes_group	g__[Eubacterium]_coprostanoligenes_group		1	-8.51882e-16	1.91919	-4.43875e-16	1	NA
8123111468b73d587aa2dc5ef1280ef1	d__Bacteria	p__Bacteroidota	c__Bacteroidia	o__Bacteroidales	f__Bacteroidaceae	g__Bacteroides		1	-8.51882e-16	1.91919	-4.43875e-16	1	NA
e28226daa2f040faa91ec88879bc957c	d__Archaea	p__Thermoplasmatota	c__Thermoplasmata	o__Marine_Group_II	f__Marine_Group_II	g__Marine_Group_II	s__uncultured_archaeon	1	-8.51882e-16	1.91919	-4.43875e-16	1	NA
74ed3ecbb21b7b5371c26f53675499de	d__Bacteria	p__Bacteroidota	c__Bacteroidia	o__Bacteroidales	f__Marinifilaceae	g__Butyricimonas		1	-8.51882e-16	1.91919	-4.43875e-16	1	NA
637400d7f3c61fecb38767fe2bcf742d	d__Bacteria	p__Bacteroidota	c__Bacteroidia	o__Bacteroidales	f__Bacteroidaceae	g__Bacteroides		1	-8.51882e-16	1.91919	-4.43875e-16	1	NA
62b2ade261404c63754de671f178bd4d	d__Bacteria	p__Firmicutes	c__Clostridia	o__Lachnospirales	f__Lachnospiraceae	g__Lachnospiraceae	s__Cuneatibacter_caecimuris	1	-8.51882e-16	1.91919	-4.43875e-16	1	NA
be7593628d26fb36f941a52601fdaa24	d__Bacteria	p__Firmicutes	c__Negativicutes	o__Acidaminococcales	f__Acidaminococcaceae	g__Phascolarctobacterium		1	-8.51882e-16	1.91919	-4.43875e-16	1	NA
4b1896f15638852c93320335e04de797	d__Bacteria	p__Bacteroidota	c__Bacteroidia	o__Bacteroidales	f__Rikenellaceae	g__Rikenellaceae_RC9_gut_group	s__uncultured_bacterium	1	-8.51882e-16	1.91919	-4.43875e-16	1	NA
e5e7285eba0f580a25aa10febc02b463	d__Bacteria	p__Planctomycetota	c__Planctomycetes	o__Pirellulales	f__Pirellulaceae	g__p-1088-a5_gut_group	s__uncultured_bacterium	1	-8.51882e-16	1.91919	-4.43875e-16	1	NA
62b44b5adb2c326bc6fede3487229154	d__Bacteria	p__Patescibacteria	c__Saccharimonadia	o__Saccharimonadales	f__Saccharimonadaceae	g__Candidatus_Saccharimonas	s__uncultured_bacterium	1	-8.51882e-16	1.91919	-4.43875e-16	1	NA
f4fd40f69531ea4d8477bce2f6bcc022	d__Bacteria	p__Firmicutes	c__Bacilli	o__Erysipelotrichales	f__Erysipelatoclostridiaceae	g__Catenibacterium		1	-8.51882e-16	1.91919	-4.43875e-16	1	NA
3665598a73f649a34c99d6463f9ab1d7	d__Bacteria	p__Desulfobacterota	c__Desulfovibrionia	o__Desulfovibrionales	f__Desulfovibrionaceae	g__Desulfovibrio		1	-8.51882e-16	1.91919	-4.43875e-16	1	NA
7e2e37df0c740c7a985ab79a801d9dc5	d__Bacteria	p__Bacteroidota	c__Bacteroidia	o__Bacteroidales	f__Prevotellaceae			1	-8.51882e-16	1.91919	-4.43875e-16	1	NA
6493dfe2b807a55141ad810b44511688	d__Bacteria	p__Bacteroidota	c__Bacteroidia	o__Bacteroidales				1	-8.51882e-16	1.91919	-4.43875e-16	1	NA
427a64cef65967161c72be48d00d0019	d__Bacteria	p__Firmicutes	c__Clostridia	o__Lachnospirales	f__Lachnospiraceae	g__Lachnospiraceae_NK4A136_group		1	-8.51882e-16	1.91919	-4.43875e-16	1	NA
244db308f2806757dbfb9107c819c6ce	d__Bacteria	p__Firmicutes	c__Clostridia	o__Peptostreptococcales-Tissierellales	f__Peptostreptococcaceae	g__Romboutsia		1	-8.51882e-16	1.91919	-4.43875e-16	1	NA
04069d163489c9214dd1f3c580347cb8	d__Bacteria	p__Firmicutes	c__Clostridia	o__Lachnospirales	f__Lachnospiraceae			1	-8.51882e-16	1.91919	-4.43875e-16	1	NA
bec69fa5bf9f2f7234bffba0cc843f5a	d__Bacteria	p__Firmicutes	c__Clostridia	o__Oscillospirales	f__Oscillospiraceae			1	-8.51882e-16	1.91919	-4.43875e-16	1	NA
d033df9b1c19788ca7dbe482e1f0aae0	d__Bacteria	p__Bacteroidota	c__Bacteroidia	o__Bacteroidales	f__Prevotellaceae	g__Prevotella		1	-8.51882e-16	1.91919	-4.43875e-16	1	NA
5344c5f70c6d128c2804800422becf7d	d__Bacteria	p__Verrucomicrobiota	c__Verrucomicrobiae	o__Verrucomicrobiales	f__Akkermansiaceae	g__Akkermansia	s__uncultured_bacterium	1	-8.51882e-16	1.91919	-4.43875e-16	1	NA
aa98c5d2053c59220567cc0053d96953	d__Bacteria	p__Cyanobacteria	c__Vampirivibrionia	o__Gastranaerophilales	f__Gastranaerophilales	g__Gastranaerophilales		1	-8.51882e-16	1.91919	-4.43875e-16	1	NA
29cec7f608a9dd20d9f00c4e44a86f25	d__Bacteria	p__Bacteroidota	c__Bacteroidia	o__Bacteroidales	f__Rikenellaceae	g__Rikenellaceae_RC9_gut_group		1	-8.51882e-16	1.91919	-4.43875e-16	1	NA
18155c1fa2c6a4c65fda50b00c33088d	d__Bacteria	p__Patescibacteria	c__Saccharimonadia	o__Saccharimonadales	f__Saccharimonadaceae	g__Candidatus_Saccharimonas	s__uncultured_bacterium	1	-8.51882e-16	1.91919	-4.43875e-16	1	NA
9f98d7b18593c27932e28e81e324e1db	d__Bacteria	p__Bacteroidota	c__Bacteroidia	o__Bacteroidales	f__Muribaculaceae	g__Muribaculaceae	s__uncultured_bacterium	1	-8.51882e-16	1.91919	-4.43875e-16	1	NA
c7d80d874e62bf9e2c597b32a1a43396	d__Bacteria	p__Bacteroidota	c__Bacteroidia	o__Bacteroidales	f__Prevotellaceae			1	-8.51882e-16	1.91919	-4.43875e-16	1	NA
d5094ee7c4cde6198f38ee2c1db8a3d9	d__Bacteria	p__Bacteroidota	c__Bacteroidia	o__Bacteroidales	f__Rikenellaceae	g__Rikenellaceae_RC9_gut_group		1	-8.51882e-16	1.91919	-4.43875e-16	1	NA
8410c63c725cdfbd196ff8897ed87446	d__Bacteria	p__Firmicutes	c__Clostridia	o__Peptostreptococcales-Tissierellales	f__Anaerovoracaceae	g__[Eubacterium]_nodatum_group		1	-8.51882e-16	1.91919	-4.43875e-16	1	NA
e14b9c0695f7ea733ca8b274bf0d872d	d__Bacteria	p__Firmicutes	c__Clostridia	o__Oscillospirales	f__Oscillospiraceae			1	-8.51882e-16	1.91919	-4.43875e-16	1	NA
5245434c51b9d24c742d6756a3878574	d__Bacteria	p__Firmicutes	c__Negativicutes	o__Acidaminococcales	f__Acidaminococcaceae	g__Phascolarctobacterium		1	-8.51882e-16	1.91919	-4.43875e-16	1	NA
5aa1b0f33b1ce7cd380d03e4680e99ec	d__Bacteria	p__Bacteroidota	c__Bacteroidia	o__Bacteroidales	f__Paludibacteraceae	g__uncultured	s__uncultured_bacterium	1	-8.51882e-16	1.91919	-4.43875e-16	1	NA
d2c466d5dfb3652b1b9d63bcecd29b40	d__Bacteria	p__Bacteroidota	c__Bacteroidia	o__Bacteroidales	f__Prevotellaceae	g__Prevotella		1	-8.51882e-16	1.91919	-4.43875e-16	1	NA
45ab4d086015175b61a70a2e4f5f4e43	d__Bacteria	p__Desulfobacterota	c__Desulfovibrionia	o__Desulfovibrionales	f__Desulfovibrionaceae	g__Desulfovibrio	s__uncultured_rumen	1	-8.51882e-16	1.91919	-4.43875e-16	1	NA
da8fbfabb97121baddb18c1d3111ba70	d__Bacteria	p__Proteobacteria	c__Gammaproteobacteria	o__Burkholderiales	f__Oxalobacteraceae			1	-8.51882e-16	1.91919	-4.43875e-16	1	NA
863f283b515c4989927a4831913391a5	d__Bacteria	p__Firmicutes	c__Clostridia	o__Lachnospirales	f__Lachnospiraceae	g__Roseburia		1	-8.51882e-16	1.91919	-4.43875e-16	1	NA
8a2ff859acd047852c441afb38c6e119	d__Bacteria	p__Firmicutes	c__Bacilli	o__RF39	f__RF39	g__RF39	s__uncultured_bacterium	1	-8.51882e-16	1.91919	-4.43875e-16	1	NA
4771983279e4c39e73e3bfc4f189a688	d__Bacteria	p__Firmicutes	c__Clostridia	o__Clostridiales	f__Clostridiaceae	g__Candidatus_Arthromitus	s__uncultured_bacterium	1	-8.51882e-16	1.91919	-4.43875e-16	1	NA
af88e1bfc41478da2204ff26d824c4f9	d__Bacteria	p__Firmicutes	c__Bacilli	o__Erysipelotrichales	f__Erysipelatoclostridiaceae	g__UCG-004	s__uncultured_bacterium	1	-8.51882e-16	1.91919	-4.43875e-16	1	NA
48de4d93906d85e81128cfb47d0b043b	d__Bacteria	p__Bacteroidota	c__Bacteroidia	o__Bacteroidales	f__Prevotellaceae	g__Prevotella		1	-8.51882e-16	1.91919	-4.43875e-16	1	NA
3a7244e6746533107724c50f4d471059	d__Bacteria	p__Bacteroidota	c__Bacteroidia	o__Bacteroidales	f__Muribaculaceae	g__Muribaculaceae		1	-8.51882e-16	1.91919	-4.43875e-16	1	NA
7d5f03ffbb7d5b3e50c20122b097cbf1	d__Bacteria	p__Bacteroidota	c__Bacteroidia	o__Bacteroidales	f__Bacteroidaceae	g__Bacteroides	s__Bacteroides_nordii	1	-8.51882e-16	1.91919	-4.43875e-16	1	NA
9ec6f011dcb25b67fdcfe4bb42ac575d	d__Bacteria	p__Proteobacteria	c__Gammaproteobacteria	o__Pseudomonadales	f__Pseudomonadaceae	g__Pseudomonas		1	-8.51882e-16	1.91919	-4.43875e-16	1	NA
ae72bdfa96f6db06cebc7a8361aafd11	d__Bacteria	p__Firmicutes	c__Clostridia	o__Clostridia_UCG-014	f__Clostridia_UCG-014	g__Clostridia_UCG-014		1	-8.51882e-16	1.91919	-4.43875e-16	1	NA
1b2e8dc4e88cb849f657e5e0e61c900d	d__Bacteria	p__Bacteroidota	c__Bacteroidia	o__Bacteroidales	f__Prevotellaceae			1	-8.51882e-16	1.91919	-4.43875e-16	1	NA
e1ca723a59b233d40b1d5a96123f4441	d__Bacteria	p__Bacteroidota	c__Bacteroidia	o__Bacteroidales	f__Prevotellaceae			1	-8.51882e-16	1.91919	-4.43875e-16	1	NA
ec8d88c0f9bc3db9912506de027475c6	d__Bacteria	p__Campilobacterota	c__Campylobacteria	o__Campylobacterales	f__Helicobacteraceae	g__Helicobacter		1	-8.51882e-16	1.91919	-4.43875e-16	1	NA
f4dd4b6aa70da4ca6be17d3fca071757	d__Bacteria	p__Bacteroidota	c__Bacteroidia	o__Bacteroidales	f__Prevotellaceae	g__Prevotellaceae_UCG-003	s__uncultured_bacterium	1	-8.51882e-16	1.91919	-4.43875e-16	1	NA
56ce34ef0cf0c0d823574c24815c4cd7	d__Bacteria	p__Firmicutes	c__Negativicutes	o__Acidaminococcales	f__Acidaminococcaceae	g__Phascolarctobacterium		1	-8.51882e-16	1.91919	-4.43875e-16	1	NA
284d5936a883fcc592e8bcc993c3be41	d__Bacteria	p__Bacteroidota	c__Bacteroidia	o__Bacteroidales	f__Rikenellaceae	g__dgA-11_gut_group	s__uncultured_bacterium	1	-8.51882e-16	1.91919	-4.43875e-16	1	NA
d0d4ed2acd93ab0c232f30816c354537	d__Bacteria	p__Cyanobacteria	c__Vampirivibrionia	o__Gastranaerophilales	f__Gastranaerophilales	g__Gastranaerophilales		1	-8.51882e-16	1.91919	-4.43875e-16	1	NA
6f23ef571e9f7cec542f2bcdb9bd8dc8	d__Bacteria	p__Bacteroidota	c__Bacteroidia	o__Bacteroidales	f__Bacteroidales_RF16_group	g__Bacteroidales_RF16_group	s__uncultured_bacterium	1	-8.51882e-16	1.91919	-4.43875e-16	1	NA
56de6b441ec001f095ebf9f1ba685d10	d__Bacteria	p__Planctomycetota	c__Planctomycetes	o__Pirellulales	f__Pirellulaceae	g__p-1088-a5_gut_group	s__uncultured_bacterium	1	-8.51882e-16	1.91919	-4.43875e-16	1	NA
881380bc600d300795fcd82970af44b6	d__Bacteria	p__Firmicutes	c__Clostridia	o__Oscillospirales	f__Oscillospiraceae			1	-8.51882e-16	1.91919	-4.43875e-16	1	NA
3e53ee87f74f032558369eb352801e80	d__Bacteria	p__Firmicutes	c__Clostridia	o__Lachnospirales	f__Lachnospiraceae			1	-8.51882e-16	1.91919	-4.43875e-16	1	NA
792978e8e25d334be9d80c127309fa5e	d__Bacteria	p__Firmicutes	c__Clostridia	o__Monoglobales	f__Monoglobaceae	g__Monoglobus		1	-8.51882e-16	1.91919	-4.43875e-16	1	NA
db9dd9f868efda6fc1a7bab0b4633c6b	d__Bacteria	p__Bacteroidota	c__Bacteroidia	o__Bacteroidales	f__Tannerellaceae	g__Parabacteroides		1	-8.51882e-16	1.91919	-4.43875e-16	1	NA
b48e7e671dc862852be8d68860089dbf	d__Bacteria	p__Bacteroidota	c__Bacteroidia	o__Bacteroidales	f__Rikenellaceae	g__Rikenellaceae_RC9_gut_group	s__uncultured_rumen	1	-8.51882e-16	1.91919	-4.43875e-16	1	NA
224bd320f404e5b47c7532cc0722dc6f	d__Bacteria	p__Patescibacteria	c__Saccharimonadia	o__Saccharimonadales	f__Saccharimonadaceae	g__Candidatus_Saccharimonas	s__uncultured_bacterium	1	-8.51882e-16	1.91919	-4.43875e-16	1	NA
791fc225cb8c48b55c246c63c66b7de9	d__Bacteria	p__Spirochaetota	c__Spirochaetia	o__Spirochaetales	f__Spirochaetaceae	g__Sphaerochaeta	s__uncultured_bacterium	1	-8.51882e-16	1.91919	-4.43875e-16	1	NA
c8534129a4bb51ef5b6fa5222fe4f897	d__Bacteria	p__Bacteroidota	c__Bacteroidia	o__Bacteroidales				1	-8.51882e-16	1.91919	-4.43875e-16	1	NA
bae495dd755485cb984b2e92d29f71b6	d__Bacteria	p__Planctomycetota	c__Planctomycetes	o__Pirellulales	f__Pirellulaceae	g__p-1088-a5_gut_group	s__uncultured_bacterium	1	-8.51882e-16	1.91919	-4.43875e-16	1	NA
c3b9ac3b24c3b8176bec9c2c4c675533	d__Bacteria	p__Firmicutes	c__Clostridia	o__Lachnospirales	f__Lachnospiraceae			1	-8.51882e-16	1.91919	-4.43875e-16	1	NA
134f92e888a594269d30e662af0027b6	d__Bacteria	p__Bacteroidota	c__Bacteroidia	o__Bacteroidales	f__Prevotellaceae			1	-8.51882e-16	1.91919	-4.43875e-16	1	NA
b4d52bcad69a652ca83c39438ea2b420	d__Bacteria	p__Firmicutes	c__Clostridia	o__Peptococcales	f__Peptococcaceae	g__Peptococcus	s__uncultured_bacterium	1	-8.51882e-16	1.91919	-4.43875e-16	1	NA
388a9e7674769a8f7ebb6127d47ac840	d__Bacteria	p__Latescibacterota	c__Latescibacterota	o__Latescibacterota	f__Latescibacterota	g__Latescibacterota		1	-8.51882e-16	1.91919	-4.43875e-16	1	NA
2355042561628a675d233ed997fcf2a1	d__Bacteria	p__Firmicutes	c__Clostridia	o__Peptostreptococcales-Tissierellales	f__Peptostreptococcaceae	g__Romboutsia		1	-8.51882e-16	1.91919	-4.43875e-16	1	NA
3b8eccf22ca5ff454c9e4637a1f9b946	d__Bacteria	p__Bacteroidota	c__Bacteroidia	o__Bacteroidales	f__Rikenellaceae	g__dgA-11_gut_group	s__uncultured_bacterium	1	-8.51882e-16	1.91919	-4.43875e-16	1	NA
17a9bc361ba8df9b0fcb6e4c2eed61d6	d__Bacteria	p__Firmicutes	c__Clostridia	o__Oscillospirales	f__Ruminococcaceae	g__Ruminococcus	s__unidentified	1	-8.51882e-16	1.91919	-4.43875e-16	1	NA
13f419d7647252bedd8a5052fe332d58	d__Bacteria	p__Bacteroidota	c__Bacteroidia	o__Bacteroidales	f__Prevotellaceae	g__Prevotellaceae_UCG-001		1	-8.51882e-16	1.91919	-4.43875e-16	1	NA
17a6aa0e2fe80f0f2673efd7b728be90	d__Bacteria	p__Firmicutes	c__Clostridia	o__Lachnospirales	f__Lachnospiraceae	g__Lachnospiraceae_NK4A136_group	s__Trichinella_pseudospiralis	1	-8.51882e-16	1.91919	-4.43875e-16	1	NA
71d0b7d25f2eebd856dc6afec60cc207	d__Bacteria	p__Bacteroidota	c__Bacteroidia	o__Bacteroidales	f__Rikenellaceae	g__U29-B03		1	-8.51882e-16	1.91919	-4.43875e-16	1	NA
4d1415b7a7ef95772511cf85a08cd584	d__Bacteria	p__Bacteroidota	c__Bacteroidia	o__Bacteroidales	f__Marinifilaceae	g__Odoribacter	s__uncultured_bacterium	1	-8.51882e-16	1.91919	-4.43875e-16	1	NA
7679269f2dcba3e8c896fb3c00809f41	d__Bacteria	p__Bacteroidota	c__Bacteroidia	o__Bacteroidales	f__Tannerellaceae	g__Parabacteroides		1	-8.51882e-16	1.91919	-4.43875e-16	1	NA
d6faad4e096f6d719759396a7886ddd4	d__Bacteria	p__Bacteroidota	c__Bacteroidia	o__Bacteroidales	f__Muribaculaceae	g__Muribaculaceae	s__uncultured_bacterium	1	-8.51882e-16	1.91919	-4.43875e-16	1	NA
f88039e3c95a034919d98c478bc2e394	d__Bacteria	p__Bacteroidota	c__Bacteroidia	o__Bacteroidales	f__Prevotellaceae			1	-8.51882e-16	1.91919	-4.43875e-16	1	NA
fcfed3d970117991b6720e93252702d1	d__Bacteria	p__Desulfobacterota	c__Desulfovibrionia	o__Desulfovibrionales	f__Desulfovibrionaceae	g__uncultured	s__uncultured_bacterium	1	-8.51882e-16	1.91919	-4.43875e-16	1	NA
f7393f143c328614d1343f44a98850e8	d__Bacteria	p__Proteobacteria	c__Alphaproteobacteria	o__Rhodospirillales	f__uncultured	g__uncultured	s__uncultured_Alphaproteobacteria	1	-8.51882e-16	1.91919	-4.43875e-16	1	NA
413b2c635d4eb60d616b97775dd8b12b	d__Bacteria	p__Firmicutes	c__Bacilli	o__Lactobacillales	f__Lactobacillaceae	g__Lactobacillus		1	-8.51882e-16	1.91919	-4.43875e-16	1	NA
edf1fa48c307a74a46d95da8cdfa0eca	d__Bacteria	p__Bacteroidota	c__Bacteroidia	o__Bacteroidales				1	-8.51882e-16	1.91919	-4.43875e-16	1	NA
25814f5ec774c78bdc8d18e731405827	d__Bacteria	p__Bacteroidota	c__Bacteroidia	o__Bacteroidales	f__Prevotellaceae	g__Alloprevotella	s__uncultured_bacterium	1	-8.51882e-16	1.91919	-4.43875e-16	1	NA
3294d6509494b8eec5e62fe744f122b3	d__Bacteria	p__Firmicutes	c__Negativicutes	o__Veillonellales-Selenomonadales	f__Veillonellaceae	g__Veillonella		1	-8.51882e-16	1.91919	-4.43875e-16	1	NA
8709cb607f19e93b2b1668f346f32030	d__Bacteria	p__Actinobacteriota	c__Acidimicrobiia	o__Actinomarinales	f__uncultured	g__uncultured		1	-8.51882e-16	1.91919	-4.43875e-16	1	NA
3472055a8a0b05a4ea32e60067701b49	d__Bacteria	p__Firmicutes	c__Clostridia	o__Monoglobales	f__Monoglobaceae	g__Monoglobus		1	-8.51882e-16	1.91919	-4.43875e-16	1	NA
64da851fb950a0653b359c733c92cb83	d__Bacteria	p__Firmicutes	c__Clostridia	o__Clostridia_UCG-014	f__Clostridia_UCG-014	g__Clostridia_UCG-014		1	-8.51882e-16	1.91919	-4.43875e-16	1	NA
ef10cf492631409397ffaee0ddc09faa	d__Bacteria	p__Bacteroidota	c__Bacteroidia	o__Bacteroidales	f__Muribaculaceae	g__Muribaculaceae	s__uncultured_bacterium	1	-8.51882e-16	1.91919	-4.43875e-16	1	NA
f85affd66ea34527f3c5d3ef2a9cd8bf	d__Bacteria	p__Firmicutes	c__Clostridia	o__Clostridia_vadinBB60_group	f__Clostridia_vadinBB60_group	g__Clostridia_vadinBB60_group	s__unidentified	1	-8.51882e-16	1.91919	-4.43875e-16	1	NA
40c5704a9c6461b83d3566f53bd0b0c6	d__Bacteria	p__Firmicutes	c__Clostridia	o__Peptococcales	f__Peptococcaceae	g__uncultured	s__uncultured_bacterium	1	-8.51882e-16	1.91919	-4.43875e-16	1	NA
ff3e98550d27accb01fb63f3a56d508b	d__Bacteria	p__Cyanobacteria	c__Vampirivibrionia	o__Gastranaerophilales	f__Gastranaerophilales	g__Gastranaerophilales	s__uncultured_bacterium	1	-8.51882e-16	1.91919	-4.43875e-16	1	NA
96869592022aed623ecff280689ba8fc	d__Bacteria	p__Bacteroidota	c__Bacteroidia	o__Bacteroidales	f__Prevotellaceae			1	-8.51882e-16	1.91919	-4.43875e-16	1	NA
3eaa0d1c120c1b2d9b6dcc1343cee774	d__Bacteria	p__Firmicutes	c__Clostridia	o__Christensenellales	f__Christensenellaceae	g__Christensenellaceae_R-7_group	s__uncultured_prokaryote	1	-8.51882e-16	1.91919	-4.43875e-16	1	NA
b106058c846f8cf59435771452a662d3	d__Bacteria	p__Firmicutes	c__Clostridia	o__Oscillospirales	f__[Eubacterium]_coprostanoligenes_group	g__[Eubacterium]_coprostanoligenes_group	s__gut_metagenome	1	-8.51882e-16	1.91919	-4.43875e-16	1	NA
0b28b594d73cbf53a5e4dd2d5b7a6e15	d__Bacteria	p__Firmicutes	c__Clostridia	o__Lachnospirales	f__Lachnospiraceae			1	-8.51882e-16	1.91919	-4.43875e-16	1	NA
faf3b6de2c350d05b6c3d28ce16dcbaf	d__Bacteria	p__Spirochaetota	c__Spirochaetia	o__Spirochaetales	f__Spirochaetaceae	g__Sphaerochaeta	s__uncultured_bacterium	1	-8.51882e-16	1.91919	-4.43875e-16	1	NA
4ef181c8b848dd22d3144420e0ffa92f	d__Bacteria	p__Bacteroidota	c__Bacteroidia	o__Bacteroidales	f__Prevotellaceae	g__Alloprevotella		1	-8.51882e-16	1.91919	-4.43875e-16	1	NA
bc410f9a4c82bce261a3d334ff536011	d__Bacteria	p__Firmicutes	c__Clostridia	o__Clostridia_UCG-014	f__Clostridia_UCG-014	g__Clostridia_UCG-014		1	-8.51882e-16	1.91919	-4.43875e-16	1	NA
3eb2fc75e276c228673093a57482855b	d__Bacteria	p__Firmicutes	c__Clostridia	o__Oscillospirales	f__[Eubacterium]_coprostanoligenes_group	g__[Eubacterium]_coprostanoligenes_group		1	-8.51882e-16	1.91919	-4.43875e-16	1	NA
e320c4eeafa62d37275fc84accbca21b	d__Bacteria	p__Bacteroidota	c__Bacteroidia	o__Bacteroidales	f__Tannerellaceae	g__Parabacteroides	s__uncultured_bacterium	1	-8.51882e-16	1.91919	-4.43875e-16	1	NA
d89101cebf5b1ede20a547a7f38d7b97	d__Bacteria	p__Bacteroidota	c__Bacteroidia	o__Bacteroidales				1	-8.51882e-16	1.91919	-4.43875e-16	1	NA
d15c7d3a1c30e714b02409c8a5f1c1e8	d__Bacteria	p__Campilobacterota	c__Campylobacteria	o__Campylobacterales	f__Helicobacteraceae	g__Helicobacter	s__Helicobacter_rodentium	1	-8.51882e-16	1.91919	-4.43875e-16	1	NA
4db1e7f7cdd840c457849f588ff5ff9b	d__Bacteria	p__Planctomycetota	c__Planctomycetes	o__Pirellulales	f__Pirellulaceae	g__p-1088-a5_gut_group	s__uncultured_bacterium	1	-8.51882e-16	1.91919	-4.43875e-16	1	NA
317bd38c01a2ca290bcabf5cae21f095	d__Bacteria	p__Firmicutes	c__Bacilli	o__Acholeplasmatales	f__Acholeplasmataceae	g__Anaeroplasma	s__uncultured_bacterium	1	-8.51882e-16	1.91919	-4.43875e-16	1	NA
25263351bc8b139748582d8efc3374f6	d__Bacteria	p__Bacteroidota	c__Bacteroidia	o__Bacteroidales	f__Prevotellaceae			1	-8.51882e-16	1.91919	-4.43875e-16	1	NA
a03a804c9bb1629b3b95cd6e429259e4	d__Bacteria	p__Firmicutes	c__Bacilli	o__RF39	f__RF39	g__RF39		1	-8.51882e-16	1.91919	-4.43875e-16	1	NA
ffdd8d0e32d3af17616728346757b54a	d__Bacteria	p__Firmicutes	c__Clostridia	o__Oscillospirales	f__Oscillospiraceae	g__UCG-005		1	-8.51882e-16	1.91919	-4.43875e-16	1	NA
507ea190550aff48633f52ca4f020697	d__Bacteria	p__Bacteroidota	c__Bacteroidia	o__Bacteroidales	f__Prevotellaceae	g__Prevotellaceae_UCG-003		1	-8.51882e-16	1.91919	-4.43875e-16	1	NA
618be189a9c22a917d09fc32ebf7f6e4	d__Bacteria	p__Bacteroidota	c__Bacteroidia	o__Bacteroidales	f__Muribaculaceae	g__Muribaculaceae	s__uncultured_bacterium	1	-8.51882e-16	1.91919	-4.43875e-16	1	NA
3d53e0f84f41e41fa1d7bc0585130232	d__Bacteria	p__Firmicutes	c__Clostridia	o__Oscillospirales	f__Ruminococcaceae	g__Ruminococcus		1	-8.51882e-16	1.91919	-4.43875e-16	1	NA
2f28bbe71513abe18ad96a9bd3600e36	d__Bacteria	p__Bacteroidota	c__Bacteroidia	o__Bacteroidales	f__Prevotellaceae	g__Alloprevotella		1	-8.51882e-16	1.91919	-4.43875e-16	1	NA
5c1b7c6bfba5c745c18b23e1260f6cda	d__Bacteria	p__Firmicutes	c__Clostridia	o__Oscillospirales	f__Oscillospiraceae			1	-8.51882e-16	1.91919	-4.43875e-16	1	NA
2abaf415bd3e66734430d974a1df3be2	d__Bacteria	p__Firmicutes	c__Clostridia	o__Oscillospirales	f__Ruminococcaceae			1	-8.51882e-16	1.91919	-4.43875e-16	1	NA
463038fc8b012a20fdfb3c41e65163dc	d__Bacteria	p__Bacteroidota	c__Bacteroidia	o__Bacteroidales	f__Muribaculaceae	g__Muribaculaceae	s__uncultured_bacterium	1	-8.51882e-16	1.91919	-4.43875e-16	1	NA
bfb22fd084451999b455025a5322abda	d__Bacteria	p__Cyanobacteria	c__Vampirivibrionia	o__Gastranaerophilales	f__Gastranaerophilales	g__Gastranaerophilales	s__uncultured_bacterium	1	-8.51882e-16	1.91919	-4.43875e-16	1	NA
ddf72e31310c068d4a067feb655529a0	d__Bacteria	p__Chloroflexi	c__Anaerolineae	o__Anaerolineales	f__Anaerolineaceae	g__Flexilinea	s__uncultured_rumen	1	-8.51882e-16	1.91919	-4.43875e-16	1	NA
a66bb408117810450c3c43a1b1a2a4a3	d__Bacteria	p__Bacteroidota	c__Bacteroidia	o__Sphingobacteriales	f__env.OPS_17	g__env.OPS_17		1	-8.51882e-16	1.91919	-4.43875e-16	1	NA
1771a664db39b5927c32e67ca96bc1b4	d__Bacteria	p__Campilobacterota	c__Campylobacteria	o__Campylobacterales	f__Helicobacteraceae	g__Helicobacter	s__Helicobacter_rodentium	1	-8.51882e-16	1.91919	-4.43875e-16	1	NA
2e989ca7684b6cbda4bd41bf0517537f	d__Bacteria	p__Firmicutes	c__Clostridia	o__Clostridia_vadinBB60_group	f__Clostridia_vadinBB60_group	g__Clostridia_vadinBB60_group		1	-8.51882e-16	1.91919	-4.43875e-16	1	NA
9a6b0b39b70db9fac8272cb00e300345	d__Bacteria	p__Firmicutes	c__Clostridia	o__Peptostreptococcales-Tissierellales	f__Anaerovoracaceae			1	-8.51882e-16	1.91919	-4.43875e-16	1	NA
e16d31eac3f4d94e55fb0a4a59b83f12	d__Bacteria	p__Bacteroidota	c__Bacteroidia	o__Bacteroidales	f__Paludibacteraceae	g__uncultured	s__uncultured_bacterium	1	-8.51882e-16	1.91919	-4.43875e-16	1	NA
50efea67a80a4970031e85ce12e6f8bd	d__Bacteria	p__Firmicutes	c__Clostridia	o__Lachnospirales	f__Lachnospiraceae	g__[Eubacterium]_xylanophilum_group	s__uncultured_bacterium	1	-8.51882e-16	1.91919	-4.43875e-16	1	NA
64c707e798747d4f0bcb0c1562c83338	d__Bacteria	p__Desulfobacterota	c__Desulfovibrionia	o__Desulfovibrionales	f__Desulfovibrionaceae	g__uncultured	s__uncultured_bacterium	1	-8.51882e-16	1.91919	-4.43875e-16	1	NA
0d161524ef9f69e9237c2669f4379601	d__Bacteria	p__Firmicutes	c__Clostridia	o__Christensenellales	f__Christensenellaceae	g__Christensenellaceae_R-7_group		1	-8.51882e-16	1.91919	-4.43875e-16	1	NA
4e8d7c303e837a34af421e6cdd43e22f	d__Bacteria	p__Bacteroidota	c__Bacteroidia	o__Bacteroidales	f__Marinifilaceae	g__Butyricimonas	s__Butyricimonas_virosa	1	-8.51882e-16	1.91919	-4.43875e-16	1	NA
3672d6f5af3fa1d24c5bdce1592ec6fb	d__Bacteria	p__Bacteroidota	c__Bacteroidia	o__Bacteroidales	f__Prevotellaceae			1	-8.51882e-16	1.91919	-4.43875e-16	1	NA
3c10865898d1cf162c6f5e8eca9db5d8	d__Bacteria	p__Verrucomicrobiota	c__Verrucomicrobiae	o__Pedosphaerales	f__Pedosphaeraceae	g__Pedosphaeraceae		1	-8.51882e-16	1.91919	-4.43875e-16	1	NA
f81603f717bc6af5d2ebaa9c96770eeb	d__Bacteria	p__Campilobacterota	c__Campylobacteria	o__Campylobacterales	f__Helicobacteraceae	g__Helicobacter		1	-8.51882e-16	1.91919	-4.43875e-16	1	NA
84e128f7c470a3057d8fdfb81334fa81	d__Bacteria	p__Bacteroidota	c__Bacteroidia	o__Bacteroidales	f__Muribaculaceae	g__Muribaculaceae		1	-8.51882e-16	1.91919	-4.43875e-16	1	NA
e602b6c53e8ca086bc4ebe83c32184d9	d__Bacteria	p__Firmicutes	c__Clostridia	o__Clostridia_vadinBB60_group	f__Clostridia_vadinBB60_group	g__Clostridia_vadinBB60_group	s__uncultured_bacterium	1	-8.51882e-16	1.91919	-4.43875e-16	1	NA
f0f0f071ce52657d3b6b1896d3dfb315	d__Bacteria	p__Firmicutes	c__Clostridia	o__Lachnospirales	f__Lachnospiraceae	g__Blautia	s__Lachnospiraceae_bacterium	1	-8.51882e-16	1.91919	-4.43875e-16	1	NA
9180b030eb02da4c105b199c7dbab842	d__Bacteria	p__Bacteroidota	c__Bacteroidia	o__Bacteroidales	f__Rikenellaceae	g__Rikenellaceae_RC9_gut_group	s__wallaby_gut	1	-8.51882e-16	1.91919	-4.43875e-16	1	NA
03f426376c7a0b27be0535fc76bfcbfb	d__Bacteria	p__Desulfobacterota	c__Desulfovibrionia	o__Desulfovibrionales	f__Desulfovibrionaceae	g__Desulfovibrio		1	-8.51882e-16	1.91919	-4.43875e-16	1	NA
3ca177a5a2159c9f14bea4440f674163	d__Bacteria	p__Proteobacteria	c__Gammaproteobacteria	o__Pseudomonadales	f__Pseudomonadaceae	g__Pseudomonas		1	-8.51882e-16	1.91919	-4.43875e-16	1	NA
962fe5d3a0a22d1fac095ba188bdc163	d__Bacteria	p__Bacteroidota	c__Bacteroidia	o__Bacteroidales	f__Muribaculaceae	g__Muribaculaceae		1	-8.51882e-16	1.91919	-4.43875e-16	1	NA
8c29cd81cc02cc376169ac856f8d9a88	d__Bacteria	p__Proteobacteria	c__Alphaproteobacteria	o__Rhodobacterales	f__Rhodobacteraceae			1	-8.51882e-16	1.91919	-4.43875e-16	1	NA
853d55afeb55bc831fb33f64bed78135	d__Bacteria	p__Bacteroidota	c__Bacteroidia	o__Bacteroidales	f__Rikenellaceae	g__Rikenellaceae_RC9_gut_group	s__wallaby_gut	1	-8.51882e-16	1.91919	-4.43875e-16	1	NA
ca0a7bb69de04479007af125ebb4e6b6	d__Bacteria	p__Firmicutes	c__Clostridia	o__Clostridia_UCG-014	f__Clostridia_UCG-014	g__Clostridia_UCG-014		1	-8.51882e-16	1.91919	-4.43875e-16	1	NA
389a90f9a5dca24930dc71f077bf8b3f	d__Bacteria	p__Proteobacteria	c__Alphaproteobacteria	o__SAR11_clade	f__Clade_I	g__Clade_Ia		1	-8.51882e-16	1.91919	-4.43875e-16	1	NA
1adb1b2db95aebdb7a5cf5f1fb378103	d__Bacteria	p__Firmicutes	c__Clostridia	o__Oscillospirales	f__Oscillospiraceae	g__Oscillibacter	s__uncultured_bacterium	1	-8.51882e-16	1.91919	-4.43875e-16	1	NA
40369a8025e51f2be2b946dd4a8e8126	d__Bacteria	p__Bacteroidota	c__Bacteroidia	o__Bacteroidales	f__p-2534-18B5_gut_group	g__p-2534-18B5_gut_group	s__uncultured_Rikenellaceae	1	-8.51882e-16	1.91919	-4.43875e-16	1	NA
f659240f68506541027d37da773e0b8f	d__Bacteria	p__Bacteroidota	c__Bacteroidia	o__Bacteroidales	f__Muribaculaceae	g__Muribaculaceae	s__uncultured_bacterium	1	-8.51882e-16	1.91919	-4.43875e-16	1	NA
09f8724924eca5b116a95a94684b87ec	d__Bacteria	p__Firmicutes	c__Clostridia	o__Oscillospirales	f__Ruminococcaceae	g__Ruminococcus		1	-8.51882e-16	1.91919	-4.43875e-16	1	NA
1545f46cbff234da79301920de20d2b2	d__Bacteria	p__Proteobacteria	c__Gammaproteobacteria	o__Enterobacterales	f__Enterobacteriaceae	g__Klebsiella		1	-8.51882e-16	1.91919	-4.43875e-16	1	NA
53b38adf64e739a4a6b807549ad85a77	d__Bacteria	p__Bacteroidota	c__Bacteroidia	o__Bacteroidales	f__Prevotellaceae	g__Prevotella		1	-8.51882e-16	1.91919	-4.43875e-16	1	NA
5ab97955360d660134d3844129727145	d__Bacteria	p__Firmicutes	c__Clostridia	o__Oscillospirales	f__Oscillospiraceae	g__UCG-005		1	-8.51882e-16	1.91919	-4.43875e-16	1	NA
ab20ccfd571ed13133036e5e8207e675	d__Bacteria	p__Desulfobacterota	c__Desulfovibrionia	o__Desulfovibrionales	f__Desulfovibrionaceae	g__uncultured	s__uncultured_bacterium	1	-8.51882e-16	1.91919	-4.43875e-16	1	NA
da50d4e9148b045d639901e5dbef1ae3	d__Bacteria	p__Firmicutes	c__Clostridia	o__Clostridia_vadinBB60_group	f__Clostridia_vadinBB60_group	g__Clostridia_vadinBB60_group	s__uncultured_bacterium	1	-8.51882e-16	1.91919	-4.43875e-16	1	NA
9649812f63d5294645b44b833dc1049f	d__Bacteria	p__Bacteroidota	c__Bacteroidia	o__Bacteroidales	f__Muribaculaceae	g__Muribaculaceae	s__uncultured_bacterium	1	-8.51882e-16	1.91919	-4.43875e-16	1	NA
ac5b53eaa15fb2cc667458851bce6b01	d__Bacteria	p__Bacteroidota	c__Bacteroidia	o__Bacteroidales	f__Muribaculaceae	g__Muribaculaceae	s__uncultured_bacterium	1	-8.51882e-16	1.91919	-4.43875e-16	1	NA
bdeff943e70dc0862b8818f7e0ab7e29	d__Bacteria	p__Bacteroidota	c__Bacteroidia	o__Bacteroidales	f__Rikenellaceae	g__Rikenellaceae_RC9_gut_group	s__uncultured_bacterium	1	-8.51882e-16	1.91919	-4.43875e-16	1	NA
c5866a09172d68fafbe18a2d15f8e39b	d__Bacteria	p__Bacteroidota	c__Bacteroidia	o__Bacteroidales	f__Prevotellaceae	g__Paraprevotella		1	-8.51882e-16	1.91919	-4.43875e-16	1	NA
6f0b7a25fbd33de2660e144c52c7f0db	d__Bacteria	p__Firmicutes	c__Clostridia	o__Oscillospirales	f__Oscillospiraceae	g__UCG-002	s__uncultured_bacterium	1	-8.51882e-16	1.91919	-4.43875e-16	1	NA
78c9754c0a3d13ffa3614de14d7e11e2	d__Bacteria	p__Firmicutes	c__Clostridia	o__Oscillospirales	f__Oscillospiraceae			1	-8.51882e-16	1.91919	-4.43875e-16	1	NA
795bd15c031e6e3600833ef712572d4f	d__Bacteria	p__Firmicutes	c__Clostridia	o__Oscillospirales	f__[Eubacterium]_coprostanoligenes_group	g__[Eubacterium]_coprostanoligenes_group		1	-8.51882e-16	1.91919	-4.43875e-16	1	NA
53a2bfa0227b466dfe2d0232293f2ea0	d__Bacteria	p__Proteobacteria	c__Alphaproteobacteria	o__Rickettsiales	f__uncultured	g__uncultured		1	-8.51882e-16	1.91919	-4.43875e-16	1	NA
7f4e0ce7fa26f8796e5ac06445c48397	d__Bacteria	p__Firmicutes	c__Negativicutes	o__Veillonellales-Selenomonadales	f__Veillonellaceae	g__Veillonella		1	-8.51882e-16	1.91919	-4.43875e-16	1	NA
479ce23ae658bd4561af283209b5fe6d	d__Bacteria	p__Bacteroidota	c__Bacteroidia	o__Bacteroidales				1	-8.51882e-16	1.91919	-4.43875e-16	1	NA
4c28e2a83dd502ec436cd9e1fb61a63a	d__Bacteria	p__Firmicutes	c__Clostridia	o__Oscillospirales	f__Oscillospiraceae			1	-8.51882e-16	1.91919	-4.43875e-16	1	NA
6e8e3942b3b0028015c9f663fb426aca	d__Bacteria	p__Bacteroidota	c__Bacteroidia	o__Bacteroidales	f__Prevotellaceae	g__Prevotellaceae_UCG-001		1	-8.51882e-16	1.91919	-4.43875e-16	1	NA
594970acb6ea3d095211b6136d2e9f99	d__Bacteria	p__Firmicutes	c__Negativicutes	o__Veillonellales-Selenomonadales	f__Selenomonadaceae	g__Anaerovibrio		1	-8.51882e-16	1.91919	-4.43875e-16	1	NA
197fe943b396dcfefe12d5f590645c09	d__Bacteria	p__Desulfobacterota	c__Desulfovibrionia	o__Desulfovibrionales	f__Desulfovibrionaceae	g__uncultured	s__uncultured_bacterium	1	-8.51882e-16	1.91919	-4.43875e-16	1	NA
5b26f022aa6d46ea0de8afafde0a2115	d__Bacteria	p__Actinobacteriota	c__Actinobacteria	o__Bifidobacteriales	f__Bifidobacteriaceae	g__Bifidobacterium		1	-8.51882e-16	1.91919	-4.43875e-16	1	NA
aeeb1c60bfaaa92ac060f1ffa91b9550	d__Bacteria	p__Firmicutes	c__Clostridia	o__Oscillospirales	f__Oscillospiraceae			1	-8.51882e-16	1.91919	-4.43875e-16	1	NA
4c2a59f5847f300b1c9f429dabefbf3e	d__Bacteria	p__Firmicutes	c__Bacilli	o__Staphylococcales	f__Staphylococcaceae	g__Staphylococcus	s__Staphylococcus_lentus	1	-8.51882e-16	1.91919	-4.43875e-16	1	NA
83c6af499d9efdc43c658b6ad89bd62f	d__Bacteria	p__Firmicutes	c__Bacilli	o__Lactobacillales	f__Carnobacteriaceae	g__Atopostipes	s__uncultured_bacterium	1	-8.51882e-16	1.91919	-4.43875e-16	1	NA
7a580d6fcb12be17dabe134c80ad9c93	d__Bacteria	p__Desulfobacterota	c__Desulfovibrionia	o__Desulfovibrionales	f__Desulfovibrionaceae	g__uncultured	s__uncultured_bacterium	1	-8.51882e-16	1.91919	-4.43875e-16	1	NA
b8cf89f6edaac23ce05bcac28057b6dd	d__Bacteria	p__Firmicutes	c__Clostridia	o__Oscillospirales	f__[Eubacterium]_coprostanoligenes_group	g__[Eubacterium]_coprostanoligenes_group		1	-8.51882e-16	1.91919	-4.43875e-16	1	NA
e580610ab5b6b211121bde83f7bdf4c5	d__Bacteria	p__Bacteroidota	c__Bacteroidia	o__Bacteroidales				1	-8.51882e-16	1.91919	-4.43875e-16	1	NA
15653c9058c053aca028558be5da6cbc	d__Bacteria	p__Proteobacteria	c__Gammaproteobacteria	o__Pseudomonadales	f__Pseudomonadaceae	g__Pseudomonas		1	-8.51882e-16	1.91919	-4.43875e-16	1	NA
fe9586b9c8b1cdbcfffd69941c017776	d__Archaea	p__Euryarchaeota	c__Methanobacteria	o__Methanobacteriales	f__Methanobacteriaceae	g__Methanobrevibacter		1	-8.51882e-16	1.91919	-4.43875e-16	1	NA
a38a4aeda8e3b3acbd812e096d8682d1	d__Bacteria	p__Proteobacteria	c__Gammaproteobacteria	o__Enterobacterales	f__Enterobacteriaceae			1	-8.51882e-16	1.91919	-4.43875e-16	1	NA
d8bc22be45bacbcfc907a790ccb96c3d	d__Bacteria	p__Bacteroidota	c__Bacteroidia	o__Bacteroidales	f__Muribaculaceae	g__Muribaculaceae	s__uncultured_bacterium	1	-8.51882e-16	1.91919	-4.43875e-16	1	NA
26417476bc86ddc717f3c57176b26d98	d__Bacteria	p__Spirochaetota	c__Spirochaetia	o__Spirochaetales	f__Spirochaetaceae	g__Treponema	s__Treponema_berlinense	1	-8.51882e-16	1.91919	-4.43875e-16	1	NA
d43aa984a6af0d785981ea6840268b2a	d__Bacteria	p__Firmicutes	c__Clostridia	o__Christensenellales	f__Christensenellaceae	g__Christensenellaceae_R-7_group		1	-8.51882e-16	1.91919	-4.43875e-16	1	NA
e97e8b407491ac786566af963d289341	d__Bacteria	p__Firmicutes	c__Negativicutes	o__Acidaminococcales	f__Acidaminococcaceae	g__Phascolarctobacterium		1	-8.51882e-16	1.91919	-4.43875e-16	1	NA
e955d93e92670a8559ae1e6d4164caf4	d__Bacteria	p__Proteobacteria	c__Alphaproteobacteria	o__Paracaedibacterales	f__Paracaedibacteraceae	g__uncultured	s__uncultured_Alphaproteobacteria	1	-8.51882e-16	1.91919	-4.43875e-16	1	NA
4d36ed5d5a4a5cbc04b7452bc6c6d9fd	d__Bacteria	p__Firmicutes	c__Bacilli	o__Bacillales	f__Planococcaceae	g__Lysinibacillus		1	-8.51882e-16	1.91919	-4.43875e-16	1	NA
e60e6d34c2f6532fcbab2d0f06071e0d	d__Bacteria	p__Bacteroidota	c__Bacteroidia	o__Bacteroidales	f__Muribaculaceae	g__Muribaculaceae	s__uncultured_bacterium	1	-8.51882e-16	1.91919	-4.43875e-16	1	NA
27425c68096daf92ef4210ea29b3b2e6	d__Bacteria	p__Firmicutes	c__Bacilli	o__Bacillales	f__Bacillaceae			1	-8.51882e-16	1.91919	-4.43875e-16	1	NA
3808e6e026a03046500ce2f7c47d8bdc	d__Bacteria	p__Proteobacteria	c__Alphaproteobacteria	o__Rhodobacterales	f__Rhodobacteraceae			1	-8.51882e-16	1.91919	-4.43875e-16	1	NA
bf4b4c5e1e5d4f13d4e94cc5a32f5469	d__Bacteria	p__Actinobacteriota	c__Actinobacteria	o__Bifidobacteriales	f__Bifidobacteriaceae	g__Bifidobacterium		1	-8.51882e-16	1.91919	-4.43875e-16	1	NA
0bf447d0b36cc99db601d1199f1c5ec4	d__Bacteria	p__Proteobacteria	c__Gammaproteobacteria					1	-8.51882e-16	1.91919	-4.43875e-16	1	NA
9c754b122aa2c39d37baa28ef478cf11	d__Bacteria	p__Firmicutes	c__Clostridia	o__Oscillospirales	f__Ruminococcaceae	g__uncultured	s__uncultured_bacterium	1	-8.51882e-16	1.91919	-4.43875e-16	1	NA
23d509307632a2eebb3721ea1343459d	d__Bacteria	p__Firmicutes	c__Bacilli	o__Lactobacillales	f__Lactobacillaceae	g__Lactobacillus		1	-8.51882e-16	1.91919	-4.43875e-16	1	NA
6fb685225defd8f57916b2e4c1f99baa	d__Bacteria	p__Firmicutes	c__Bacilli	o__Lactobacillales	f__Lactobacillaceae	g__Lactobacillus		1	-8.51882e-16	1.91919	-4.43875e-16	1	NA
06f3f47281286c21974c1941c0a13327	d__Bacteria	p__Bacteroidota	c__Bacteroidia	o__Bacteroidales	f__Prevotellaceae			1	-8.51882e-16	1.91919	-4.43875e-16	1	NA
e17fe504050d35653115e47f8ed559f5	d__Bacteria	p__Bacteroidota	c__Bacteroidia	o__Bacteroidales	f__Muribaculaceae	g__Muribaculaceae		1	-8.51882e-16	1.91919	-4.43875e-16	1	NA
a825c4f5693ebdb992872e50f26f7d5b	d__Bacteria	p__Bacteroidota	c__Bacteroidia	o__Bacteroidales	f__Prevotellaceae	g__Prevotella		1	-8.51882e-16	1.91919	-4.43875e-16	1	NA
74d7060ef5ea394c647fe7d506354fd8	d__Archaea	p__Euryarchaeota	c__Methanobacteria	o__Methanobacteriales	f__Methanobacteriaceae	g__Methanobrevibacter		1	-8.51882e-16	1.91919	-4.43875e-16	1	NA
089fe5d3006cc99a529ea91c8a3e9931	d__Bacteria	p__Proteobacteria	c__Alphaproteobacteria	o__Rhodospirillales	f__uncultured	g__uncultured		1	-8.51882e-16	1.91919	-4.43875e-16	1	NA
2ad74a7130cc19276c6cb4ee3914a402	d__Bacteria	p__Bacteroidota	c__Bacteroidia	o__Bacteroidales	f__Prevotellaceae	g__Prevotella		1	-8.51882e-16	1.91919	-4.43875e-16	1	NA
96bd8f685225c97873ddf88068a11982	d__Bacteria	p__Firmicutes	c__Clostridia	o__Lachnospirales	f__Lachnospiraceae	g__Lachnospiraceae_NK4A136_group		1	-8.51882e-16	1.91919	-4.43875e-16	1	NA
f02056431cf44aa2c5f4d42fdc801210	d__Bacteria	p__Firmicutes	c__Clostridia	o__Lachnospirales	f__Lachnospiraceae	g__Lachnospiraceae_NK4A136_group	s__Clostridiales_bacterium	1	-8.51882e-16	1.91919	-4.43875e-16	1	NA
782853579b5896c263f0111b1b9d315e	d__Bacteria	p__Firmicutes	c__Bacilli	o__Erysipelotrichales	f__Erysipelatoclostridiaceae	g__UCG-004	s__gut_metagenome	1	-8.51882e-16	1.91919	-4.43875e-16	1	NA
e053a2125ccaa34a1ade54b7d16941de	d__Bacteria	p__Firmicutes	c__Clostridia	o__Monoglobales	f__Monoglobaceae	g__Monoglobus		1	-8.51882e-16	1.91919	-4.43875e-16	1	NA
bbb34db15a3155e83514cdeacaeb9914	d__Bacteria	p__Firmicutes	c__Clostridia	o__Oscillospirales	f__Oscillospiraceae	g__NK4A214_group		1	-8.51882e-16	1.91919	-4.43875e-16	1	NA
0550120bdcf71913c7d313ea045d1336	d__Bacteria	p__Firmicutes	c__Clostridia	o__Clostridia_vadinBB60_group	f__Clostridia_vadinBB60_group	g__Clostridia_vadinBB60_group		1	-8.51882e-16	1.91919	-4.43875e-16	1	NA
a9d02ad4ae240eff49511a74ab2a454d	d__Bacteria	p__Firmicutes	c__Bacilli	o__Lactobacillales	f__Lactobacillaceae	g__Lactobacillus		1	-8.51882e-16	1.91919	-4.43875e-16	1	NA
d939ec476b9036dca115e58ad49feeb5	d__Bacteria	p__Firmicutes	c__Bacilli	o__Lactobacillales	f__Lactobacillaceae	g__Lactobacillus		1	-8.51882e-16	1.91919	-4.43875e-16	1	NA
13817e08004e4c371e4cf895c8509691	d__Bacteria	p__Proteobacteria	c__Alphaproteobacteria	o__Rhodospirillales	f__uncultured	g__uncultured	s__uncultured_Alphaproteobacteria	1	-8.51882e-16	1.91919	-4.43875e-16	1	NA
3da7b93c22c36fd0a2b9c452e2ca2807	d__Bacteria	p__Bacteroidota	c__Bacteroidia	o__Bacteroidales	f__Prevotellaceae	g__Prevotellaceae_UCG-003	s__uncultured_bacterium	1	-8.51882e-16	1.91919	-4.43875e-16	1	NA
cc9448722fa5cfebc17b459c0ce740eb	d__Archaea	p__Euryarchaeota	c__Methanobacteria	o__Methanobacteriales	f__Methanobacteriaceae	g__Methanobrevibacter		1	-8.51882e-16	1.91919	-4.43875e-16	1	NA
e1701a2fddab3a27adcf0c68d018c904	d__Bacteria	p__Firmicutes	c__Bacilli	o__Lactobacillales	f__Lactobacillaceae	g__Lactobacillus		1	-8.51882e-16	1.91919	-4.43875e-16	1	NA
62eb25784194ef7eca95ce57fe5b7fa7	d__Bacteria	p__Firmicutes	c__Clostridia	o__Lachnospirales	f__Lachnospiraceae			1	-8.51882e-16	1.91919	-4.43875e-16	1	NA
b5b9c4db38fe5d9c4a79c7914e197fb7	d__Bacteria	p__Patescibacteria	c__Saccharimonadia	o__Saccharimonadales	f__Saccharimonadaceae	g__Candidatus_Saccharimonas	s__uncultured_bacterium	1	-8.51882e-16	1.91919	-4.43875e-16	1	NA
67543c202358fcf45f9d33807275e3c8	d__Archaea	p__Euryarchaeota	c__Methanobacteria	o__Methanobacteriales	f__Methanobacteriaceae	g__Methanobrevibacter		1	-8.51882e-16	1.91919	-4.43875e-16	1	NA
3eb096dac81487a7d5578f9b861d3d39	d__Bacteria	p__Firmicutes	c__Clostridia	o__Lachnospirales	f__Lachnospiraceae			1	-8.51882e-16	1.91919	-4.43875e-16	1	NA
e22542c3aada0dfcd593c03bff42cf4f	d__Bacteria	p__Firmicutes	c__Clostridia					1	-8.51882e-16	1.91919	-4.43875e-16	1	NA
ecbb812e3bcf2c54d907216e47355ae5	d__Bacteria	p__Proteobacteria	c__Alphaproteobacteria	o__Rickettsiales	f__uncultured	g__uncultured	s__uncultured_Alphaproteobacteria	1	-8.51882e-16	1.91919	-4.43875e-16	1	NA
005c5938b94f38a2b4af31925adb74b3	d__Bacteria	p__Bacteroidota	c__Bacteroidia	o__Bacteroidales	f__Muribaculaceae	g__Muribaculaceae	s__uncultured_bacterium	1	-8.51882e-16	1.91919	-4.43875e-16	1	NA
09cbb44ea367028417184d5be3ccafff	d__Bacteria	p__Firmicutes	c__Clostridia	o__Oscillospirales	f__Oscillospiraceae	g__Intestinimonas		1	-8.51882e-16	1.91919	-4.43875e-16	1	NA
4f1bc4ea591c6763fd3ee14d1308db76	d__Bacteria	p__Bacteroidota	c__Bacteroidia	o__Bacteroidales	f__Bacteroidaceae	g__Bacteroides		1	-8.51882e-16	1.91919	-4.43875e-16	1	NA
61ef02290dd117820e3cd1b83ad19d90	d__Bacteria	p__Bacteroidota	c__Bacteroidia	o__Bacteroidales	f__Prevotellaceae	g__Alloprevotella		1	-8.51882e-16	1.91919	-4.43875e-16	1	NA
aca0279781046f5fb4bc06542cdc72bf	d__Bacteria	p__Spirochaetota	c__Spirochaetia	o__Spirochaetales	f__Spirochaetaceae	g__Treponema	s__uncultured_bacterium	1	-8.51882e-16	1.91919	-4.43875e-16	1	NA
cad4e6d88f2d5191ced18e8d7479df0c	d__Bacteria	p__Firmicutes	c__Bacilli	o__Lactobacillales	f__Lactobacillaceae	g__Lactobacillus		1	-8.51882e-16	1.91919	-4.43875e-16	1	NA
4b4d5149954591af4318b27d1d1072d4	d__Bacteria	p__Bacteroidota	c__Bacteroidia	o__Bacteroidales	f__p-2534-18B5_gut_group	g__p-2534-18B5_gut_group	s__uncultured_Rikenellaceae	1	-8.51882e-16	1.91919	-4.43875e-16	1	NA
0c933a4b8fc22c32efb0db2e6ee85fb1	d__Bacteria	p__Firmicutes	c__Clostridia	o__Clostridia_vadinBB60_group	f__Clostridia_vadinBB60_group	g__Clostridia_vadinBB60_group	s__unidentified	1	-8.51882e-16	1.91919	-4.43875e-16	1	NA
0571b77d51617da262fffcead3fcc5f9	d__Bacteria	p__Proteobacteria	c__Alphaproteobacteria	o__Sphingomonadales	f__Sphingomonadaceae	g__Sphingomonas		1	-8.51882e-16	1.91919	-4.43875e-16	1	NA
a7ec196585f1d9143021ec21d5f6da8d	d__Bacteria	p__Proteobacteria	c__Gammaproteobacteria	o__Burkholderiales	f__Sutterellaceae	g__Parasutterella	s__gut_metagenome	1	-8.51882e-16	1.91919	-4.43875e-16	1	NA
b412260d72585498396b323d88a77e7c	d__Bacteria	p__Firmicutes	c__Negativicutes	o__Acidaminococcales	f__Acidaminococcaceae	g__Phascolarctobacterium	s__uncultured_bacterium	1	-8.51882e-16	1.91919	-4.43875e-16	1	NA
4b249f5d4c6ad153090f29b1ed23d548	d__Bacteria	p__Bacteroidota	c__Bacteroidia	o__Bacteroidales	f__Prevotellaceae	g__Prevotellaceae_UCG-003		1	-8.51882e-16	1.91919	-4.43875e-16	1	NA
d7732bbda1c211dfd198a8192bcf39bb	d__Archaea	p__Halobacterota	c__Methanomicrobia	o__Methanomicrobiales	f__Methanocorpusculaceae	g__Methanocorpusculum	s__uncultured_Methanocorpusculum	1	-8.51882e-16	1.91919	-4.43875e-16	1	NA
bc5dfae29379b49737fca3aab5584313	d__Bacteria	p__Firmicutes	c__Clostridia					1	-8.51882e-16	1.91919	-4.43875e-16	1	NA
6fbfdb173824582e5c27f5b574c9dc0d	d__Bacteria	p__Bacteroidota	c__Bacteroidia	o__Bacteroidales	f__Muribaculaceae	g__Muribaculaceae		1	-8.51882e-16	1.91919	-4.43875e-16	1	NA
4c145a511491916507873e1771dea709	d__Bacteria	p__Verrucomicrobiota	c__Chlamydiae	o__Chlamydiales				1	-8.51882e-16	1.91919	-4.43875e-16	1	NA
61c0de3c8d82ef4f7610b518b6de8304	d__Bacteria	p__Actinobacteriota	c__Actinobacteria	o__Actinomycetales	f__Actinomycetaceae	g__Actinomyces		1	-8.51882e-16	1.91919	-4.43875e-16	1	NA
84c97eeebb813cf3479af23d1e22867e	d__Bacteria	p__Bacteroidota	c__Bacteroidia	o__Bacteroidales	f__Muribaculaceae	g__Muribaculaceae	s__uncultured_bacterium	1	-8.51882e-16	1.91919	-4.43875e-16	1	NA
bee7fa64c8e7af44ba06d61c1e8bb368	d__Bacteria	p__Bacteroidota	c__Bacteroidia					1	-8.51882e-16	1.91919	-4.43875e-16	1	NA
ea2b4f35d96e8df70bd2401e4632d5d0	d__Bacteria	p__Firmicutes	c__Bacilli	o__Erysipelotrichales	f__Erysipelatoclostridiaceae	g__Coprobacillus		1	-8.51882e-16	1.91919	-4.43875e-16	1	NA
d9c383ab94274538734b9df3dab64b48	d__Bacteria	p__Planctomycetota	c__Planctomycetes	o__Pirellulales	f__Pirellulaceae	g__p-1088-a5_gut_group	s__uncultured_bacterium	1	-8.51882e-16	1.91919	-4.43875e-16	1	NA
8b757760b441d554edd94f2464aa0223	d__Bacteria	p__Actinobacteriota	c__Acidimicrobiia	o__Microtrichales	f__Microtrichaceae	g__Sva0996_marine_group		1	-8.51882e-16	1.91919	-4.43875e-16	1	NA
b91697818a58bf7d43981831d019e7e7	d__Bacteria	p__Proteobacteria	c__Alphaproteobacteria	o__Rhodospirillales	f__uncultured	g__uncultured		1	-8.51882e-16	1.91919	-4.43875e-16	1	NA
ccce190fe0fa3837b9d3ae29966b65ac	d__Bacteria	p__Firmicutes	c__Negativicutes	o__Acidaminococcales	f__Acidaminococcaceae	g__Phascolarctobacterium		1	-8.51882e-16	1.91919	-4.43875e-16	1	NA
0957cde25abbe9ef0e34dd4337e925f6	d__Bacteria	p__Firmicutes	c__Bacilli	o__Mycoplasmatales	f__Mycoplasmataceae	g__Mycoplasma	s__Metamycoplasma_sualvi	1	-8.51882e-16	1.91919	-4.43875e-16	1	NA
b2bdf940b0866cb9c5db00d63c9f4ab2	d__Bacteria	p__Firmicutes	c__Clostridia	o__Clostridia_UCG-014	f__Clostridia_UCG-014	g__Clostridia_UCG-014	s__unidentified	1	-8.51882e-16	1.91919	-4.43875e-16	1	NA
26f678307310a2b9474dfcdacc15f006	d__Bacteria	p__Bacteroidota	c__Bacteroidia	o__Bacteroidales	f__Barnesiellaceae	g__Barnesiella	s__uncultured_bacterium	1	-8.51882e-16	1.91919	-4.43875e-16	1	NA
a375edf458e0423784df15c18c9bca5e	d__Bacteria	p__Firmicutes	c__Bacilli	o__Lactobacillales	f__Lactobacillaceae	g__Lactobacillus		1	-8.51882e-16	1.91919	-4.43875e-16	1	NA
e92d0bf08b83500e7acbc41b45b2b927	d__Bacteria	p__Firmicutes	c__Negativicutes	o__Veillonellales-Selenomonadales				1	-8.51882e-16	1.91919	-4.43875e-16	1	NA
[truncated: 856 more rows]

## Sheet: Day15- Control vs Abx
Faeature ID	Domain	Phylum	Class	Order	Family	Genus	Species	baseMean	log2FoldChange	lfcSE	stat	pvalue	padj
0b5557c28e514f09ee0f86f502f022ab	d__Bacteria	p__Planctomycetota	c__Planctomycetes	o__Pirellulales	f__Pirellulaceae	g__p-1088-a5_gut_group	s__uncultured_bacterium	1091	-10.2881	1.62866	-6.31688	2.66898e-10	6.13864e-09
10dc26ada2d851d16eb6b78389dd449d	d__Bacteria	p__Fusobacteriota	c__Fusobacteriia	o__Fusobacteriales	f__Fusobacteriaceae	g__Fusobacterium		313.111	-9.87235	1.89963	-5.19697	2.02558e-07	2.32942e-06
5ace910456cc36990327020321bb0dcc	d__Bacteria	p__Bacteroidota	c__Bacteroidia	o__Bacteroidales				202	-9.23834	1.9869	-4.64963	3.32524e-06	2.54935e-05
968974780fbc010fa4f4f15dfc0ef8e2	d__Bacteria	p__Planctomycetota	c__Planctomycetes	o__Pirellulales	f__Pirellulaceae	g__p-1088-a5_gut_group	s__uncultured_bacterium	124.444	-8.53651	1.95512	-4.36623	1.26408e-05	7.26844e-05
99090dc1ddd923094d1c25e6c1dd2500	d__Bacteria	p__Fusobacteriota	c__Fusobacteriia	o__Fusobacteriales	f__Fusobacteriaceae	g__Fusobacterium		161.667	-8.50377	2.04338	-4.16162	3.15997e-05	0.000125752
6f9a394ca744951d9a205d3843f5d75d	d__Bacteria	p__Bacteroidota	c__Bacteroidia	o__Bacteroidales	f__Muribaculaceae	g__Muribaculaceae		91.5556	8.09096	1.94819	4.15307	3.28049e-05	0.000125752
d4a4251f81dffbc5e40ff1cd5e64fb8f	d__Bacteria	p__Firmicutes	c__Bacilli	o__Lactobacillales	f__Lactobacillaceae	g__Lactobacillus		76.7778	-7.83494	1.92742	-4.06499	4.80348e-05	0.000148631
837c31cf6f412e0b19f9850e8b614173	d__Archaea	p__Euryarchaeota	c__Methanobacteria	o__Methanobacteriales	f__Methanobacteriaceae	g__Methanobrevibacter		79.8889	-7.89274	1.94988	-4.04782	5.16976e-05	0.000148631
fd99ebd5fbe194066bb5239436605059	d__Bacteria	p__Fusobacteriota	c__Fusobacteriia	o__Fusobacteriales	f__Fusobacteriaceae	g__Fusobacterium		159.333	-8.33533	2.14659	-3.88307	0.000103148	0.000263599
b17d12d015fff73a40f2e7bd08debf36	d__Bacteria	p__Planctomycetota	c__Planctomycetes	o__Pirellulales	f__Pirellulaceae	g__p-1088-a5_gut_group	s__uncultured_bacterium	286	-7.52613	2.02947	-3.70842	0.000208555	0.000479676
8bb6dc94a69e8a52ebd09337eb10ed08	d__Bacteria	p__Fusobacteriota	c__Fusobacteriia	o__Fusobacteriales	f__Fusobacteriaceae	g__Fusobacterium		43.8889	-7.01861	1.99117	-3.52487	0.000423694	0.000885906
4d115f2c2f6a12f1439068146bec0eb8	d__Bacteria	p__Fusobacteriota	c__Fusobacteriia	o__Fusobacteriales	f__Fusobacteriaceae	g__Fusobacterium		168.333	-7.79868	2.33513	-3.33972	0.000838628	0.00160737
9ab17ef70c61068a63be8b8991fdc222	d__Bacteria	p__Fusobacteriota	c__Fusobacteriia	o__Fusobacteriales	f__Fusobacteriaceae	g__Fusobacterium		22.8889	-6.05885	1.94904	-3.10864	0.0018795	0.00332526
378f5f68f7b933935ad5c9ed225f42d4	d__Bacteria	p__Fusobacteriota	c__Fusobacteriia	o__Fusobacteriales	f__Fusobacteriaceae	g__Fusobacterium		9.77778	-4.77256	1.70374	-2.80123	0.00509082	0.00836349
69fc01a6aa68a5ba44fe4501046e0e88	d__Bacteria	p__Fusobacteriota	c__Fusobacteriia	o__Fusobacteriales	f__Fusobacteriaceae	g__Fusobacterium		7.11111	-4.27299	1.82636	-2.33962	0.0193032	0.0295982
4f72c3b829bf1917d743bc48017491bf	d__Bacteria	p__Verrucomicrobiota	c__Kiritimatiellae	o__WCHB1-41	f__WCHB1-41	g__WCHB1-41	s__uncultured_bacterium	6.66667	-4.1699	1.96291	-2.12435	0.0336411	0.0475902
c171ceb9a0e58336116fea94528a1df5	d__Bacteria	p__Firmicutes	c__Clostridia	o__Clostridia_vadinBB60_group	f__Clostridia_vadinBB60_group	g__Clostridia_vadinBB60_group		6.33333	-4.08743	1.95846	-2.08707	0.0368819	0.0475902
3ed6938f8130bb8ea57437bb7badd54c	d__Bacteria	p__Verrucomicrobiota	c__Kiritimatiellae	o__WCHB1-41	f__WCHB1-41	g__WCHB1-41		6.22222	4.05888	1.95691	2.07412	0.0380677	0.0475902
2cd87a509a705a06536524af821b39ed	d__Bacteria	p__Elusimicrobiota	c__Elusimicrobia	o__Elusimicrobiales	f__Elusimicrobiaceae	g__Elusimicrobium	s__uncultured_bacterium	6.11111	4.02973	1.95534	2.06089	0.0393136	0.0475902
f23986efed2d5c34721292b0ddc96fc7	d__Bacteria	p__Firmicutes	c__Bacilli	o__Erysipelotrichales	f__Erysipelotrichaceae	g__Turicibacter	s__uncultured_bacterium	5.88889	3.96961	1.95209	2.03352	0.0419999	NA
007acc020e31e5845ae05cf2255a9e38	d__Bacteria	p__Verrucomicrobiota	c__Kiritimatiellae	o__WCHB1-41	f__WCHB1-41	g__WCHB1-41	s__uncultured_bacterium	5.88889	-3.9696	1.95209	-2.03351	0.0420008	NA
b18b0111f367e2aa9d77ed4f513c22df	d__Bacteria	p__Planctomycetota	c__Planctomycetes	o__Pirellulales	f__Pirellulaceae	g__p-1088-a5_gut_group		5.77778	3.93858	1.95041	2.01936	0.0434496	NA
354eabfcd83db3bd05783d3a61b80382	d__Bacteria	p__Bacteroidota	c__Bacteroidia	o__Bacteroidales	f__Rikenellaceae	g__Rikenellaceae_RC9_gut_group	s__uncultured_bacterium	5.77778	-3.93857	1.95041	-2.01935	0.0434505	NA
c866c6aa3e7ccae1ee01e68103a0a25b	d__Bacteria	p__Proteobacteria	c__Gammaproteobacteria	o__Burkholderiales	f__Alcaligenaceae	g__Oligella	s__Oligella_ureolytica	5.66667	-3.90686	1.9487	-2.00486	0.0449783	NA
2d4fcab0a0a17256765a77c8698a4cbb	d__Bacteria	p__Bacteroidota	c__Bacteroidia	o__Bacteroidales	f__Rikenellaceae	g__Rikenellaceae_RC9_gut_group	s__uncultured_bacterium	5.55556	3.87445	1.94694	1.99002	0.0465889	NA
4fc2b053911c11b985cc83b47cabf8ba	d__Bacteria	p__Firmicutes	c__Clostridia	o__Clostridia_vadinBB60_group	f__Clostridia_vadinBB60_group	g__Clostridia_vadinBB60_group	s__uncultured_bacterium	5.55556	-3.87444	1.94695	-1.99001	0.0465899	NA
8eb1ec9d5ea705fcc08271ba017e261b	d__Bacteria	p__Firmicutes	c__Clostridia	o__Lachnospirales	f__Lachnospiraceae	g__Epulopiscium		5.22222	3.77258	1.94136	1.94326	0.0519847	NA
0cbe0f7de839bb95dc1401b17237790a	d__Bacteria	p__Proteobacteria	c__Gammaproteobacteria	o__Pseudomonadales	f__Moraxellaceae	g__Acinetobacter		5.11111	3.73695	1.93945	1.92681	0.0540032	NA
6805572ab8a8c22615a377672f41bd5f	d__Bacteria	p__Firmicutes	c__Bacilli	o__RF39	f__RF39	g__RF39		4.88889	3.66295	1.93548	1.89253	0.05842	NA
a0d29a34dd83a5a2dd8e66b801502261	d__Bacteria	p__Proteobacteria	c__Alphaproteobacteria	o__Caulobacterales	f__Caulobacteraceae	g__Brevundimonas		4.77778	3.62448	1.93341	1.87465	0.0608405	NA
053ecd160e9a2e30184cc169d8c236ba	d__Bacteria	p__Verrucomicrobiota	c__Kiritimatiellae	o__WCHB1-41	f__WCHB1-41	g__WCHB1-41		4.55556	-3.5443	1.92913	-1.83725	0.0661723	NA
9e074720ceb8ca093b4e74b5c23de548	d__Bacteria	p__Verrucomicrobiota	c__Verrucomicrobiae	o__Opitutales	f__Puniceicoccaceae	g__Cerasicoccus	s__uncultured_bacterium	4.55556	-3.5443	1.92913	-1.83725	0.0661723	NA
2944f90e2c718a3a252e38df906323a6	d__Bacteria	p__Firmicutes	c__Bacilli	o__Lactobacillales	f__Lactobacillaceae	g__Lactobacillus		4.33333	-3.45941	1.92453	-1.79753	0.0722509	NA
578f9d77dcff4f868c387ee05a840d72	d__Bacteria	p__Firmicutes	c__Clostridia	o__Peptococcales	f__Peptococcaceae	g__uncultured	s__uncultured_bacterium	4.11111	3.36922	1.91978	1.75501	0.0792581	NA
041ed56aab098bbe07d55de785d1fcfe	d__Bacteria	p__Deferribacterota	c__Deferribacteres	o__Deferribacterales	f__Deferribacteraceae	g__Mucispirillum	s__uncultured_bacterium	4	3.32192	1.9173	1.73261	0.0831659	NA
5274f2821b9fd81da9d7e14e8d9554d8	d__Bacteria	p__Desulfobacterota	c__Desulfovibrionia	o__Desulfovibrionales	f__Desulfovibrionaceae	g__uncultured	s__uncultured_bacterium	3.77778	3.22238	1.91212	1.68524	0.0919416	NA
b9088cec882ac445ce461c1954a52e06	d__Bacteria	p__Bacteroidota	c__Bacteroidia	o__Flavobacteriales	f__Weeksellaceae	g__Chryseobacterium	s__Bouteloua_dactyloides	3.22222	2.93859	1.8975	1.54867	0.121462	NA
2b0c74d586253a21f1044a989f1ed1b9	d__Bacteria	p__Fusobacteriota	c__Fusobacteriia	o__Fusobacteriales	f__Fusobacteriaceae	g__Fusobacterium		3.22222	-2.93858	1.8975	-1.54866	0.121464	NA
1fc1f65cc0e5f92c70b09bf9d127e878	d__Bacteria	p__Firmicutes	c__Bacilli	o__Mycoplasmatales	f__Mycoplasmataceae	g__Mycoplasma	s__Metamycoplasma_sualvi	3.22222	-2.93858	1.8975	-1.54866	0.121464	NA
76e7b251be8ca6cd44b1d2ff4252ee11	d__Bacteria	p__Bacteroidota	c__Bacteroidia	o__Bacteroidales	f__Prevotellaceae	g__Prevotella		2.77778	-2.66295	1.88412	-1.41337	0.157548	NA
6c812a7e2ce441e1c4a78bde5c542269	d__Bacteria	p__Bacteroidota	c__Bacteroidia	o__Bacteroidales	f__Prevotellaceae	g__Alloprevotella		2.66667	2.58495	1.88051	1.37461	0.169254	NA
8d30a66bbcd171c24f2921b4cd14d82f	d__Bacteria	p__Chloroflexi	c__P2-11E	o__P2-11E	f__P2-11E	g__P2-11E	s__uncultured_bacterium	2.55556	2.50249	1.8767	1.33346	0.182382	NA
9d2dba73aa886b287c4d48fb780ac991	d__Bacteria	p__Bacteroidota	c__Bacteroidia	o__Bacteroidales	f__Prevotellaceae	g__Prevotella		2.11111	-2.11546	1.86104	-1.13671	0.25566	NA
76925c41449e56aee5c416c7bc43efa5	d__Bacteria	p__Patescibacteria	c__Microgenomatia	o__Candidatus_Woesebacteria	f__Candidatus_Woesebacteria	g__Candidatus_Woesebacteria	s__uncultured_bacterium	1.55556	1.41503	1.8444	0.767206	0.442959	NA
22eae66b9e8969076b435fba365bbe64	d__Bacteria	p__Bacteroidota	c__Bacteroidia	o__Bacteroidales	f__Prevotellaceae			1.44444	1.22239	1.84385	0.662955	0.50736	NA
eae3d2a41b82ae5efa2db824d433bed5	d__Bacteria	p__Firmicutes	c__Clostridia	o__Clostridia_vadinBB60_group	f__Clostridia_vadinBB60_group	g__Clostridia_vadinBB60_group	s__uncultured_bacterium	1.33333	-0.999994	1.84614	-0.541666	0.588049	NA
ca7a9497edb00cdce4c6a547fdfa47d9	d__Bacteria	p__Bacteroidota	c__Bacteroidia	o__Bacteroidales	f__Prevotellaceae	g__Prevotella		403.222	-2.58632e-05	2.24774	-1.15063e-05	0.999991	0.999992
9d65fba6b8fb78ad61a6bbfecee3e2fb	d__Bacteria	p__Firmicutes	c__Bacilli	o__Lactobacillales	f__Lactobacillaceae	g__Lactobacillus		255.444	-2.27653e-05	2.18027	-1.04415e-05	0.999992	0.999992
29ee452efbe00e516aa001798c81e7b1	d__Bacteria	p__Firmicutes	c__Bacilli	o__Erysipelotrichales	f__Erysipelotrichaceae	g__Turicibacter	s__uncultured_bacterium	219.889	-2.26162e-05	2.19815	-1.02887e-05	0.999992	0.999992
8d424fe0d364de8c672dab6433fa9cc0	d__Archaea	p__Euryarchaeota	c__Methanobacteria	o__Methanobacteriales	f__Methanobacteriaceae	g__Methanobrevibacter		148.333	-2.0103e-05	2.13856	-9.40027e-06	0.999992	0.999992
1069319675a8e3fcf2fa81d03db52353	d__Bacteria	p__Firmicutes	c__Negativicutes	o__Veillonellales-Selenomonadales	f__Selenomonadaceae			5.77778	-8.76861e-06	2.11013	-4.15549e-06	0.999997	NA
8c8111643d162d425c81ec15bfd78b88	d__Bacteria	p__Firmicutes	c__Negativicutes	o__Veillonellales-Selenomonadales	f__Selenomonadaceae	g__Anaerovibrio	s__Anaerovibrio_sp.	5.11111	-8.22735e-06	2.09838	-3.92081e-06	0.999997	NA
a1e3de2185fd5610459b58db2401858e	d__Bacteria	p__Firmicutes	c__Negativicutes	o__Veillonellales-Selenomonadales	f__Veillonellaceae	g__Veillonella		5	-8.1304e-06	2.09625	-3.87854e-06	0.999997	NA
935c5f796a485c0a2904c031f4560ab8	d__Bacteria	p__Proteobacteria	c__Gammaproteobacteria	o__Burkholderiales	f__Sutterellaceae	g__Parasutterella	s__uncultured_bacterium	4.66667	-7.82577e-06	2.08947	-3.74535e-06	0.999997	NA
97109a4a91b147f2308b461c87256216	d__Bacteria	p__Firmicutes	c__Bacilli	o__Erysipelotrichales	f__Erysipelatoclostridiaceae	g__Asteroleplasma	s__uncultured_Anaeroplasmataceae	4.55556	-7.71926e-06	2.08706	-3.69863e-06	0.999997	NA
72086079a72290adc3e5b7eac5b78c5c	d__Bacteria	p__Firmicutes	c__Bacilli	o__Bacillales	f__Planococcaceae	g__Lysinibacillus		4.33333	-7.49751e-06	2.08195	-3.6012e-06	0.999997	NA
f9034d574ef2f5c74981e460e8a76b5e	d__Bacteria	p__Fusobacteriota	c__Fusobacteriia	o__Fusobacteriales	f__Fusobacteriaceae	g__Fusobacterium		4.33333	-7.49751e-06	2.08195	-3.6012e-06	0.999997	NA
5ee48239d91eaaf576230159de91ee52	d__Bacteria	p__Verrucomicrobiota	c__Kiritimatiellae	o__WCHB1-41	f__WCHB1-41	g__WCHB1-41	s__uncultured_bacterium	4.33333	-7.49751e-06	2.08195	-3.6012e-06	0.999997	NA
65ef2d7e1a9ce02082c1f1bb16420220	d__Bacteria	p__Firmicutes	c__Clostridia	o__Clostridia_UCG-014	f__Clostridia_UCG-014	g__Clostridia_UCG-014	s__uncultured_bacterium	4.22222	-7.38255e-06	2.07931	-3.55048e-06	0.999997	NA
42abda76c14d8deea1b34f99db164589	d__Bacteria	p__Proteobacteria	c__Alphaproteobacteria	o__Rhodospirillales	f__uncultured	g__uncultured	s__uncultured_bacterium	4	-7.14288e-06	2.07375	-3.44443e-06	0.999997	NA
78d7e39840261d51928e51574d2459e5	d__Bacteria	p__Verrucomicrobiota	c__Kiritimatiellae	o__WCHB1-41	f__WCHB1-41	g__WCHB1-41	s__uncultured_bacterium	4	-7.14288e-06	2.07375	-3.44443e-06	0.999997	NA
6ad3d49a9d2e0ce1323be975af8ac134	d__Bacteria	p__Firmicutes	c__Clostridia	o__Clostridia_vadinBB60_group	f__Clostridia_vadinBB60_group	g__Clostridia_vadinBB60_group	s__uncultured_bacterium	3.77778	-6.88891e-06	2.06776	-3.33158e-06	0.999997	NA
ca0720a0201acdc006ed47ca8d45b9a8	d__Bacteria	p__Firmicutes	c__Negativicutes	o__Veillonellales-Selenomonadales	f__Veillonellaceae	g__Veillonella		3.11111	-6.01855e-06	2.04636	-2.94111e-06	0.999998	NA
45bac1a66dfe9bc715d8f199180e050d	d__Bacteria	p__Firmicutes	c__Bacilli	o__RF39	f__RF39	g__RF39	s__uncultured_bacterium	3.11111	-6.01855e-06	2.04636	-2.94111e-06	0.999998	NA
1540dfed13bf775a1e12dab58c108298	d__Bacteria	p__Spirochaetota	c__Spirochaetia	o__Spirochaetales	f__Spirochaetaceae	g__Treponema	s__uncultured_bacterium	2.77778	-5.50454e-06	2.03326	-2.70725e-06	0.999998	NA
f122d5b478fa7e53cb7517f0f43a77b4	d__Bacteria	p__Planctomycetota	c__Planctomycetes	o__Pirellulales	f__Pirellulaceae	g__p-1088-a5_gut_group	s__uncultured_bacterium	2.44444	-4.91639e-06	2.01779	-2.43652e-06	0.999998	NA
7fc3e5096c88b07fa8f5940145609ba5	d__Bacteria	p__Bacteroidota	c__Bacteroidia	o__Bacteroidales	f__Prevotellaceae	g__Prevotella		2.22222	-4.47061e-06	2.0058	-2.22884e-06	0.999998	NA
f0965f3c876e017c8c9cf3d7a3a6b3da	d__Bacteria	p__Firmicutes	c__Negativicutes	o__Veillonellales-Selenomonadales	f__Veillonellaceae	g__Veillonella		1.88889	-3.69182e-06	1.9847	-1.86014e-06	0.999999	NA
ef49fe647bbab5bb9993764555d0e5fb	d__Bacteria	p__Verrucomicrobiota	c__Verrucomicrobiae	o__Opitutales	f__Puniceicoccaceae	g__Cerasicoccus	s__uncultured_bacterium	1.88889	-3.69182e-06	1.9847	-1.86014e-06	0.999999	NA
8223c2b08cdb14c5684d4d2e343aee35	d__Bacteria	p__Fusobacteriota	c__Fusobacteriia	o__Fusobacteriales	f__Fusobacteriaceae	g__Fusobacterium		1.55556	-2.71363e-06	1.95842	-1.38562e-06	0.999999	NA
77e61cb2150a9fa63110e38c78563a92	d__Bacteria	p__Firmicutes	c__Clostridia	o__Oscillospirales	f__Ruminococcaceae			1	8.51882e-16	1.91919	4.43875e-16	1	NA
d91bccc05294e36ea7a299294e5cd87a	d__Bacteria	p__Bacteroidota	c__Bacteroidia	o__Bacteroidales	f__Rikenellaceae	g__Rikenellaceae_RC9_gut_group	s__uncultured_bacterium	1	8.51882e-16	1.91919	4.43875e-16	1	NA
b68a45ae8ad9bc2decfaa7648b089d1c	d__Bacteria	p__Verrucomicrobiota	c__Kiritimatiellae	o__WCHB1-41	f__WCHB1-41	g__WCHB1-41		1	8.51882e-16	1.91919	4.43875e-16	1	NA
b4931c1511bd1c49113dfe7269e50ab0	d__Bacteria	p__Bacteroidota	c__Bacteroidia	o__Bacteroidales	f__Prevotellaceae			1	8.51882e-16	1.91919	4.43875e-16	1	NA
bff1f0d598a0ecac42aadb56ed41404d	d__Bacteria	p__Firmicutes	c__Bacilli	o__Lactobacillales	f__Lactobacillaceae	g__Lactobacillus		1	8.51882e-16	1.91919	4.43875e-16	1	NA
22516c2d8626ec22a39401410a14bb85	d__Bacteria	p__Planctomycetota	c__Planctomycetes	o__Pirellulales	f__Pirellulaceae	g__Blastopirellula		1	8.51882e-16	1.91919	4.43875e-16	1	NA
341b5d533c4b4daaca71b681b99d4fa9	d__Bacteria	p__Bacteroidota	c__Bacteroidia	o__Bacteroidales	f__Bacteroidaceae	g__Bacteroides	s__Bacteroides_plebeius	1	8.51882e-16	1.91919	4.43875e-16	1	NA
4f0532817488b9ccf20c5765534752ae	d__Bacteria	p__Bacteroidota	c__Bacteroidia	o__Bacteroidales	f__Prevotellaceae	g__Alloprevotella		1	8.51882e-16	1.91919	4.43875e-16	1	NA
f2e74684112b3ae80785bc3b06a28584	d__Bacteria	p__Bacteroidota	c__Bacteroidia	o__Bacteroidales	f__Paludibacteraceae	g__uncultured	s__uncultured_bacterium	1	8.51882e-16	1.91919	4.43875e-16	1	NA
1192bc2d84edaeaeec2ed313e8e1eb12	d__Bacteria	p__Bacteroidota	c__Bacteroidia	o__Bacteroidales	f__Rikenellaceae	g__Rikenellaceae_RC9_gut_group	s__wallaby_gut	1	8.51882e-16	1.91919	4.43875e-16	1	NA
2c32187694084149b8ed02d23caea83a	d__Bacteria	p__Spirochaetota	c__Spirochaetia	o__Spirochaetales	f__Spirochaetaceae	g__Treponema		1	8.51882e-16	1.91919	4.43875e-16	1	NA
82f948d60a9c1e18a25ba80d7f2acf27	d__Bacteria	p__Bacteroidota	c__Bacteroidia	o__Bacteroidales	f__Prevotellaceae	g__Prevotella		1	8.51882e-16	1.91919	4.43875e-16	1	NA
75735ec732d7558a2ad6106d9db057ac	d__Bacteria	p__Bacteroidota	c__Bacteroidia	o__Bacteroidales	f__Tannerellaceae	g__Parabacteroides		1	8.51882e-16	1.91919	4.43875e-16	1	NA
39f14134433149f7a4712af712600f9d	d__Bacteria	p__Firmicutes	c__Negativicutes	o__Veillonellales-Selenomonadales	f__Selenomonadaceae	g__Quinella		1	8.51882e-16	1.91919	4.43875e-16	1	NA
5e51862726eb43ab5b9d8a2205b285a9	d__Bacteria	p__Proteobacteria	c__Alphaproteobacteria	o__Sphingomonadales	f__Sphingomonadaceae	g__Sphingomonas		1	8.51882e-16	1.91919	4.43875e-16	1	NA
a102211e036c986be4c4ad354c64ed3e	d__Bacteria	p__Bacteroidota	c__Bacteroidia	o__Bacteroidales	f__Prevotellaceae	g__Prevotellaceae_UCG-001		1	8.51882e-16	1.91919	4.43875e-16	1	NA
9367f71c0544d6dd15a124170e87a757	d__Bacteria	p__Firmicutes	c__Clostridia	o__Lachnospirales	f__Lachnospiraceae	g__Lachnospiraceae_NK4B4_group	s__uncultured_bacterium	1	8.51882e-16	1.91919	4.43875e-16	1	NA
824ebf11e48cb6688846a85fb1fd0abf	d__Bacteria	p__Bacteroidota	c__Bacteroidia	o__Bacteroidales	f__p-2534-18B5_gut_group	g__p-2534-18B5_gut_group	s__uncultured_Rikenellaceae	1	8.51882e-16	1.91919	4.43875e-16	1	NA
c87b048e5a393cf7d91030412cc20fcc	d__Bacteria	p__Proteobacteria	c__Gammaproteobacteria	o__Aeromonadales	f__Succinivibrionaceae	g__Succinivibrio	s__metagenome	1	8.51882e-16	1.91919	4.43875e-16	1	NA
9d55f42689818189ac35ea82983a73f2	d__Bacteria	p__Proteobacteria	c__Gammaproteobacteria	o__Enterobacterales	f__Enterobacteriaceae	g__Escherichia-Shigella		1	8.51882e-16	1.91919	4.43875e-16	1	NA
8429f9312ce7079e2700e2ef56d9fe27	d__Bacteria	p__Actinobacteriota	c__Actinobacteria	o__Micrococcales	f__Brevibacteriaceae	g__Brevibacterium		1	8.51882e-16	1.91919	4.43875e-16	1	NA
dd8300089e32ee8b7a7b63dedda247cf	d__Archaea	p__Thermoplasmatota	c__Thermoplasmata	o__Methanomassiliicoccales	f__Methanomethylophilaceae	g__uncultured	s__gut_metagenome	1	8.51882e-16	1.91919	4.43875e-16	1	NA
ee5e3d6a650404fd1ec525a9edf44bcf	d__Bacteria	p__Bacteroidota	c__Bacteroidia	o__Bacteroidales	f__Rikenellaceae	g__Rikenellaceae_RC9_gut_group	s__uncultured_bacterium	1	8.51882e-16	1.91919	4.43875e-16	1	NA
4fd005f8a19e82adc7f1008e84d9714c	d__Bacteria	p__Firmicutes	c__Clostridia	o__Oscillospirales	f__Ruminococcaceae			1	8.51882e-16	1.91919	4.43875e-16	1	NA
eb4cd28a42e709938e9fe2d57f72870f	d__Bacteria	p__Bacteroidota	c__Bacteroidia	o__Bacteroidales	f__Prevotellaceae	g__Alloprevotella		1	8.51882e-16	1.91919	4.43875e-16	1	NA
cc4313c3ff4e5db69df3b3634bd8d8b8	d__Bacteria	p__Bacteroidota	c__Bacteroidia	o__Bacteroidales	f__Muribaculaceae	g__Muribaculaceae	s__uncultured_bacterium	1	8.51882e-16	1.91919	4.43875e-16	1	NA
560e6e68d4d44c873c526364f054a21b	d__Bacteria	p__Firmicutes	c__Bacilli	o__Lactobacillales	f__Lactobacillaceae	g__Lactobacillus		1	8.51882e-16	1.91919	4.43875e-16	1	NA
0997873219cc0aeb3f2afd37740be7b4	d__Bacteria	p__Bacteroidota	c__Bacteroidia	o__Bacteroidales	f__Muribaculaceae	g__Muribaculaceae		1	8.51882e-16	1.91919	4.43875e-16	1	NA
a08d6a8e9a5105e45fb247c900c61393	d__Bacteria	p__Firmicutes	c__Clostridia					1	8.51882e-16	1.91919	4.43875e-16	1	NA
5a558002b2fc02f3932b5ae1b3099f13	d__Bacteria	p__Elusimicrobiota	c__Elusimicrobia	o__Elusimicrobiales	f__Elusimicrobiaceae	g__Elusimicrobium	s__uncultured_bacterium	1	8.51882e-16	1.91919	4.43875e-16	1	NA
facb1abc8de14336155c8069b92131b9	d__Bacteria	p__Actinobacteriota	c__Coriobacteriia	o__Coriobacteriales	f__Eggerthellaceae	g__uncultured	s__uncultured_bacterium	1	8.51882e-16	1.91919	4.43875e-16	1	NA
586eaf52e68d4ebabb065b13004cb7f7	d__Bacteria	p__Bacteroidota	c__Bacteroidia	o__Bacteroidales	f__Muribaculaceae	g__Muribaculaceae		1	8.51882e-16	1.91919	4.43875e-16	1	NA
5e6cd3a42bce9330d8f42d6e05e5e87a	d__Bacteria	p__Firmicutes	c__Clostridia	o__Clostridia_vadinBB60_group	f__Clostridia_vadinBB60_group	g__Clostridia_vadinBB60_group	s__uncultured_Clostridiales	1	8.51882e-16	1.91919	4.43875e-16	1	NA
eaa48374fb7429dd9931ab32b43a9d4a	d__Bacteria	p__Firmicutes	c__Clostridia	o__Oscillospirales	f__Ruminococcaceae	g__Ruminococcus		1	8.51882e-16	1.91919	4.43875e-16	1	NA
e8ad4c2b3d5b03f4cd5fb091acae7fe6	d__Bacteria	p__Firmicutes	c__Clostridia	o__Clostridia_vadinBB60_group	f__Clostridia_vadinBB60_group	g__Clostridia_vadinBB60_group	s__uncultured_bacterium	1	8.51882e-16	1.91919	4.43875e-16	1	NA
20619315da569efe425b1f78b4d95391	d__Bacteria	p__Fibrobacterota	c__Fibrobacteria	o__Fibrobacterales	f__Fibrobacteraceae	g__Fibrobacter	s__Fibrobacter_intestinalis	1	8.51882e-16	1.91919	4.43875e-16	1	NA
a425184ff51a8d77473e03b8c0715923	d__Bacteria	p__Campilobacterota	c__Campylobacteria	o__Campylobacterales	f__Helicobacteraceae	g__Helicobacter		1	8.51882e-16	1.91919	4.43875e-16	1	NA
708ac35dc75cadd063920476c6af0e40	d__Bacteria	p__Bacteroidota	c__Bacteroidia	o__Bacteroidales	f__Prevotellaceae			1	8.51882e-16	1.91919	4.43875e-16	1	NA
09cb5368cd5799b5f85158a88517db85	d__Bacteria	p__Firmicutes	c__Clostridia	o__Oscillospirales	f__Oscillospiraceae	g__UCG-002	s__uncultured_bacterium	1	8.51882e-16	1.91919	4.43875e-16	1	NA
8baf59b44d0181228ad97caa556172ae	d__Bacteria	p__Fusobacteriota	c__Fusobacteriia	o__Fusobacteriales	f__Fusobacteriaceae	g__Fusobacterium		1	8.51882e-16	1.91919	4.43875e-16	1	NA
c095a1efc46aee9684a0cd1beec01c91	d__Bacteria	p__Bacteroidota	c__Bacteroidia	o__Bacteroidales	f__Barnesiellaceae	g__Barnesiella	s__uncultured_bacterium	1	8.51882e-16	1.91919	4.43875e-16	1	NA
4aca13f075eacf668aea070e9e5ec1a6	d__Bacteria	p__Patescibacteria	c__Parcubacteria	o__Candidatus_Nomurabacteria	f__Candidatus_Nomurabacteria	g__Candidatus_Nomurabacteria	s__uncultured_Parcubacteria	1	8.51882e-16	1.91919	4.43875e-16	1	NA
ae36799dfec9a4f58b783058ce7398e4	d__Bacteria	p__Bacteroidota	c__Bacteroidia	o__Bacteroidales	f__Prevotellaceae	g__Prevotellaceae_UCG-003	s__uncultured_bacterium	1	8.51882e-16	1.91919	4.43875e-16	1	NA
d89bbadbf6bd7201909734781c8bb05c	d__Bacteria	p__Bacteroidota	c__Bacteroidia	o__Bacteroidales	f__Prevotellaceae	g__Prevotella		1	8.51882e-16	1.91919	4.43875e-16	1	NA
f9f6083c83f5ab36cb096d3b4ff6a1f2	d__Bacteria	p__Fusobacteriota	c__Fusobacteriia	o__Fusobacteriales	f__Fusobacteriaceae	g__Fusobacterium		1	8.51882e-16	1.91919	4.43875e-16	1	NA
87415a52f4350855d04ea7aad7a4e673	d__Bacteria	p__Firmicutes	c__Clostridia	o__Clostridia_UCG-014	f__Clostridia_UCG-014	g__Clostridia_UCG-014	s__uncultured_bacterium	1	8.51882e-16	1.91919	4.43875e-16	1	NA
40baa90fcb001dfd22ee5805474b3e20	d__Bacteria	p__Bacteroidota	c__Bacteroidia	o__Bacteroidales	f__Prevotellaceae	g__uncultured		1	8.51882e-16	1.91919	4.43875e-16	1	NA
d2b96aeba9195cd990c1c5df5cae1f04	d__Bacteria	p__Bacteroidota	c__Bacteroidia	o__Bacteroidales	f__Bacteroidaceae	g__Bacteroides		1	8.51882e-16	1.91919	4.43875e-16	1	NA
ea911d2a11c17c1dff69fd99486e5ac6	d__Bacteria	p__Firmicutes	c__Clostridia	o__Oscillospirales	f__Oscillospiraceae			1	8.51882e-16	1.91919	4.43875e-16	1	NA
26b3e2f70686929f914a4689ada14c34	d__Bacteria	p__Firmicutes	c__Clostridia	o__Oscillospirales	f__Oscillospiraceae			1	8.51882e-16	1.91919	4.43875e-16	1	NA
c9676f03d68cfe851d3d85bc9a11d2bb	d__Bacteria	p__Firmicutes	c__Bacilli	o__Erysipelotrichales	f__Erysipelotrichaceae	g__Holdemanella		1	8.51882e-16	1.91919	4.43875e-16	1	NA
1447bd798c9a74814eabe1f8a890adb7	d__Bacteria	p__Bacteroidota	c__Bacteroidia	o__Bacteroidales	f__Prevotellaceae	g__Prevotellaceae_UCG-001		1	8.51882e-16	1.91919	4.43875e-16	1	NA
409a603437e46a131f56f0cc1d618b08	d__Bacteria	p__Firmicutes	c__Bacilli	o__Bacillales	f__Planococcaceae	g__Lysinibacillus		1	8.51882e-16	1.91919	4.43875e-16	1	NA
a0a1a46ce77c39e6693502baacf0e98c	d__Bacteria	p__Fusobacteriota	c__Fusobacteriia	o__Fusobacteriales	f__Fusobacteriaceae	g__Fusobacterium		1	8.51882e-16	1.91919	4.43875e-16	1	NA
490f3cb9918cf0260e1804ba5e0dcba6	d__Bacteria	p__Bacteroidota	c__Bacteroidia	o__Bacteroidales	f__Prevotellaceae	g__Prevotella		1	8.51882e-16	1.91919	4.43875e-16	1	NA
b6fba15b6779aabef8e597f8b70189d6	d__Bacteria	p__Actinobacteriota	c__Acidimicrobiia	o__Actinomarinales	f__Actinomarinaceae	g__Candidatus_Actinomarina		1	8.51882e-16	1.91919	4.43875e-16	1	NA
5711bc938a02939f9315af06b619d3a4	d__Bacteria	p__Bacteroidota	c__Bacteroidia	o__Bacteroidales	f__Prevotellaceae	g__Prevotella		1	8.51882e-16	1.91919	4.43875e-16	1	NA
fedd0849771e952a5481af74c391fb3a	d__Bacteria	p__Firmicutes	c__Bacilli	o__Lactobacillales	f__Lactobacillaceae	g__Lactobacillus		1	8.51882e-16	1.91919	4.43875e-16	1	NA
3c8a755f175ab726b8abce2ac6ecde1f	d__Bacteria	p__Bacteroidota	c__Bacteroidia	o__Bacteroidales	f__Prevotellaceae			1	8.51882e-16	1.91919	4.43875e-16	1	NA
293ae9332ea6294e390ae009c07e25d0	d__Bacteria	p__Bacteroidota	c__Bacteroidia	o__Bacteroidales	f__Prevotellaceae	g__Prevotella		1	8.51882e-16	1.91919	4.43875e-16	1	NA
cc5967d977801dc9ed4eb52f1ad0730c	d__Bacteria	p__Spirochaetota	c__Spirochaetia	o__Spirochaetales	f__Spirochaetaceae	g__Treponema	s__uncultured_bacterium	1	8.51882e-16	1.91919	4.43875e-16	1	NA
ec212dca74ee141ffb23c417ff2ac89d	d__Bacteria	p__Proteobacteria	c__Gammaproteobacteria	o__Aeromonadales	f__Succinivibrionaceae	g__Succinivibrio		1	8.51882e-16	1.91919	4.43875e-16	1	NA
c295e02d12e385e23e6ee1d0d711f1e2	d__Bacteria	p__Firmicutes	c__Clostridia	o__Clostridia_vadinBB60_group	f__Clostridia_vadinBB60_group	g__Clostridia_vadinBB60_group	s__uncultured_bacterium	1	8.51882e-16	1.91919	4.43875e-16	1	NA
6a17825ecbbeb99ece4f85f9b5a76780	d__Bacteria	p__Spirochaetota	c__Spirochaetia	o__Spirochaetales	f__Spirochaetaceae	g__Treponema	s__uncultured_bacterium	1	8.51882e-16	1.91919	4.43875e-16	1	NA
217f64f1c43c229e239f8d80e99d1fa6	d__Bacteria	p__Patescibacteria	c__Saccharimonadia	o__Saccharimonadales	f__Saccharimonadaceae	g__Candidatus_Saccharimonas	s__uncultured_bacterium	1	8.51882e-16	1.91919	4.43875e-16	1	NA
1b75dc21333e5b6ae202c0b2d8bdd834	d__Bacteria	p__Bacteroidota	c__Bacteroidia	o__Bacteroidales	f__Rikenellaceae	g__Rikenellaceae_RC9_gut_group		1	8.51882e-16	1.91919	4.43875e-16	1	NA
04541d721ffe764fdd4e27786e6ea32e	d__Bacteria	p__Firmicutes	c__Bacilli	o__Lactobacillales	f__Lactobacillaceae	g__Lactobacillus	s__Lactobacillus_faecis	1	8.51882e-16	1.91919	4.43875e-16	1	NA
06452230d0942ecf1380562512cc41e6	d__Bacteria	p__Campilobacterota	c__Campylobacteria	o__Campylobacterales	f__Helicobacteraceae	g__Helicobacter	s__Helicobacter_sp.	1	8.51882e-16	1.91919	4.43875e-16	1	NA
284f8724d23207f72e4e7b9ec4c6055e	d__Bacteria	p__Firmicutes	c__Clostridia	o__Monoglobales	f__Monoglobaceae	g__Monoglobus		1	8.51882e-16	1.91919	4.43875e-16	1	NA
df2a434c6843fa76ede8c3c657c8890e	d__Bacteria	p__Bacteroidota	c__Bacteroidia	o__Bacteroidales	f__Prevotellaceae	g__Prevotellaceae_UCG-003	s__uncultured_bacterium	1	8.51882e-16	1.91919	4.43875e-16	1	NA
1dedf1c75a4368e3845a066415af0649	d__Bacteria	p__Desulfobacterota	c__Desulfovibrionia	o__Desulfovibrionales	f__Desulfovibrionaceae	g__uncultured	s__uncultured_bacterium	1	8.51882e-16	1.91919	4.43875e-16	1	NA
8862c72693c4f3e66270322098dfd0cd	d__Bacteria	p__Firmicutes	c__Clostridia	o__Peptostreptococcales-Tissierellales	f__Peptostreptococcaceae	g__Romboutsia		1	8.51882e-16	1.91919	4.43875e-16	1	NA
ded4d0d8aab9162d8c7e9f754191da32	d__Bacteria	p__Bacteroidota	c__Bacteroidia	o__Bacteroidales	f__Bacteroidaceae	g__Bacteroides	s__uncultured_bacterium	1	8.51882e-16	1.91919	4.43875e-16	1	NA
65927a2afc7851f40e500a1b5caac849	d__Bacteria	p__Firmicutes	c__Clostridia	o__Monoglobales	f__Monoglobaceae	g__Monoglobus		1	8.51882e-16	1.91919	4.43875e-16	1	NA
b079f97eb64db88882dd4ccf554ec8ca	d__Bacteria	p__Proteobacteria	c__Gammaproteobacteria	o__Burkholderiales	f__Sutterellaceae	g__Parasutterella	s__gut_metagenome	1	8.51882e-16	1.91919	4.43875e-16	1	NA
f69a37ad0dde9c4c524a5c12a73882d9	d__Bacteria	p__Firmicutes	c__Clostridia	o__Oscillospirales	f__[Eubacterium]_coprostanoligenes_group	g__[Eubacterium]_coprostanoligenes_group		1	8.51882e-16	1.91919	4.43875e-16	1	NA
6773b95595d95fa7ef5b3555a4a1417c	d__Bacteria	p__Bacteroidota	c__Bacteroidia	o__Bacteroidales	f__Muribaculaceae	g__Muribaculaceae	s__uncultured_bacterium	1	8.51882e-16	1.91919	4.43875e-16	1	NA
32357ab43f881e05dc2b44f65ca4c754	d__Bacteria	p__Firmicutes	c__Clostridia	o__Oscillospirales	f__Oscillospiraceae			1	8.51882e-16	1.91919	4.43875e-16	1	NA
15738d1c8f1cd110a49ff60140c39d00	d__Bacteria	p__Bacteroidota	c__Bacteroidia	o__Bacteroidales				1	8.51882e-16	1.91919	4.43875e-16	1	NA
ef89067d4c5941ceef6ca8d973113131	d__Bacteria	p__Campilobacterota	c__Campylobacteria	o__Campylobacterales	f__Campylobacteraceae	g__Campylobacter		1	8.51882e-16	1.91919	4.43875e-16	1	NA
04de48c377110914ba9eff87265ef0be	d__Bacteria	p__Spirochaetota	c__Spirochaetia	o__Spirochaetales	f__Spirochaetaceae	g__Treponema	s__uncultured_bacterium	1	8.51882e-16	1.91919	4.43875e-16	1	NA
c91bd5dfa833820527b756e4e4a4ce2b	d__Bacteria	p__Firmicutes	c__Clostridia	o__Oscillospirales	f__[Eubacterium]_coprostanoligenes_group	g__[Eubacterium]_coprostanoligenes_group	s__uncultured_bacterium	1	8.51882e-16	1.91919	4.43875e-16	1	NA
977cecb7ce792d4cfc462d6159da96f7	d__Bacteria	p__Bacteroidota	c__Bacteroidia	o__Bacteroidales	f__Prevotellaceae			1	8.51882e-16	1.91919	4.43875e-16	1	NA
5cc811b00890498fa2852d1331b6b579	d__Bacteria	p__Bacteroidota	c__Bacteroidia	o__Bacteroidales				1	8.51882e-16	1.91919	4.43875e-16	1	NA
738622f205cd36f1f604c17acf5d8690	d__Bacteria	p__Firmicutes	c__Clostridia	o__Oscillospirales	f__Oscillospiraceae	g__Papillibacter	s__uncultured_bacterium	1	8.51882e-16	1.91919	4.43875e-16	1	NA
54711759f21a64b6f9a61aa0b075c53b	d__Bacteria	p__Firmicutes	c__Clostridia	o__Oscillospirales	f__Oscillospiraceae			1	8.51882e-16	1.91919	4.43875e-16	1	NA
fca719a6efd52813d981725d9f2691b1	d__Bacteria	p__Firmicutes	c__Clostridia	o__Oscillospirales	f__[Eubacterium]_coprostanoligenes_group	g__[Eubacterium]_coprostanoligenes_group		1	8.51882e-16	1.91919	4.43875e-16	1	NA
1b1f484b0c04833bc912bfc4d10f60bd	d__Bacteria	p__Firmicutes	c__Clostridia	o__Clostridia_UCG-014	f__Clostridia_UCG-014	g__Clostridia_UCG-014		1	8.51882e-16	1.91919	4.43875e-16	1	NA
ec40d5a6c831a077be3d3f4a13b6fc33	d__Bacteria	p__Firmicutes	c__Clostridia	o__Oscillospirales	f__Oscillospiraceae	g__UCG-002	s__uncultured_bacterium	1	8.51882e-16	1.91919	4.43875e-16	1	NA
c09af62963c87678bcde66ad7e85064c	d__Bacteria	p__Firmicutes	c__Bacilli	o__Mycoplasmatales	f__Mycoplasmataceae	g__Mycoplasma	s__uncultured_Firmicutes	1	8.51882e-16	1.91919	4.43875e-16	1	NA
e010f2f0e3d2bc5a99bb0bfba13f1038	d__Bacteria	p__Firmicutes	c__Negativicutes	o__Veillonellales-Selenomonadales	f__Veillonellaceae	g__Veillonella		1	8.51882e-16	1.91919	4.43875e-16	1	NA
4dd2c9eb69206e03fc6f6134eeb8b8fc	d__Bacteria	p__Bacteroidota	c__Bacteroidia	o__Bacteroidales	f__Muribaculaceae	g__Muribaculaceae	s__uncultured_bacterium	1	8.51882e-16	1.91919	4.43875e-16	1	NA
b5a648784dde646ea78b29c6d8507059	d__Bacteria	p__Bacteroidota	c__Bacteroidia	o__Bacteroidales	f__Prevotellaceae			1	8.51882e-16	1.91919	4.43875e-16	1	NA
786285ee62cf0cf97c09bf099c56f88a	d__Bacteria	p__Bacteroidota	c__Bacteroidia	o__Bacteroidales	f__Muribaculaceae	g__Muribaculaceae	s__uncultured_bacterium	1	8.51882e-16	1.91919	4.43875e-16	1	NA
d867a2eb00794927baf978c0c6352a5b	d__Bacteria	p__Bacteroidota	c__Bacteroidia	o__Bacteroidales	f__Prevotellaceae	g__Alloprevotella	s__uncultured_bacterium	1	8.51882e-16	1.91919	4.43875e-16	1	NA
f29aaf4cb28b8f9d60a16b165fbea895	d__Bacteria	p__Bacteroidota	c__Bacteroidia	o__Bacteroidales	f__Muribaculaceae	g__Muribaculaceae		1	8.51882e-16	1.91919	4.43875e-16	1	NA
d38d1eb8f121f57db2fb92a1c7e57811	d__Bacteria	p__Bacteroidota	c__Bacteroidia	o__Bacteroidales				1	8.51882e-16	1.91919	4.43875e-16	1	NA
[truncated: 2,688 more rows]

## Sheet: Day15- Control vs FQ-35
Faeature ID	Domain	Phylum	Class	Order	Family	Genus	Species	baseMean	log2FoldChange	lfcSE	stat	pvalue	padj
[truncated: 2,855 more rows]

[truncated: 3 more sheets: Day30- Abx vs FQ-35, Day30- Control vs Abx, Day30-Control vs FQ-35]
